# Supplementary material for: Single-cell RNA sequencing analysis identifies acute changes in the tumor microenvironment induced by interferon α gene therapy in a murine bladder cancer model
Source: Front Immunol. 2024 Nov 4;15:1387229. doi: 10.3389/fimmu.2024.1387229 (PMC11570268; doi:10.3389/fimmu.2024.1387229)
Supplement: Supplementary Table 1 — Complete list of differentially expressed genes between Ad-Ctrl and muAd-Ifnα in the epithelial (tumor) cell cluster. [file Table1.csv]

	log2FoldChange	pvalue	padj	IFNalpha.mean	Control.mean	Regulation
Ifi27l2a	3.977759779	3.41E-245	5.17E-241	127699.2227	8075.648489	Upregulated
Irf7	4.04716603	3.77E-91	2.86E-87	45001.12299	2686.297596	Upregulated
AC168977.2	5.464946582	7.82E-89	3.95E-85	2082.023305	46.13801539	Upregulated
Csprs	4.630121738	3.70E-74	1.40E-70	4103.050089	162.66754	Upregulated
Oas2	3.978537348	5.41E-74	1.64E-70	8989.582823	560.8047081	Upregulated
Cd74	-2.091152828	2.54E-65	6.40E-62	12340.41247	53074.1303	Downregulated
Oas1g	3.451394486	5.64E-65	1.22E-61	4347.898673	390.6784774	Upregulated
Slfn8	4.079082813	1.38E-61	2.61E-58	2997.156852	173.6790283	Upregulated
Oas1a	3.354171908	4.85E-59	8.17E-56	8462.376525	813.0137573	Upregulated
Trim30d	4.101023818	2.26E-58	3.43E-55	3193.505497	181.913067	Upregulated
Dhx58	3.436598344	5.16E-55	7.11E-52	5414.142075	490.4754686	Upregulated
Ddx60	4.364763328	1.63E-51	2.05E-48	1187.207975	55.9961524	Upregulated
Ly6c2	2.21584665	8.20E-51	9.56E-48	9789.158454	2078.580986	Upregulated
Helz2	2.574576916	2.28E-48	2.47E-45	5127.938038	847.051986	Upregulated
Slfn3	3.224616321	7.33E-40	7.40E-37	3517.85855	366.8500195	Upregulated
Trim25	2.063410748	2.49E-35	2.32E-32	13953.1326	3277.753881	Upregulated
Ms4a4d	4.660250179	2.61E-35	2.32E-32	905.7385504	34.30825097	Upregulated
Ifi44	5.32732427	2.01E-32	1.69E-29	26349.97332	623.1864897	Upregulated
Ddit3	1.815130781	3.63E-32	2.89E-29	45880.53987	12819.72646	Upregulated
Zfand2a	1.234560183	4.53E-31	3.43E-28	7870.699653	3303.617558	Upregulated
Ifi208	5.646086527	8.74E-31	6.30E-28	397.4576567	7.483598519	Upregulated
Phf11a	4.988991137	1.07E-28	7.38E-26	603.0304266	17.93848364	Upregulated
Usp18	5.428443507	2.74E-27	1.81E-24	32904.0584	715.2727881	Upregulated
2900009J06Rik	-2.325090277	3.47E-27	2.19E-24	199.8580621	1028.766971	Downregulated
Adar	1.598194921	5.83E-25	3.54E-22	5029.985354	1627.129589	Upregulated
Gstt1	-1.462731082	7.58E-25	4.42E-22	5995.043847	16823.58936	Downregulated
Trim30a	5.172413829	1.60E-24	9.00E-22	15073.84708	389.4019082	Upregulated
Fst	-1.327337748	2.32E-24	1.26E-21	1666.339863	4258.161991	Downregulated
Rnf213	1.78405342	2.47E-24	1.29E-21	27515.15894	7804.634886	Upregulated
Apod	5.490202354	4.49E-24	2.27E-21	412.2078693	8.538639727	Upregulated
Spats2l	6.605665736	2.74E-23	1.30E-20	3142.018433	29.33764596	Upregulated
Ifitm1	-2.269754359	3.49E-23	1.60E-20	120.1295617	597.3130022	Downregulated
Ddx58	1.574828001	3.30E-22	1.47E-19	9810.916258	3214.15794	Upregulated
Ifi206	5.992644155	1.23E-21	5.34E-19	3498.915432	50.08127019	Upregulated
Ifit3b	5.365832025	1.34E-21	5.63E-19	15241.8077	340.01013	Upregulated
Gm13822	2.311882784	2.50E-21	1.02E-18	852.0219919	165.5834446	Upregulated
Oas3	1.866529299	2.79E-21	1.11E-18	15462.64307	4098.207128	Upregulated
Axdnd1	3.410026786	3.82E-21	1.49E-18	432.0021616	38.55610681	Upregulated
Eif2ak2	1.45396503	8.82E-21	3.34E-18	10304.72747	3676.137485	Upregulated
Irf9	1.627887668	2.99E-20	1.10E-17	6159.972191	1940.298507	Upregulated
Ifi214	4.836378662	1.12E-19	4.02E-17	339.5497943	10.91317822	Upregulated
Ly6d	1.719249619	3.06E-19	1.08E-16	7215.774347	2126.535616	Upregulated
Isg15	4.305822261	5.74E-19	1.96E-16	208509.2622	9812.50014	Upregulated
P2rx7	1.404182819	5.83E-19	1.96E-16	3033.679313	1119.670906	Upregulated
Krt15	2.46339849	2.02E-18	6.67E-16	646.5104717	111.8510667	Upregulated
Agrn	1.840397553	2.43E-18	7.83E-16	1429.387041	385.6247994	Upregulated
Hist1h2bc	1.312233157	8.55E-18	2.70E-15	17244.70993	6767.004352	Upregulated
Ifi207	5.243801417	1.32E-17	4.08E-15	14990.90095	357.0680677	Upregulated
A930037H05Rik	1.805191699	1.35E-17	4.08E-15	1444.722429	399.3527891	Upregulated
Slfn9	1.428011303	3.71E-17	1.10E-14	6545.055815	2364.825481	Upregulated
Lsmem1	1.67340328	8.14E-17	2.37E-14	724.9783651	219.7588786	Upregulated
Txnip	1.340434192	1.11E-16	3.18E-14	7334.188599	2817.874608	Upregulated
Slfn2	3.396147568	1.30E-16	3.65E-14	40132.81925	3575.876775	Upregulated
Endod1	1.40644667	2.76E-16	7.47E-14	8357.903145	3061.486852	Upregulated
Tdrd7	1.167054433	6.02E-16	1.60E-13	3611.611807	1569.470514	Upregulated
Ifit3	4.83971007	1.43E-15	3.68E-13	71745.26775	2239.066363	Upregulated
Gm26797	3.022280974	2.12E-15	5.33E-13	329.4068068	37.82090369	Upregulated
Tor1aip2	1.306129844	2.15E-15	5.33E-13	12464.42877	4888.164712	Upregulated
Shisa5	1.139790637	2.83E-15	6.91E-13	21117.72775	9352.35627	Upregulated
Sprr2f	3.938406179	7.10E-15	1.71E-12	270.4623858	16.04992925	Upregulated
Ifi209	5.022906827	1.20E-14	2.79E-12	13864.64442	377.3104708	Upregulated
C1qb	-2.258178975	5.22E-14	1.18E-11	89.86181343	456.2004748	Downregulated
Trim30c	4.220885295	6.81E-14	1.52E-11	226.8888315	10.85779622	Upregulated
Ifi204	2.887077812	1.69E-13	3.72E-11	35294.99602	4400.638545	Upregulated
Ly6m	2.556925195	2.24E-13	4.84E-11	491.138405	77.79481784	Upregulated
Oasl1	3.323138482	2.32E-13	4.94E-11	28370.74708	2608.480654	Upregulated
Phf11d	3.543921029	4.22E-13	8.88E-11	30288.4499	2356.23146	Upregulated
Sqstm1	1.169205994	4.32E-13	8.97E-11	33420.6539	14402.31034	Upregulated
Ifit1	4.592054575	5.29E-13	1.08E-10	68497.7185	2503.02767	Upregulated
Hsh2d	3.765528798	5.93E-13	1.20E-10	159.0636648	10.56564914	Upregulated
Gm3830	-2.315916012	9.86E-13	1.97E-10	47.05074498	250.0809467	Downregulated
Pde4d	-1.539169413	1.81E-12	3.52E-10	181.9837124	553.1009031	Downregulated
BC051226	1.791958951	1.90E-12	3.65E-10	2206.297449	604.4795457	Upregulated
Oas1c	2.019019213	2.47E-12	4.62E-10	466.0840074	108.393796	Upregulated
Bank1	5.357402136	2.50E-12	4.62E-10	193.9031759	4.08170982	Upregulated
Ifi27l2b	3.055737753	3.76E-12	6.87E-10	15144.62871	1664.137782	Upregulated
Serpinb9b	1.069025588	4.17E-12	7.52E-10	7807.188373	3607.299176	Upregulated
Anxa8	1.110532594	4.47E-12	7.97E-10	19638.54792	8806.701324	Upregulated
Serpina3f	-4.121113768	5.94E-12	1.05E-09	13.82489437	275.1417243	Downregulated
Ifi205	3.622841861	7.88E-12	1.37E-09	4340.873434	314.3416119	Upregulated
Rtp4	2.886230458	1.17E-11	1.98E-09	33000.34076	4113.811218	Upregulated
Hap1	1.854537653	1.42E-11	2.35E-09	1280.359978	333.4763749	Upregulated
4930599N23Rik	2.131432602	1.49E-11	2.43E-09	640.346032	136.4271817	Upregulated
Sp100	2.962577842	1.88E-11	3.00E-09	12849.6124	1495.678578	Upregulated
Pax5	1.304675183	2.01E-11	3.18E-09	1981.149615	769.377603	Upregulated
Slfn1	2.103024377	2.74E-11	4.15E-09	423.0133948	91.62390066	Upregulated
Plscr2	1.120907709	3.14E-11	4.66E-09	6338.531923	2811.37383	Upregulated
Vcam1	-1.331520277	3.53E-11	5.20E-09	339.0758427	899.5603936	Downregulated
Ifi211	2.655329714	4.66E-11	6.73E-09	23563.35754	3435.473081	Upregulated
Ptgs2	1.063665952	5.75E-11	8.22E-09	14521.67494	6708.196311	Upregulated
Pml	1.074817467	6.10E-11	8.64E-09	6100.660255	2794.530813	Upregulated
Tnnt2	1.021022778	7.27E-11	1.02E-08	31272.5979	14899.64148	Upregulated
Aftph	1.192007953	9.55E-11	1.31E-08	8906.846262	3743.910663	Upregulated
Ifi213	6.121883506	9.77E-11	1.32E-08	2049.830793	23.57645582	Upregulated
P2ry10b	1.535130609	1.24E-10	1.66E-08	1011.380663	330.705813	Upregulated
Mxd1	1.150713973	2.00E-10	2.61E-08	4436.580394	1917.599814	Upregulated
Rsad2	4.21136262	2.22E-10	2.88E-08	50832.44354	2336.570567	Upregulated
Lgals3bp	2.494340671	2.84E-10	3.62E-08	12384.15703	1985.193211	Upregulated
Mitd1	1.125330448	3.07E-10	3.88E-08	18331.66821	8067.024553	Upregulated
Oasl2	3.148682324	3.19E-10	3.96E-08	31689.21335	3180.695796	Upregulated
Fxyd2	2.651694601	3.26E-10	4.01E-08	432.2117151	62.21285254	Upregulated
Trim34a	3.403244077	3.28E-10	4.01E-08	2066.763695	171.737875	Upregulated
A930015D03Rik	1.836525499	5.90E-10	7.09E-08	552.0462872	143.9384712	Upregulated
Gstt4	-1.949048584	6.08E-10	7.25E-08	70.76875726	295.6872668	Downregulated
Phf11b	4.699899638	7.00E-10	8.16E-08	6500.897202	207.4057682	Upregulated
Sfn	1.322054875	8.22E-10	9.43E-08	697.6122901	264.6909438	Upregulated
Gm11496	1.644777855	8.29E-10	9.45E-08	441.885605	132.5517629	Upregulated
Cmpk2	3.660757346	9.48E-10	1.07E-07	11532.62362	789.7142115	Upregulated
Tent5a	1.534094258	1.36E-09	1.51E-07	587.2694599	190.6856887	Upregulated
Lypd5	1.944141639	1.61E-09	1.78E-07	854.5287277	205.0658085	Upregulated
Pttg1	1.084199926	1.63E-09	1.79E-07	44151.41264	19950.61025	Upregulated
Samd9l	2.556381699	1.65E-09	1.80E-07	8307.768579	1270.493584	Upregulated
Krt7	1.776542682	1.66E-09	1.80E-07	462.5568428	125.3450744	Upregulated
Rnf114	1.06852472	1.74E-09	1.88E-07	5698.872648	2604.742368	Upregulated
Wdfy1	1.013205357	1.99E-09	2.12E-07	7022.100124	3342.014407	Upregulated
Znfx1	1.25934219	2.01E-09	2.13E-07	3017.78779	1197.165367	Upregulated
Gm5431	4.373140417	2.23E-09	2.31E-07	98.94891007	3.943254805	Upregulated
Cmbl	-1.186743638	3.83E-09	3.84E-07	1540.776071	3689.466669	Downregulated
Ly6e	1.036387619	5.15E-09	5.04E-07	246000.5079	114810.6929	Upregulated
Gm2022	9.31019393	5.15E-09	5.04E-07	107.1558252	0	Upregulated
Mrc1	-1.042497854	6.29E-09	6.07E-07	554.9286114	1195.143784	Downregulated
Itgb2	-1.866503927	6.77E-09	6.49E-07	106.7528146	422.5692619	Downregulated
Dcp2	1.011090691	7.61E-09	7.07E-07	7020.384914	3335.130339	Upregulated
Gm36913	1.344174429	9.03E-09	8.24E-07	420.2100515	155.8360716	Upregulated
Gsdmc2	2.698782586	1.01E-08	9.04E-07	124.8496283	16.88344243	Upregulated
Gm20559	3.328733141	1.09E-08	9.69E-07	5631.07332	479.1829656	Upregulated
Misp	2.460312471	1.11E-08	9.79E-07	254.3935357	41.11202837	Upregulated
Fcgr4	-1.647603559	1.57E-08	1.34E-06	146.6380235	497.7583423	Downregulated
Cyp3a13	1.028344357	1.60E-08	1.35E-06	2484.699149	1162.8958	Upregulated
Sprr2a3	1.842472932	1.99E-08	1.66E-06	255.197939	64.92246617	Upregulated
Olfml3	-1.206561532	2.28E-08	1.88E-06	1151.202934	2813.729027	Downregulated
Hist2h3c2	1.310306015	3.68E-08	2.92E-06	364.4026782	137.5652959	Upregulated
Xaf1	2.328522355	3.78E-08	2.97E-06	44798.7243	8020.993477	Upregulated
Ccr10	-1.542664702	4.45E-08	3.42E-06	128.3961252	404.1115369	Downregulated
Plag1	1.448624977	4.96E-08	3.76E-06	290.7531981	98.91087906	Upregulated
Gm4027	8.960109253	5.22E-08	3.91E-06	90.46793902	0	Upregulated
Upk3a	1.452611721	5.38E-08	3.99E-06	280.4748006	95.05069727	Upregulated
Lgals9	2.10871052	5.69E-08	4.19E-06	18332.64522	3811.595342	Upregulated
Angptl8	-1.073197541	6.66E-08	4.85E-06	227.2724931	505.3969545	Downregulated
Gm17749	-1.139520836	7.38E-08	5.32E-06	210.5846069	491.9984737	Downregulated
Guca1a	-1.121587523	8.86E-08	6.34E-06	449.7749455	1038.413391	Downregulated
Trim12c	2.93223707	9.96E-08	7.06E-06	5024.810735	558.6725008	Upregulated
Rgs8	3.286535378	1.40E-07	9.57E-06	100.1901848	8.538639727	Upregulated
Cfb	2.748635459	1.47E-07	9.98E-06	5290.056567	674.2577483	Upregulated
Usp17la	3.105234908	1.68E-07	1.12E-05	87.49694283	8.455566719	Upregulated
Rnf135	1.108100004	1.70E-07	1.13E-05	1338.965857	584.4032887	Upregulated
Tacstd2	2.440461429	2.22E-07	1.44E-05	116.433143	18.53523175	Upregulated
AU018091	1.491606585	2.65E-07	1.66E-05	782.7621101	255.0058406	Upregulated
Trbc1	-2.269611906	2.66E-07	1.66E-05	27.43699927	153.4186051	Downregulated
C1ra	-1.296710613	2.67E-07	1.66E-05	520.6371954	1379.871803	Downregulated
Pf4	-1.625272061	2.92E-07	1.80E-05	126.7615144	432.6073204	Downregulated
Ccl24	-4.713986584	3.03E-07	1.86E-05	1.907048785	68.25651891	Downregulated
Sptssb	1.928187119	3.06E-07	1.86E-05	172.543579	40.22313318	Upregulated
Clec4n	-1.83747071	3.20E-07	1.92E-05	57.60963692	230.1764018	Downregulated
Olfr655	1.39741919	3.31E-07	1.97E-05	1265.482412	442.0196183	Upregulated
Kctd4	1.544914534	3.44E-07	2.03E-05	450.3343332	140.7151825	Upregulated
Fabp4	1.947572102	4.10E-07	2.37E-05	219.4041028	50.42601618	Upregulated
Apol6	-2.653825015	4.22E-07	2.42E-05	40.54614569	303.6057121	Downregulated
H2-DMb1	-3.43764325	4.53E-07	2.59E-05	237.1785048	3228.040042	Downregulated
H2-Oa	-3.939359399	4.83E-07	2.74E-05	5.290730131	102.3861699	Downregulated
Far2os1	-1.417357909	4.88E-07	2.76E-05	127.4949934	372.1874953	Downregulated
BB287469	8.115879985	5.24E-07	2.95E-05	56.03305652	0	Upregulated
BC147527	3.073779224	5.46E-07	3.06E-05	101.915069	9.858137012	Upregulated
Mirt1	1.042216068	6.12E-07	3.38E-05	4715.074103	2148.649734	Upregulated
H2-DMa	-3.607369856	6.65E-07	3.67E-05	198.6393557	3101.590111	Downregulated
Gpha2	-1.101560022	6.76E-07	3.71E-05	212.4690873	488.3252412	Downregulated
Trim12a	3.147566621	7.06E-07	3.83E-05	6373.732627	583.8855089	Upregulated
Mndal	2.410889922	7.10E-07	3.84E-05	64247.36393	10485.95541	Upregulated
Ivl	2.484485995	8.03E-07	4.28E-05	109.2805007	16.50822235	Upregulated
Gad2	-1.060880039	8.23E-07	4.34E-05	1017.701463	2271.287978	Downregulated
Klk1b11	3.78938163	8.54E-07	4.48E-05	61.83158238	3.457270705	Upregulated
Tvp23a	-1.547308419	9.63E-07	5.00E-05	125.0172812	405.6083126	Downregulated
A530040E14Rik	3.083303331	1.00E-06	5.18E-05	98.54589944	9.399843915	Upregulated
C1qa	-1.528383763	1.05E-06	5.37E-05	119.2332671	383.0010419	Downregulated
1810020O05Rik	1.349283378	1.14E-06	5.79E-05	272.3533215	97.63430983	Upregulated
Ifit1bl1	3.127665941	1.18E-06	5.94E-05	1109.167296	101.8849488	Upregulated
Irf5	1.217497889	1.33E-06	6.70E-05	1616.422923	640.479731	Upregulated
Krt4	2.784188671	1.50E-06	7.44E-05	79.65595821	9.455225921	Upregulated
Prss2	-1.716271648	1.60E-06	7.85E-05	42.49833113	157.681698	Downregulated
Igfbp2	4.054974683	1.61E-06	7.85E-05	55.34471415	2.512993508	Upregulated
Gm19557	1.133024666	1.61E-06	7.85E-05	413.1025458	174.4945213	Upregulated
Fer1l6	-1.46997975	1.69E-06	8.08E-05	123.0554212	377.3699575	Downregulated
Ifi203	2.631931389	1.95E-06	9.17E-05	40686.84846	5480.701506	Upregulated
Slfn5	1.607510727	2.03E-06	9.48E-05	270.0787242	78.73909504	Upregulated
Ifit2	2.113010562	2.08E-06	9.65E-05	5744.603188	1149.601195	Upregulated
Spint2	2.016606123	2.25E-06	0.000104066	115.2692478	24.56087797	Upregulated
Aldh1l1	-1.288789966	2.26E-06	0.000104233	161.5494336	432.2307788	Downregulated
Trbc2	-2.501055954	2.28E-06	0.000104699	16.73302284	114.7143724	Downregulated
Mal	1.905441643	2.56E-06	0.000116236	223.2987992	51.60705845	Upregulated
Dennd6b	1.203244249	2.75E-06	0.00012357	870.8345536	346.5550175	Upregulated
Chrna1	1.035857291	2.87E-06	0.000128169	1811.183696	820.6287831	Upregulated
Bst2	1.564938038	2.98E-06	0.000132594	678282.0995	204032.8345	Upregulated
Bcl2a1b	-2.272726642	3.06E-06	0.000135291	31.48645465	181.472794	Downregulated
Lypd8	3.274465901	3.29E-06	0.000144445	68.88911406	5.567353122	Upregulated
Gm21319	7.66107135	3.29E-06	0.000144445	45.21140118	0	Upregulated
Popdc3	-1.001482683	3.30E-06	0.000144445	266.8901013	575.3398415	Downregulated
Ifit1bl2	2.846321872	3.44E-06	0.000149813	84.50337832	9.399843915	Upregulated
6430531B16Rik	-1.164810424	3.52E-06	0.000152649	231.4396273	566.2570525	Downregulated
Upk1b	1.470537173	4.05E-06	0.000172283	178.3372676	57.38348565	Upregulated
Ido1	-2.446139934	4.05E-06	0.000172283	36.5643953	243.1373927	Downregulated
Tor3a	1.77383582	4.64E-06	0.000194882	12432.31531	3196.756578	Upregulated
Gm4632	-2.204018993	4.88E-06	0.000203891	19.85394079	108.892234	Downregulated
Platr26	1.120344684	5.00E-06	0.000208273	445.1516074	188.0466941	Upregulated
Tlr3	2.245600644	5.11E-06	0.000211736	2270.914644	399.3029733	Upregulated
Gm49123	-1.548710664	5.23E-06	0.000214381	70.31093544	232.2809181	Downregulated
Stat2	1.856679038	5.62E-06	0.000227527	6018.504016	1441.375821	Upregulated
Krt5	2.090559479	5.70E-06	0.000230416	162.2829126	32.01678549	Upregulated
C1qc	-1.463128539	5.87E-06	0.000235919	71.65215803	223.1358594	Downregulated
Ggt6	-2.741775472	6.22E-06	0.000246606	8.746953724	72.78128478	Downregulated
Fam25c	1.528896075	6.55E-06	0.000257956	165.1378479	50.52432624	Upregulated
4-Sep	-2.152204023	6.85E-06	0.000267351	21.54820009	115.4772665	Downregulated
Gfra1	1.151084897	7.00E-06	0.000272184	262.6729931	107.8524299	Upregulated
Trim5	1.808030222	7.58E-06	0.0002894	284.2082994	69.6037072	Upregulated
Apol9a	1.617530039	7.72E-06	0.000292345	30232.29411	8657.10756	Upregulated
Psca	1.240895961	8.21E-06	0.000306503	636.0483083	242.9116201	Upregulated
Tmprss2	2.295186573	1.11E-05	0.000400584	84.66135662	14.05061084	Upregulated
Slamf8	-2.301747101	1.13E-05	0.000406774	216.96669	1322.741781	Downregulated
Abi3bp	3.159300331	1.14E-05	0.000408608	64.45437912	5.401207105	Upregulated
Sh2d6	1.757683478	1.30E-05	0.000458526	196.5388665	49.59528609	Upregulated
Plekha4	1.974352701	1.54E-05	0.000531838	91.9816517	19.47950895	Upregulated
Magea8	6.946655958	2.06E-05	0.000681612	31.50902298	0	Upregulated
Fxyd3	1.343572171	2.65E-05	0.000839668	320.4583394	110.7378604	Upregulated
Arhgap26	1.023630153	3.15E-05	0.000981518	402.5887906	179.2893095	Upregulated
Apol9b	1.320722779	3.24E-05	0.001002048	18750.46288	6581.93535	Upregulated
Pcdh18	-1.275473003	3.40E-05	0.001040047	148.8658661	409.180452	Downregulated
Gm40348	2.27914556	3.47E-05	0.001056923	80.44908568	13.10633365	Upregulated
Cxcl10	2.697171564	3.53E-05	0.001067526	125273.6723	14730.69693	Upregulated
Parp12	1.566927101	3.73E-05	0.001117567	8549.834804	2467.732354	Upregulated
Phf11c	1.223464332	3.80E-05	0.001130676	188.6156651	71.35102348	Upregulated
Lipg	1.023455354	4.38E-05	0.001279256	1049.368498	465.7677863	Upregulated
Gzmf	2.980560682	4.42E-05	0.001284948	49.19798884	4.540002917	Upregulated
Gm8300	6.98593339	5.38E-05	0.001509241	443.8184247	1.541025308	Upregulated
Daxx	1.616379005	5.65E-05	0.001572249	8281.647048	2259.372498	Upregulated
C1rl	-1.209000962	5.88E-05	0.001625643	139.8335807	368.8064098	Downregulated
Gch1	1.431721067	6.29E-05	0.001722536	22787.1839	7235.979148	Upregulated
Ephx2	-1.961388182	6.29E-05	0.001722536	17.01835457	82.98695087	Downregulated
Bcl2a1d	-2.912898807	6.43E-05	0.001757902	5.100508978	53.42777689	Downregulated
Herc6	1.601819897	6.52E-05	0.001773041	7487.637654	2057.232405	Upregulated
Fn1	-1.201216084	7.13E-05	0.001916594	109.660943	288.1233784	Downregulated
Gm15133	3.807136915	7.27E-05	0.001945452	42.86104237	1.971627402	Upregulated
Parp11	1.605482511	7.54E-05	0.002001626	4357.129269	1187.811235	Upregulated
Cdh1	1.858207999	7.87E-05	0.002075004	83.2572663	18.39677674	Upregulated
Tnip3	-1.60305775	7.90E-05	0.002078901	31.22369125	114.4069883	Downregulated
AC133103.3	6.534947706	8.15E-05	0.002128208	27.05655696	0	Upregulated
Lhfpl4	1.932391928	8.27E-05	0.002149352	122.5041068	25.50515517	Upregulated
Ifih1	1.953787771	9.68E-05	0.002452555	78.65487853	15.91147423	Upregulated
Enthd1	1.0974842	9.92E-05	0.002502262	320.8952109	132.0657788	Upregulated
Hhatl	-1.141303055	0.000113514	0.002796875	88.90587041	225.4342126	Downregulated
Cd3d	-2.276367667	0.0001219	0.002969702	9.652922829	62.53547372	Downregulated
R3hdml	-2.736221283	0.000124282	0.003018026	6.196699235	58.61712682	Downregulated
Upk2	1.667593902	0.000130465	0.003133018	97.89301921	24.79764305	Upregulated
Vmn2r63	6.218374964	0.00013195	0.00316367	23.11994323	0	Upregulated
Gm43069	2.638119745	0.000133993	0.003182438	57.70958475	6.594703328	Upregulated
E130102H24Rik	1.142622655	0.000138117	0.003275246	263.1582205	103.327664	Upregulated
Ifi35	1.580053197	0.000142376	0.00335524	32664.7889	9065.066965	Upregulated
Ubash3a	1.050477399	0.000155268	0.003597525	475.2436463	201.2208637	Upregulated
Igsf11	1.35410902	0.00016513	0.003750851	136.8448534	44.7354451	Upregulated
Ifi27	-1.214438679	0.000169205	0.003821109	13615.13974	37210.09013	Downregulated
Gm35326	3.974236863	0.000173282	0.003884234	40.40589846	1.541025308	Upregulated
Gm45418	6.064040284	0.000184863	0.004076033	21.73842124	0	Upregulated
Lcp1	-1.660810899	0.00020303	0.004363856	64.13680454	256.7421644	Downregulated
Parp9	1.223708998	0.000203598	0.004369865	9146.845808	3315.271786	Upregulated
Smim40	2.631395682	0.000248733	0.005123792	54.25336116	5.887191205	Upregulated
9930111J21Rik2	2.183911717	0.000262398	0.005358639	1046.289497	165.2262447	Upregulated
Cd300c2	-1.684372672	0.000273341	0.005544761	19.75883021	81.63976259	Downregulated
Ptk6	3.898055875	0.000329196	0.006453182	41.19418866	1.541025308	Upregulated
Trafd1	1.610096192	0.000361042	0.006933925	6383.208189	1618.305829	Upregulated
Aif1	-1.597559901	0.000378904	0.007171666	53.14749638	208.3099004	Downregulated
Dpep3	1.513691793	0.000386278	0.007271149	89.11865989	24.39473196	Upregulated
H2-T22	1.18587991	0.000391321	0.007347809	33807.11744	12410.8255	Upregulated
Rab25	1.816467533	0.000392975	0.007360638	74.17500693	15.64701816	Upregulated
Itgax	-2.05973013	0.000403713	0.007515302	10.91676591	64.2301911	Downregulated
Srms	5.684614203	0.000409921	0.007602857	19.09305618	0	Upregulated
Cldn7	1.919502276	0.000423378	0.007804684	65.66341102	12.56496754	Upregulated
Il33	2.398876113	0.000424687	0.007811315	67.97347043	8.649403739	Upregulated
Gm16222	1.351680969	0.000424769	0.007811315	117.7066606	37.09815451	Upregulated
Dtx3l	1.476441382	0.000445424	0.008102652	8857.561203	2491.897349	Upregulated
Gm12511	1.404152701	0.000462618	0.008313894	122.1188272	36.58447941	Upregulated
Ubxn11	-1.332156531	0.000520672	0.009110559	32.77286606	103.700101	Downregulated
1700001K23Rik	-1.040272112	0.000558551	0.009628806	76.19973462	186.5181228	Downregulated
Npc2	1.08626341	0.000630399	0.010625617	197195.8534	77665.22418	Upregulated
Slfn4	2.01820507	0.00063448	0.010649338	712.823527	120.3772525	Upregulated
Glod5	-1.242205376	0.000663752	0.011065969	40.70896125	120.4173974	Downregulated
Hist2h3c1	1.027423316	0.000671066	0.011162094	147.091008	60.24400824	Upregulated
Perp	1.591527198	0.000720651	0.011810116	67.16744917	16.42514934	Upregulated
Lgi2	1.003269347	0.00073283	0.011953261	612.4560482	255.447575	Upregulated
Enpp4	1.594072239	0.000743449	0.012061541	91.8236734	22.45079556	Upregulated
Gbp8	-1.602446995	0.00074548	0.012072837	42.2129994	176.3512801	Downregulated
Sp110	1.613332083	0.000745738	0.012072837	5795.482526	1392.047775	Upregulated
Mmp15	-1.002704918	0.000802692	0.012777019	120.8404723	291.2150999	Downregulated
Upk3b	2.306789762	0.00085278	0.01341104	39.23232869	4.942914008	Upregulated
Serping1	1.563872753	0.000895319	0.01391576	68.55380842	16.88344243	Upregulated
1700041G16Rik	1.086632706	0.000917765	0.014219727	131.3139282	50.17679716	Upregulated
Dok2	-1.658072113	0.000932529	0.014418993	20.49714649	91.37468163	Downregulated
Zbp1	1.637661489	0.000961993	0.014784056	59969.85839	13983.43019	Upregulated
Gm16058	-1.937468362	0.000966627	0.014840219	9.462701676	55.04909211	Downregulated
Ifitm3	1.010689476	0.001018499	0.015464248	801872.4175	336596.2023	Upregulated
Amph	-1.083305333	0.001059235	0.016018546	47.52629786	125.3326204	Downregulated
Klk7	1.612769016	0.001115561	0.016670703	58.73323276	13.53693574	Upregulated
Cnfn	1.375418239	0.001134546	0.016854684	39989.40342	11463.05596	Upregulated
Vsig2	1.623048564	0.001229019	0.017872673	58.06262147	13.07864264	Upregulated
Fbn1	1.376248885	0.001249386	0.018082085	74.20241252	21.07591627	Upregulated
Gm15457	2.825911651	0.001397196	0.019658045	26.9340408	1.971627402	Upregulated
Art3	1.79362268	0.001602069	0.02177234	48.53221481	8.913859816	Upregulated
Gstm7	-1.433175695	0.001611504	0.021861337	16.11238546	62.11732558	Downregulated
Gm12280	2.892824797	0.001630447	0.022058656	29.81960093	1.9439364	Upregulated
Areg	1.68550433	0.001641808	0.022089361	64.70746799	13.05095164	Upregulated
Aldh3b2	1.844569191	0.001847193	0.024424529	43.66706364	7.40052551	Upregulated
Ccl9	-1.458329464	0.001899869	0.024968527	312.0499106	1286.036586	Downregulated
Ube2l6	1.310442281	0.00191524	0.025126958	15629.63489	4505.094933	Upregulated
Ndrg2	1.292838267	0.001926103	0.025204	68.43129225	19.91011105	Upregulated
Rnf128	1.928265077	0.001996467	0.025856812	35.49077337	5.484280113	Upregulated
Htr2a	1.034553067	0.00204431	0.026408725	101.113885	38.01474071	Upregulated
Gvin1	1.0313082	0.002073882	0.026691203	212.9543147	79.94782831	Upregulated
Tpsab1	1.02191061	0.002236773	0.028151011	107.2654476	40.44466121	Upregulated
Msr1	-1.291925413	0.002337038	0.029142416	28.43324169	101.1068176	Downregulated
Inpp5j	-1.130565942	0.002548439	0.031318183	83.24759178	254.3496058	Downregulated
Tnfsf10	1.708587596	0.002739287	0.032969353	587.3935941	100.2054684	Upregulated
Ccl7	1.196501489	0.002765854	0.033209971	10837.40192	3288.367605	Upregulated
1700034P13Rik	-1.240561132	0.003080711	0.036243801	18.85286111	67.25407661	Downregulated
Reg3g	1.419520534	0.003481402	0.039814105	66.54197453	14.59197695	Upregulated
Ctse	1.329877822	0.003503242	0.039973361	48.59991979	11.96821943	Upregulated
Cnga3	1.510784359	0.003636552	0.04118436	52.03357506	10.16273804	Upregulated
Csf1r	-1.156123043	0.00366838	0.041513794	26.1457506	89.11090715	Downregulated
H2-T24	1.191001572	0.004202044	0.04590741	56.56342058	15.37010813	Upregulated
Ckmt1	1.463854563	0.004567724	0.048516067	35.13289939	6.456248313	Upregulated
Il1r2	-1.101114511	0.004608246	0.048870451	38.48917515	136.3593458	Downregulated
Unc45b	1.727927635	0.004654232	0.049215334	35.2102789	4.054018817	Upregulated
