# Supplementary material for: Single-cell RNA sequencing analysis identifies acute changes in the tumor microenvironment induced by interferon α gene therapy in a murine bladder cancer model
Source: Front Immunol. 2024 Nov 4;15:1387229. doi: 10.3389/fimmu.2024.1387229 (PMC11570268; doi:10.3389/fimmu.2024.1387229)
Supplement: Supplementary Table 2 — Complete list of differentially expressed pathways between Ad-Ctrl and muAd-Ifnα in the epithelial (tumor) cell cluster. [file Table2.xls]

## Sheet: Sheet0
© 2000-2024 QIAGEN. All rights reserved.
Ingenuity Canonical Pathways	-log(p-value)	Ratio	z-score	Molecules
Role of Hypercytokinemia/hyperchemokinemia in the Pathogenesis of Influenza	11.5	0.209	4.243	AREG,CXCL10,EIF2AK2,IFIT2,IFIT3,IL18,IL33,IRF7,IRF9,ISG15,ISG20,OAS1,Oas1c (includes others),OAS2,OAS3,RSAD2,STAT2,TLR3
Systemic Lupus Erythematosus In B Cell Signaling Pathway	0.869	0.0317	3.128	BCL2L11,CCND2,FCGR2B,IFIH1,IFIT2,IFIT3,IFNGR1,IL18,IL33,INPP5J,IRF5,IRF7,IRF9,ISG15,ISG20,LYN,PRKCG,PTPN6,SHF,STAT2,TLR3,TNFSF10,TRAF5
Human Embryonic Stem Cell Pluripotency	0.421	0.0299	2.449	APC2,FGFR1,KLK3,MAP2K6,PDGFB,PRKCG
Death Receptor Signaling	1.5	0.0625	2.449	BIRC3,DAXX,PARP11,PARP12,PARP9,TNFSF10
Pyroptosis Signaling Pathway	3.3	0.0968	2.333	CASP4,IL18,MAPK11,NOL3,P2RX7,PRKAG2,PRKAR2B,TLR3,TXNIP
Necroptosis Signaling Pathway	1.8	0.0577	2.333	BIRC3,EIF2AK2,IRF9,MLKL,PLA2G4A,STAT2,TLR3,TNFSF10,ZBP1
Fc Epsilon RI Signaling	1.14	0.0508	2.236	INPP5J,LYN,MAP2K6,MAPK11,PLA2G4A,PRKCG
Toll-like Receptor Signaling	1.89	0.0769	2.236	EIF2AK2,IL18,IL33,MAP2K6,MAPK11,TLR3
Sirtuin Signaling Pathway	0	0.0205	2.236	BCL2L11,CDH1,GADD45G,LDHD,NDUFV3,NQO1
Endothelin-1 Signaling	1.28	0.0464	2.121	CASP4,ITPR2,MAPK11,PLA2G4A,PLAAT3,PRKCG,PTGS1,PTGS2,SHF
Interferon Signaling	6.77	0.25	2.121	IFI35,IFIT1,IFIT3,IFITM3,IFNGR1,IRF9,ISG15,OAS1,STAT2
NRF2-mediated Oxidative Stress Response	1.15	0.0422	2	CYP3A7,DNAJB9,GSTM2,GSTM3,HSPB8,MAFK,MAP2K6,NQO1,PRKCG,SQSTM1
Retinoic acid Mediated Apoptosis Signaling	1.21	0.0667	2	PARP11,PARP12,PARP9,TNFSF10
PI3K Signaling in B Lymphocytes	0	0.00846	2	ATF5,FCGR2B,ITPR2,LYN,PLEKHA4
TEC Kinase Signaling	0	0.019	2	CD3D,ITGA5,ITGA8,ITGAX,ITGB2,LYN,PRKCG,STAT2,TNFSF10,Trbc1,Trbc2
Role of PKR in Interferon Induction and Antiviral Response	3.24	0.0809	1.897	EIF2AK2,IFIH1,IFNGR1,IL18,IRF9,MAP2K6,MAPK11,MSR1,PDGFB,STAT2,TLR3
MSP-RON Signaling In Macrophages Pathway	3.12	0.084	1.897	CREB3L3,HLA-DMA,HLA-DMB,HLA-DOA,IFNGR1,ITGB2,KLK3,KLK7,KLK8,PTGS2
Immunogenic Cell Death Signaling Pathway	2.16	0.0778	1.89	CXCL10,DDIT3,GZMH,IFNGR1,MLKL,P2RX7,TLR3
Cholecystokinin/Gastrin-mediated Signaling	1.54	0.0588	1.89	EGFR,IL18,IL33,ITPR2,MAP2K6,PRKCG,PTGS2
Neuroprotective Role of THOP1 in Alzheimer's Disease	5.74	0.116	1.732	C1R,HGFAC,HLA-A,HLA-E,HTRA3,KLK3,KLK7,KLK8,PRKAG2,PRKAR2B,PRSS16,PRSS2,Tmprss11b,TMPRSS2
NOD1/2 Signaling Pathway	1.34	0.0476	1.667	BIRC3,IL18,IL33,IRF5,IRF7,MAP2K6,MAPK11,TLR3,TNFSF10
MicroRNA Biogenesis Signaling Pathway	0.498	0.0321	1.633	ADAR,EGFR,MAPK11,PDGFB,PIWIL4,PNPT1
B Cell Receptor Signaling	0	0.0142	1.633	BCL2A1,CREB3L3,FCGR2B,INPP5J,LYN,MAP2K6,MAPK11,PAX5,PTPN6
Senescence Pathway	0	0.0234	1.633	CCND2,ELF1,GADD45G,ITPR2,MAP2K6,PML,SQSTM1
IL-12 Signaling and Production in Macrophages	2.63	0.0593	1.604	APOD,DHX58,FCGR2B,FCGR3A/FCGR3B,GATA3,IFIH1,IFNGR1,IL18,IRF5,MAP2K6,MAPK11,PRKAG2,PRKCG,TLR3
Role Of Osteoblasts In Rheumatoid Arthritis Signaling Pathway	1.38	0.0451	1.508	ALPL,APC2,CTSE,CTSV,IL18,IL33,MMP15,PTGS2,STAT2,TNFSF10,VEGFD
HER-2 Signaling in Breast Cancer	1.58	0.0485	1.508	AREG,BCL2L11,COX7A1,CYB5A,EGFR,ELF1,ITGB2,LYN,PRKCG,PTGS2,TP53RK
Breast Cancer Regulation by Stathmin1	0	0.0202	1.508	ADGRE5,BDKRB2,CCND2,CCR10,CREB3L3,GPR155,HTR2A,PDGFB,PRKAG2,PRKAR2B,PRKCG,VEGFD
p38 MAPK Signaling	3.09	0.0833	1.414	CREB3L3,DAXX,DDIT3,IL18,IL1R2,IL33,MAP2K6,MAP4K1,MAPK11,PLA2G4A
Synaptic Long Term Depression	0.264	0.0253	1.342	ITPR2,LYN,PLA2G4A,PLAAT3,PRKCG
Acute Phase Response Signaling	2.18	0.0595	1.342	C1QA,C1QB,C1QC,C1R,CFB,FN1,IL18,IL33,MAP2K6,MAPK11,SERPING1
Crosstalk between Dendritic Cells and Natural Killer Cells	2.13	0.0769	1.342	FSCN1,HLA-A,HLA-E,IL15RA,IL18,TLR3,TNFSF10
FGF Signaling	1.7	0.0698	1.342	CREB3L3,FGF11,FGFR1,MAP2K6,MAPK11,PTPN6
Protein Kinase A Signaling	0.494	0.0292	1.265	CNGA3,CREB3L3,ITPR2,MYL11,NTN1,PRKAG2,PRKAR2B,PRKCG,PTGS2,PTPN18,PTPN6,SFN
MSP-RON Signaling In Cancer Cells Pathway	2.59	0.0714	1.265	CREB3L3,EGFR,ELF1,HGFAC,KLK3,KLK7,KLK8,PLAUR,SFN,VEGFD
Macrophage Classical Activation Signaling Pathway	2.57	0.0635	1.155	CXCL10,HLA-DMA,HLA-DMB,HLA-DOA,IFNGR1,IL18,IL33,IRF5,IRF9,PARP9,STAT2,TNFSF10
Mitochondrial Dysfunction	0.823	0.0348	1.155	BACE1,COX7A1,CREB3L3,CYB5A,GSTM2,Gstt1,Gstt3,HAP1,ITPR2,NDUFV3,PRKAG2,PRKAR2B
Endocannabinoid Cancer Inhibition Pathway	3.52	0.0816	1.155	CASP4,CCND2,CDH1,CREB3L3,DDIT3,MAP2K6,NUPR1,PRKAG2,PRKAR2B,SNAI2,TRIB3,VEGFD
Phospholipase C Signaling	0	0.0125	1.134	CD3D,CREB3L3,FCGR2B,ITGA5,ITGA8,ITGAX,ITGB2,ITPR2,LYN,MYL11,PLA2G4A,PRKCG,Trbc1,Trbc2
ERK/MAPK Signaling	1.38	0.0465	1.134	CREB3L3,ELF1,ITGA5,ITGA8,ITGAX,ITGB2,PLA2G4A,PRKAG2,PRKAR2B,PRKCG
Adrenomedullin signaling pathway	0.914	0.0402	1.134	IL18,IL33,ITPR2,MAP2K6,MAPK11,PRKAG2,PRKAR2B,SHF
Role of MAPK Signaling in Inhibiting the Pathogenesis of Influenza	2.47	0.0886	1.134	CXCL10,EIF2AK2,MAP2K6,MAPK11,PLA2G4A,PLAAT3,PTGS2
Oxytocin In Brain Signaling Pathway	1.22	0.0452	1	CREB3L3,DDIT3,EGFR,ITPR2,PLA2G4A,PLAAT3,PRKCG,PTGS1,PTGS2
p53 Signaling	1.96	0.0714	1	CCND2,GADD45G,PERP,PML,SFN,SNAI2,TP53INP1
VDR/RXR Activation	1.89	0.0769	1	CXCL10,HES1,HR,MXD1,PRKCG,SERPINB1
Activation of IRF by Cytosolic Pattern Recognition Receptors	4.52	0.138	1	ADAR,DHX58,IFIH1,IFIT2,IRF7,IRF9,ISG15,STAT2,ZBP1
Role of RIG1-like Receptors in Antiviral Innate Immunity	1.57	0.087	1	DHX58,IFIH1,IRF7,TRIM25
CXCR4 Signaling	0	0.0238	1	ITPR2,LYN,MYL11,PRKCG
Reelin Signaling in Neurons	0.35	0.029	1	ITGA5,LYN,MAP2K6,MAP4K1
Thrombin Signaling	0.315	0.0267	1	EGFR,GATA3,ITPR2,MAPK11,MYL11,PRKCG
ERBB Signaling	1.09	0.0538	1	AREG,EGFR,MAP2K6,MAPK11,PRKCG
Serotonin Degradation	1	0.0563	1	ADH7,ALDH1A3,ALDH3B1,Aldh3b2
Salvage Pathways of Pyrimidine Ribonucleotides	0.659	0.0412	1	CMPK2,DMPK,EIF2AK2,MAP2K6
Noradrenaline and Adrenaline Degradation	1.89	0.108	1	ADH7,ALDH1A3,ALDH3B1,Aldh3b2
Fatty Acid α-oxidation	2.8	0.19	1	ALDH1A3,ALDH3B1,Aldh3b2,PTGS2
Ethanol Degradation II	1.98	0.114	1	ADH7,ALDH1A3,ALDH3B1,Aldh3b2
PI3K/AKT Signaling	1.94	0.055	1	GDF15,IL15RA,IL1R2,IL27RA,INPP5J,ITGA5,ITGA8,ITGAX,ITGB2,PTGS2,SFN
Neurotrophin/TRK Signaling	0.894	0.0513	1	CREB3L3,KLK3,MAP2K6,SPRY2
NF-κB Signaling	0	0.021	1	CD3D,EGFR,EIF2AK2,FGFR1,IL18,IL1R2,IL33,MAP2K6,TLR3,TRAF5,Trbc1,Trbc2
IL-6 Signaling	0.666	0.0388	1	IL18,IL1R2,IL33,MAP2K6,MAPK11
Macropinocytosis Signaling	2.56	0.0921	1	ANKFY1,CSF1R,ITGA5,ITGB2,MRC1,PDGFB,PRKCG
Opioid Signaling Pathway	0.8	0.0357	1	CREB3L3,ITPR2,LYN,MAP2K6,OGFR,PRKAG2,PRKAR2B,PRKCG,RGS11,RGS8
T Cell Exhaustion Signaling Pathway	0	0.0212	1	CD3D,HAVCR2,HLA-A,HLA-DMA,HLA-DMB,HLA-DOA,HLA-E,IRF9,PTPN6,STAT2,Trbc1,Trbc2
Chaperone Mediated Autophagy Signaling Pathway	0	0.0171	-0.905	ARHGAP8/PRR5-ARHGAP8,CD3D,IL18,LAMP2,MAPK11,MMP15,PRKAG2,RCAN1,TCIRG1,Trbc1,Trbc2
Th1 Pathway	4.97	0.107	-0.905	CD3D,DLL1,GATA3,HAVCR2,HLA-A,HLA-DMA,HLA-DMB,HLA-DOA,IFNGR1,IL18,IL27RA,ITGB2,MAP2K6
Semaphorin Neuronal Repulsive Signaling Pathway	4.02	0.0867	-0.905	DPYSL3,ITGA5,ITGA8,ITGAX,ITGB2,MAP2K6,MYL11,NRP1,Pde4d,PLXNA3,PRKAG2,PRKAR2B,SEMA3E
Natural Killer Cell Signaling	1.23	0.0455	-1	B2M,FCGR3A/FCGR3B,HLA-A,HLA-E,IL18,MAPK11,PTPN6,TNFSF10,ULBP1
Actin Cytoskeleton Signaling	0.815	0.0369	-1	APC2,FGF11,FN1,ITGA5,ITGA8,ITGAX,ITGB2,MYL11,PDGFB
PXR/RXR Activation	1.11	0.0615	-1	CYP3A7,GSTM2,PRKAG2,PRKAR2B
Cardiac Hypertrophy Signaling	0	0.0192	-1	MAP2K6,MAPK11,MYL11,PRKAG2,PRKAR2B
ICOS-ICOSL Signaling in T Helper Cells	0	0.0178	-1	CD3D,HLA-A,HLA-DMA,HLA-DMB,HLA-DOA,ITPR2,PLEKHA4,Trbc1,Trbc2
G Beta Gamma Signaling	0.666	0.0388	-1	EGFR,ITPR2,PRKAG2,PRKAR2B,PRKCG
CDC42 Signaling	0.73	0.0312	-1	APC2,B2M,CD3D,H2-T22,H2-T24,HLA-A,HLA-DMA,HLA-DMB,HLA-DOA,HLA-E,ITGA5,ITGA8,ITGAX,ITGB2,MAPK11,MYL11,Trbc1,Trbc2
EIF2 Signaling	0	0.0176	-1	ATF5,DDIT3,EIF2AK2,TRIB3
D-myo-inositol-5-phosphate Metabolism	0	0.0205	-1	ALPL,EPHX2,PPM1K,PTPN6
D-myo-inositol (1,4,5,6)-Tetrakisphosphate Biosynthesis	0	0.0223	-1	ALPL,EPHX2,PPM1K,PTPN6
D-myo-inositol (3,4,5,6)-tetrakisphosphate Biosynthesis	0	0.0223	-1	ALPL,EPHX2,PPM1K,PTPN6
3-phosphoinositide Biosynthesis	0	0.0195	-1	ALPL,EPHX2,PPM1K,PTPN6
SPINK1 Pancreatic Cancer Pathway	1.21	0.0667	-1	KLK3,KLK7,KLK8,PRSS2
Apelin Adipocyte Signaling Pathway	1.57	0.0652	-1	GSTM2,Gstt1,Gstt3,MAPK11,PRKAG2,PRKAR2B
Tumor Microenvironment Pathway	1.86	0.0559	-1.265	FGF11,FN1,HLA-A,HLA-E,IDO1,ITGA5,MMP15,PDGFB,PTGS2,VEGFD
PKCθ Signaling in T Lymphocytes	0	0.0143	-1.342	CD3D,HLA-A,HLA-DMA,HLA-DMB,HLA-DOA,ITPR2,Trbc1,Trbc2
Superpathway of Inositol Phosphate Compounds	0	0.0214	-1.342	ALPL,EPHX2,INPP5J,PPM1K,PTPN6
3-phosphoinositide Degradation	0.29	0.0262	-1.342	ALPL,EPHX2,INPP5J,PPM1K,PTPN6
PPAR Signaling	0.898	0.0467	-1.342	IL18,IL1R2,IL33,PDGFB,PTGS2
IL-4 Signaling	0	0.0191	-1.508	ARHGAP8/PRR5-ARHGAP8,CD3D,CREB3L3,GATA3,HLA-DMA,HLA-DMB,HLA-DOA,MAPK11,PTPN6,Trbc1,Trbc2
Role of NFAT in Regulation of the Immune Response	0	0.0116	-1.667	CD3D,FCGR2B,FCGR3A/FCGR3B,HLA-A,HLA-DMA,HLA-DMB,HLA-DOA,ITPR2,LYN,RCAN1,Trbc1,Trbc2
Colorectal Cancer Metastasis Signaling	0.638	0.0332	-1.667	CDH1,EGFR,IFNGR1,MMP15,PRKAG2,PRKAR2B,PTGS2,TLR3,VEGFD
Xenobiotic Metabolism PXR Signaling Pathway	1.3	0.0469	-1.667	ALDH1A3,ALDH1L1,ALDH3B1,CYP3A7,GSTM2,GSTM3,PRKAG2,PRKAR2B,PRKCG
FAK Signaling	0	0.0192	-1.789	ADGRE5,BDKRB2,CCR10,CD3D,CDH1,EGFR,ELF1,GPR155,HTR2A,IL15RA,IL1R2,IL27RA,IL33,ITGA5,ITGA8,ITGAX,ITGB2,MAPK11,Trbc1,Trbc2
Coronavirus Pathogenesis Pathway	3.74	0.0735	-1.807	BCL2L11,DDIT3,IRF7,IRF9,MAPK11,OAS1,Oas1c (includes others),OAS2,OAS3,PTGS2,STAT2,TLR3,TMPRSS2,TRIM25,ZC3HAV1
CDX Gastrointestinal Cancer Signaling Pathway	0.629	0.0347	-1.89	DLL1,EGFR,IL18,IL33,MAPK11,PTGS2,TNFSF10
Role Of Osteoclasts In Rheumatoid Arthritis Signaling Pathway	1.65	0.0453	-1.941	ADAM8,BIRC3,CDH1,CREB3L3,CSF1R,FCGR2B,FCGR3A/FCGR3B,IL18,IL1R2,ITGA5,MAP2K6,MAPK11,MMP15,TRAF5
Dilated Cardiomyopathy Signaling Pathway	0.503	0.0333	-2	ITPR2,MAPK11,PRKAG2,PRKAR2B,TNNT2
Ovarian Cancer Signaling	0.703	0.038	-2	EGFR,PRKAG2,PRKAR2B,PTGS1,PTGS2,VEGFD
Glutathione-mediated Detoxification	1.89	0.108	-2	GSTM2,GSTM3,Gstt1,Gstt3
Complement System	5.56	0.216	-2.449	C1QA,C1QB,C1QC,C1R,CFB,ITGAX,ITGB2,SERPING1
Macrophage Alternative Activation Signaling Pathway	3.27	0.0693	-2.673	CREB3L3,CSF1R,FCGR2B,HLA-DMA,HLA-DMB,HLA-DOA,IL18,IL1R2,IL33,IRF5,MAPK11,MRC1,PF4,TSC22D3
