# Supplementary material for: Single-cell RNA sequencing analysis identifies acute changes in the tumor microenvironment induced by interferon α gene therapy in a murine bladder cancer model
Source: Front Immunol. 2024 Nov 4;15:1387229. doi: 10.3389/fimmu.2024.1387229 (PMC11570268; doi:10.3389/fimmu.2024.1387229)
Supplement: Supplementary Table 3 — Complete list of differentially expressed genes between Ad-Ctrl and muAd-Ifnα in the uroplakin-enriched cell cluster. [file Table3.csv]

	log2FoldChange	pvalue	padj	IFNalpha.mean	Control.mean	Regulation
Ifi27l2a	6.80789431379935	8.49337718202607e-52	8.29633083140307e-48	2528.12630624409	21.365163680469	Upregulated
Plac8	4.42973798760681	3.54029046644972e-38	1.72907786381404e-34	758.015710730522	33.6017143552298	Upregulated
Ifitm3	2.50515104267249	2.79084441042661e-36	9.08698940034903e-33	10365.9298407979	1785.04982603323	Upregulated
Ifit3b	3.95907301300855	9.38571614923975e-26	2.29199188364435e-22	876.874365914986	52.5320724890387	Upregulated
Bst2	2.88314440923441	1.03207462561175e-22	2.01626098859512e-19	4762.26001929328	618.048282487367	Upregulated
Lgals9	4.18447717971488	2.18522082930989e-20	3.5575395101165e-17	376.176227697656	18.9178535455169	Upregulated
Rnf213	2.55275762032021	4.10832214249231e-19	5.73287009826642e-16	545.823683912816	87.9079648568283	Upregulated
Apol9a	3.6562855566731	1.44322876310373e-18	1.76218231974966e-15	341.725178107123	24.9260242938805	Upregulated
Ly6e	1.85115381289339	2.37182892136509e-17	2.57422498932157e-14	3401.86333979603	907.258792179497	Upregulated
Mndal	3.19635000575334	1.1250790373952e-16	1.09897720372763e-13	513.355561294331	51.4185220105794	Upregulated
Lgals3bp	1.91186588483036	1.60019393362151e-16	1.37076969931417e-13	1073.7235852266	272.827498399609	Upregulated
Oas3	3.31111390337643	1.68399225959971e-16	1.37076969931417e-13	307.322200162478	28.2666757292586	Upregulated
Oasl1	3.10312929201511	2.82629638224876e-14	2.12363562013891e-11	267.236330606217	28.0464665512251	Upregulated
Apol9b	4.21857439737199	1.20636561009717e-13	8.41698519959227e-11	225.307892307142	10.4623726622011	Upregulated
H2-T22	1.52886126070328	3.72614002024396e-13	2.42646238118287e-10	1374.04288518529	456.766158523919	Upregulated
Sp100	2.85008518222817	5.10572114401738e-13	3.09969901338828e-10	334.584290919799	41.8494906488042	Upregulated
Isg20	2.51713397573485	5.3946440650697e-13	3.09969901338828e-10	338.870800186051	54.3062505015985	Upregulated
Stat1	1.72821847874398	7.0249846851474e-13	3.81222502247332e-10	1072.82254660079	307.945667824489	Upregulated
B2m	1.36611994942811	9.16145787471003e-13	4.70995371158777e-10	5304.73201010631	1976.71318538823	Upregulated
Slfn2	1.86668729449366	1.87897366152458e-12	9.17690736288603e-10	809.747060923352	208.964721124527	Upregulated
Phf11d	2.20893456032258	2.24879116824536e-12	1.03805207321993e-09	410.876234717445	82.560421642565	Upregulated
Irf7	2.43117576165721	2.33795511986471e-12	1.03805207321993e-09	1881.76254083768	321.873737804988	Upregulated
Zbp1	1.99897695853038	2.75972646645456e-12	1.17204383149253e-09	478.556973105988	112.368561618058	Upregulated
Ifi203	3.57743423914183	7.48327894139138e-12	3.04569452914629e-09	214.441242880811	16.2378296442392	Upregulated
Ifi27l2b	5.13324237347891	9.82031692481857e-12	3.83699422886511e-09	198.663286053856	4.67441109187085	Upregulated
Ifit3	4.74337111947635	5.14079783195807e-11	1.88186550028898e-08	2330.94085193562	73.4568178134408	Upregulated
Xaf1	2.23928563669821	5.20171667770296e-11	1.88186550028898e-08	473.845265919253	91.7015392365653	Upregulated
Ly6a	1.28393863861941	1.88136812297725e-10	6.5632870804435e-08	5886.35472115369	2304.04213429088	Upregulated
Slfn4	4.98378424675424	2.67869194306038e-10	9.02257341372889e-08	184.757352384325	4.89462026990431	Upregulated
Ifi204	3.45632965494327	3.33446055244887e-10	1.08570035587735e-07	150.011778226515	11.5759231406604	Upregulated
Oasl2	2.27672250616499	4.83228591652154e-10	1.52263770427685e-07	501.484482951168	93.4882218374171	Upregulated
Ifi211	3.85221449905759	6.60954176598796e-10	2.01756262406783e-07	142.490041318341	8.45548088331581	Upregulated
Trim30a	2.54100849868213	1.39895692841772e-09	4.14091250811644e-07	335.610927251991	50.757894476479	Upregulated
Ifi35	1.48058691032427	4.51244041939656e-09	1.29639758872546e-06	587.056911754096	196.262742917116	Upregulated
Phf11b	4.38832617152523	1.1451088688006e-08	3.19583526584122e-06	123.479294726243	4.67441109187085	Upregulated
Iigp1	2.30962964052228	1.41747678890081e-08	3.74213872269813e-06	369.085783401912	66.7380011778086	Upregulated
Tent5a	2.7526719086754	1.69662055536422e-08	4.36120778547307e-06	179.232217294834	23.3595508710622	Upregulated
Ube2l6	2.37663087010606	1.74762491038408e-08	4.37712823708504e-06	162.289570521056	27.5935436068661	Upregulated
Ctsl	1.2886653392023	2.95595794304854e-08	7.21844929692453e-06	1353.63440404727	518.659557784992	Upregulated
Irgm1	1.54481327923529	3.50249480940222e-08	8.34448031664411e-06	278.30880820056	87.6752510905027	Upregulated
Ddx60	2.58487829065362	4.31099318778415e-08	1.00261384424466e-05	156.309649834299	22.2585049808949	Upregulated
Sprr2f	1.42006430676529	4.54673073901936e-08	1.03284804322654e-05	4374.02825376914	1510.23069820887	Upregulated
Oas2	2.68752561553149	7.18934084782291e-08	1.59603366821669e-05	133.448695604111	17.3638847109906	Upregulated
Ly6c1	1.73322748601877	8.31638615231068e-08	1.8052102207949e-05	446.612696207628	122.145297569574	Upregulated
Cmpk2	3.63296227073797	9.72710993398668e-08	2.06553064859091e-05	127.477374117166	8.23527170528236	Upregulated
Cstdc5	-2.42278125298593	1.04421257524145e-07	2.17018477339542e-05	12.780649537696	79.4149702086363	Downregulated
Spp1	1.19593546080853	1.96267487716706e-07	3.99404337503498e-05	455.693580999021	185.127238132522	Upregulated
Trafd1	1.71186081372054	2.3576744040214e-07	4.69995175071042e-05	215.179515968762	58.9681570051772	Upregulated
Usp18	1.79970840220212	2.76990585449152e-07	5.41128807733463e-05	499.082452750584	127.102440780939	Upregulated
Dhx58	2.12965761018118	2.85957337691373e-07	5.41866710226981e-05	144.869930734652	28.927303263359	Upregulated
Ddit3	2.03565252685606	2.88463031652365e-07	5.41866710226981e-05	157.675225564487	33.8219235332633	Upregulated
Gbp3	2.08999829952768	4.31492820202765e-07	7.95249409007662e-05	147.450705934331	30.2610629198518	Upregulated
Gm4951	2.05821059883738	5.43212011182087e-07	9.82610171338264e-05	166.060899898085	34.4950556556557	Upregulated
Parp12	1.91370187857213	6.45533268884669e-07	0.000114646708553917	144.899518411437	33.8219235332633	Upregulated
H2-Aa	-4.75709806362615	8.59522653195805e-07	0.00014992530850744	0.825750548825813	30.2485583315597	Downregulated
Gpnmb	1.71826558028682	9.65212313911363e-07	0.000162555066935969	168.886975711849	45.1776374958902	Upregulated
H2-Ab1	-2.35971701815893	1.8693430211658e-06	0.000304329043845792	12.0584225420707	73.6270086383061	Downregulated
Samd9l	1.3598761458413	2.92553457963447e-06	0.000468469209407697	236.246039733111	82.3402124645315	Upregulated
Dynap	2.49916063288337	3.1382075381333e-06	0.00049441953600784	101.233320492224	15.1242791657799	Upregulated
Trim30d	2.38701642330114	4.62262092195343e-06	0.000716726367708589	105.768787187731	16.2503342325313	Upregulated
Upk3bl	1.43453862839519	5.96301683475566e-06	0.000896103822182974	228.112979643936	74.5453591153161	Upregulated
Ifi47	2.35826540955393	7.07717804540323e-06	0.00104742235071968	116.886831920095	19.1255581352583	Upregulated
Oas1a	2.03114150349194	7.73167953338924e-06	0.00112720963704696	137.855993454278	27.6060481951582	Upregulated
Stat2	1.63711314303873	8.2563672154001e-06	0.00118600286705924	192.514505137295	52.9724908451056	Upregulated
Slfn5	1.28999640093083	1.07664708995345e-05	0.00150238411066647	399.618917432061	144.441316315345	Upregulated
H2-Q7	1.19351982044774	1.11784724775464e-05	0.00153790590367146	1189.38398070735	466.252531178874	Upregulated
Naa20	1.00870866246078	1.46407761993822e-05	0.00193258245831845	323.10022362052	146.190485151321	Upregulated
Rtp4	1.60775183000061	1.69315817082863e-05	0.00220516920168721	472.973948232405	132.009565639135	Upregulated
Parp9	1.25217266565553	2.0188473087617e-05	0.00258225355745617	185.949192131153	69.1978159010528	Upregulated
Acer2	-1.07335504428097	2.08843193119407e-05	0.00258225355745617	449.285957883914	1050.65183872369	Downregulated
Mmp7	-2.01273486475564	2.31077521551158e-05	0.00278662374137248	11.7786584976425	59.1758615949187	Downregulated
Ifih1	1.51335873257748	2.46126968019215e-05	0.00293191246781913	147.291730473818	43.8438778393974	Upregulated
Isg15	3.3813264094306	2.83173330379422e-05	0.00333257480860987	4903.74332708019	333.279470120784	Upregulated
Dtx3l	1.43008381778793	3.2353277073459e-05	0.00371796247592409	149.792408474044	47.4047384528089	Upregulated
Mitd1	1.24675900697765	3.58401998711958e-05	0.00404802312679702	198.366256978713	72.7711811027563	Upregulated
Id3	1.26177663766646	3.68631528934369e-05	0.00409180997117149	293.34233061653	106.372895457986	Upregulated
Ifi27	-1.14101415404061	4.2433070529492e-05	0.00465714868463009	109.408290904252	273.060212165934	Downregulated
Parp14	1.27755697401096	4.69325061970181e-05	0.00509374133924969	217.262376309931	77.2253830165937	Upregulated
H2-Q6	1.51240625971954	5.97955935873014e-05	0.00628046621678237	150.881876974973	44.0640870174309	Upregulated
Zfas1	1.17838484432042	6.32420813471429e-05	0.00657179415530736	358.474319358958	137.747508856297	Upregulated
Igtp	1.28577302394942	6.83066251403957e-05	0.00702335909864616	250.471076630969	88.1156694465697	Upregulated
Depp1	-1.30478696456488	9.16199264953559e-05	0.00932232752090247	85.9458316312663	248.354397050087	Downregulated
Znfx1	1.2315632428747	9.53026809110339e-05	0.00959474951384952	160.703406100008	58.3075294710769	Upregulated
Cxcl10	3.43826866842216	9.62618194468932e-05	0.00959474951384952	1151.03303310792	68.7198837801097	Upregulated
Slurp1	1.10487304597542	0.000103669736006617	0.0102287472859862	187.09661704726	76.3070325395837	Upregulated
Trim34a	2.00411174478383	0.000106901684640466	0.0104421565556807	74.8093029297978	14.4636516316795	Upregulated
Ddx58	1.34230373310615	0.000109696386907949	0.0106090525476915	223.678598624851	73.4568178134408	Upregulated
Tor1aip1	1.0736641843105	0.000126428401605974	0.01207421446551	179.507105585704	74.532854527024	Upregulated
Tfrc	-1.65390923218704	0.00012731819102657	0.01207421446551	16.3264478392192	64.7311093989233	Downregulated
Gm20559	1.29179487264316	0.000128937151624688	0.012110174010288	149.283389907855	50.9655990662204	Upregulated
Herc6	1.81180915504427	0.000136670304750351	0.0125942975169946	85.4590204804369	18.9178535455169	Upregulated
Fam3b	-2.02380866501836	0.000141319202143693	0.0129009903414915	11.9302536967314	64.3282048077326	Downregulated
Adamts1	1.88000441357112	0.000228140236737365	0.0197210073668193	64.0610042106034	13.3501011532201	Upregulated
Csprs	1.81675504418929	0.000231575847819343	0.0198423936973626	92.241265362271	19.5909856679093	Upregulated
Ido1	-1.30436128988589	0.000254340667760081	0.0216034751537432	45.2893302784697	135.935817078861	Downregulated
Clic3	-1.26024382824115	0.00028518179701334	0.0238090238737291	27.2978397571401	79.4399793852204	Downregulated
AW011738	2.32692675553196	0.000299164688967527	0.0245566443851664	51.0018095668686	7.12172122682301	Upregulated
Cd74	-1.63247845544896	0.000306133151201295	0.0249192385077854	16.6912514677439	67.1784195338755	Downregulated
Tmem265	-1.17111220996297	0.00034042851483426	0.0274818655611657	35.6884564753829	97.0240732742444	Downregulated
Ifi44	2.79279892464672	0.000393254360222012	0.0309782950858759	629.812319540387	56.1054376907423	Upregulated
Trim12a	1.18140944442609	0.000399530326359698	0.0312208978230522	138.834558140582	49.8520485877611	Upregulated
Ffar4	-1.78865933959162	0.000403136914107463	0.0312527093412833	15.0878220159805	70.3488801443883	Downregulated
Pml	1.37091281039195	0.000442622275765343	0.0337776124193427	93.8311532295756	28.486884907292	Upregulated
Cnfn	2.92089644430114	0.000451936197802611	0.0342210293033791	42.5988702025564	3.5608606134115	Upregulated
Krt6a	1.16134368849116	0.000459483710134688	0.0345248990815049	686.340882921662	252.268143901521	Upregulated
Oas1g	2.2195187673493	0.000508110828762977	0.036764641298939	55.5064696472024	7.79485334921544	Upregulated
Ifi213	3.37014907933172	0.000549889654534661	0.0394950157756954	40.6552824144072	2.2271009569187	Upregulated
Atf3	1.15462871047631	0.000589030397752329	0.0417736574100421	434.94494152461	157.363503700791	Upregulated
Helz2	1.22980540748877	0.000722846953717956	0.0499196109868051	89.3067902417484	30.0408537418183	Upregulated
