# Supplementary material for: Single-cell RNA sequencing analysis identifies acute changes in the tumor microenvironment induced by interferon α gene therapy in a murine bladder cancer model
Source: Front Immunol. 2024 Nov 4;15:1387229. doi: 10.3389/fimmu.2024.1387229 (PMC11570268; doi:10.3389/fimmu.2024.1387229)
Supplement: Supplementary Table 4 — Complete list of differentially expressed pathways between Ad-Ctrl and muAd-Ifnα in the uroplakin-enriched cell cluster. [file Table4.xls]

## Sheet: Sheet0
© 2000-2024 QIAGEN. All rights reserved.
Ingenuity Canonical Pathways	-log(p-value)	Ratio	z-score	Molecules
Role of Hypercytokinemia/hyperchemokinemia in the Pathogenesis of Influenza	12.8	0.198	4.123	AREG,CCL5,CXCL10,CXCL3,EIF2AK2,IFIT2,IFIT3,IRF7,IRF9,ISG15,ISG20,OAS1,OAS2,OAS3,RSAD2,STAT1,STAT2
Systemic Lupus Erythematosus In B Cell Signaling Pathway	0.526	0.0207	3.873	BLNK,FOS,IFIH1,IFIT2,IFIT3,IRF7,IRF9,ISG15,ISG20,JUN,PRKCE,RAP2B,STAT1,STAT2,TNFSF10
Wound Healing Signaling Pathway	3.25	0.0516	3.051	CCL5,COL7A1,FOS,JUN,KRT17,KRT6B,LAMB1,LAMB3,RAP2B,SNAI2,STAT1,TNFSF10,VIM
Interferon Signaling	13.7	0.361	2.887	IFI35,IFIT1,IFIT3,IFITM2,IFITM3,IRF1,IRF9,ISG15,OAS1,PSMB8,STAT1,STAT2,TAP1
Necroptosis Signaling Pathway	4.66	0.0769	2.887	AXL,DAPK1,EIF2AK2,FKBP1A,IRF9,MLKL,STAT1,STAT2,TNFSF10,TSPO,UBC,ZBP1
ABRA Signaling Pathway	3.66	0.087	2.828	ACTN1,EGR1,FOS,FOSB,JUND,SMTN,Tpm1,Tpm2
HER-2 Signaling in Breast Cancer	0.969	0.0308	2.646	AREG,FOS,ITGB5,ITGB7,JUN,PRKCE,RAP2B
Death Receptor Signaling	2.81	0.0729	2.646	DAXX,Naip1 (includes others),PARP10,PARP12,PARP14,PARP9,TNFSF10
MSP-RON Signaling In Cancer Cells Pathway	1.92	0.05	2.646	FOS,JUN,KLK10,PLAUR,RAP2B,SFN,VIM
NAD Signaling Pathway	0.891	0.0331	2.236	H1-0,PARP10,PARP12,PARP14,PARP9
IL-3 Signaling	1.89	0.0633	2.236	FOS,JUN,PRKCE,RAP2B,STAT1
Thrombopoietin Signaling	2.3	0.0794	2.236	FOS,JUN,PRKCE,RAP2B,STAT1
Human Embryonic Stem Cell Pluripotency	0.552	0.0249	2.236	ID1,ID3,KLF4,PRKCE,RAP2B
JAK/STAT Signaling	1.83	0.061	2.236	FOS,JUN,RAP2B,STAT1,STAT2
PDGF Signaling	1.73	0.0575	2.236	EIF2AK2,FOS,JUN,RAP2B,STAT1
Sumoylation Pathway	2.63	0.068	2.236	DAXX,FOS,ISG20,JUN,PML,RHOV,STUB1
Regulation Of The Epithelial Mesenchymal Transition By Growth Factors Pathway	1.68	0.0417	2.121	EGR1,FOS,JUN,MAPK13,RAP2B,SNAI2,TNFSF10,VIM
Role of PKR in Interferon Induction and Antiviral Response	4.52	0.0809	2.111	ATF3,EIF2AK2,FOS,HSPA1A/HSPA1B,IFIH1,IRF1,IRF9,JUN,MAPK13,STAT1,STAT2
Polyamine Regulation in Colon Cancer	1.7	0.0678	2	FOS,JUN,ODC1,SMOX
Inhibition of Matrix Metalloproteases	2.32	0.103	2	MMP23B,MMP7,TIMP1,TIMP2
SAPK/JNK Signaling	0	0.00797	2	DAXX,GNG11,JUN,RAP2B
Opioid Signaling Pathway	0.43	0.0214	2	FOS,FOSB,GNG11,OGFR,PRKCE,RAP2B
Apelin Endothelial Signaling Pathway	0.983	0.0355	2	FOS,GNG11,JUN,PRKCE,RAP2B
Pathogen Induced Cytokine Storm Signaling Pathway	8.55	0.0701	1.961	C3,CCL5,Ccl7,CIITA,COL7A1,CXCL10,CXCL2,CXCL3,Cxcl9,DHX58,FOS,Gpr15lg,HLA-DQA1,HLA-DQB1,IFIH1,IRF1,IRF7,IRF9,JUN,MAPK13,MLKL,Naip1 (includes others),NLRC5,STAT1,TNFSF10,ZBP1
Ribonucleotide Reductase Signaling Pathway	3.05	0.0588	1.897	FOS,H3-3A/H3-3B,JUN,MAPK13,PARP10,PARP12,PARP14,PARP9,SNAI2,THBS1
ID1 Signaling Pathway	1.18	0.0348	1.89	ATF3,EGR1,ID1,MAPK13,PLAC8,RAP2B,VIM
DHCR24 Signaling Pathway	1.96	0.0511	1.89	C3,CLU,KLF5,PRKCE,RAP2B,TF,TTR
14-3-3-mediated Signaling	2.73	0.063	1.89	FOS,JUN,PLCE1,PRKCE,RAP2B,SFN,TUBB3,VIM
PI3K Signaling in B Lymphocytes	0	0.0118	1.89	ATF3,BLNK,C3,FOS,JUN,PLCE1,RAP2B
Role of Tissue Factor in Cancer	1.13	0.0338	1.89	EGR1,F2RL1,FOS,JUN,MAPK13,PLAUR,RAP2B
Hepatic Fibrosis Signaling Pathway	1.73	0.0331	1.732	BAMBI,CCL5,FOS,ITGB5,ITGB7,JUN,MAPK13,PRKCE,RAP2B,RHOV,SPP1,TF,TFRC,TIMP1
Serotonin Receptor Signaling	2.37	0.0362	1.698	ADRB2,GCH1,GNG11,H3-3A/H3-3B,HTR1D,JUN,KCNN4,MAPK13,PLAAT3,PLAUR,PLCE1,PRKCE,PTGS1,RAP2B,RHOV,SMOX,TP63
HIF1α Signaling	1.93	0.0433	1.667	HSPA1A/HSPA1B,JUN,MMP23B,MMP7,PRKCE,RAP2B,STUB1,TF,VIM
Breast Cancer Regulation by Stathmin1	0	0.0152	1.667	ADRB2,F2RL1,FFAR4,GNG11,HTR1D,JUN,PRKCE,RAP2B,TUBB3
MSP-RON Signaling In Macrophages Pathway	3.58	0.0756	1.667	CIITA,FOS,HLA-DQA1,HLA-DQB1,JUN,KLK10,NFKBIZ,RAP2B,STAT1
Huntington's Disease Signaling	1.92	0.0389	1.633	ATP5F1A,GNG11,HAP1,HSPA1A/HSPA1B,JUN,NSF,PRKCE,PSMB8,PSMB9,PSME2,UBC
IL-8 Signaling	0.777	0.0286	1.633	FOS,GNG11,JUN,PRKCE,RAP2B,RHOV
IL-17 Signaling	0.945	0.0321	1.633	CXCL3,FOS,JUN,MAPK13,RAP2B,TNFSF10
CXCR4 Signaling	1.53	0.0417	1.633	EGR1,FOS,GNG11,JUN,PRKCE,RAP2B,RHOV
Renin-Angiotensin Signaling	2.25	0.0579	1.633	CCL5,FOS,JUN,MAPK13,PRKCE,RAP2B,STAT1
Prolactin Signaling	2.84	0.0737	1.633	FOS,IRF1,JUN,NMI,PRKCE,RAP2B,STAT1
Retinoic acid Mediated Apoptosis Signaling	3.19	0.1	1.633	IRF1,PARP10,PARP12,PARP14,PARP9,TNFSF10
P2Y Purigenic Receptor Signaling Pathway	1.52	0.0451	1.633	FOS,GNG11,JUN,PLCE1,PRKCE,RAP2B
ERBB Signaling	2.22	0.0645	1.633	AREG,FOS,JUN,MAPK13,PRKCE,RAP2B
ERK/MAPK Signaling	1.43	0.0372	1.633	DUSP1,FOS,H3-3A/H3-3B,ITGB5,ITGB7,PRKCE,RAP2B,STAT1
Activation of IRF by Cytosolic Pattern Recognition Receptors	7.77	0.169	1.508	ADAR,DHX58,IFIH1,IFIT2,IRF7,IRF9,ISG15,JUN,STAT1,STAT2,ZBP1
Oxytocin Signaling Pathway	0.898	0.0284	1.414	CCL5,FOS,GNG11,MAPK13,MYH14,PRKCE,PRKG2,RAP2B
Role of Pattern Recognition Receptors in Recognition of Bacteria and Viruses	4.66	0.0769	1.414	C1QA,C1QB,C3,CCL5,EIF2AK2,IFIH1,IRF7,OAS1,OAS2,OAS3,PRKCE,TNFSF10
GNRH Signaling	1.69	0.0419	1.414	EGR1,FOS,GNG11,JUN,MAP3K15,MAPK13,PRKCE,RAP2B
Chronic Myeloid Leukemia Signaling	0.923	0.0288	1.414	ADAR,FOS,JUN,KLF4,PLCE1,RAP2B,SPP1,TNFSF10
Protein Kinase A Signaling	0.36	0.0195	1.414	DUSP1,GNG11,H1-0,H3-3A/H3-3B,PLCE1,PRKCE,PTPRA,SFN
Pulmonary Fibrosis Idiopathic Signaling Pathway	2.26	0.0399	1.387	ADAMTS1,AREG,AXL,COL7A1,EGR1,FOS,JUN,MAPK13,MMP23B,MMP7,RAP2B,THBS1,VIM
FAK Signaling	0	0.0125	1.387	ADRB2,ARPC1A,ECM1,F2RL1,FFAR4,FOS,HTR1D,ITGB5,ITGB7,JUN,MAPK13,PTPRA,RAP2B
IL-13 Signaling Pathway	1.26	0.0431	1.342	AGR2,DUSP1,JUN,MAPK13,STAT1
IL-33 Signaling Pathway	0.636	0.0269	1.342	AREG,CCL5,FOS,JUN,MAPK13
LPS-stimulated MAPK Signaling	1.77	0.0588	1.342	FOS,JUN,MAPK13,PRKCE,RAP2B
CCR5 Signaling in Macrophages	0	0.012	1.342	CCL5,FOS,GNG11,JUN,MAPK13,PRKCE
CDK5 Signaling	1.79	0.0522	1.342	EGR1,FOSB,LAMB1,LAMB3,MAPK13,RAP2B
HGF Signaling	2.05	0.053	1.342	FOS,ITGB5,ITGB7,JUN,MAP3K15,PRKCE,RAP2B
Cholecystokinin/Gastrin-mediated Signaling	1.23	0.042	1.342	FOS,JUN,PRKCE,RAP2B,RHOV
TEC Kinase Signaling	0	0.0156	1.342	FOS,GNG11,ITGB5,ITGB7,PRKCE,RHOV,STAT1,STAT2,TNFSF10
UVC-Induced MAPK Signaling	2.7	0.098	1.342	FOS,JUN,MAPK13,PRKCE,RAP2B
Chemokine Signaling	1.85	0.0617	1.342	CCL5,FOS,JUN,MAPK13,RAP2B
Senescence Pathway	0	0.0167	1.342	ATF3,GADD45G,JUN,PML,RAP2B
T Cell Receptor Signaling	0	0.0162	1.265	B2M,FOS,H2-T22,HLA-A,HLA-DQA1,HLA-DQB1,HLA-E,JUN,MAPK13,RAP2B
Phagosome Formation	0	0.0173	1.155	ADRB2,ARPC1A,C3,F2RL1,FFAR4,HTR1D,ITGB5,ITGB7,MYH14,PLAAT3,PRKCE,RAP2B
Activin Inhibin Signaling Pathway	1.05	0.0323	1.134	BAMBI,FOS,FOSB,JUN,MAPK13,MMP7,SNAI2
NRF2-mediated Oxidative Stress Response	1.6	0.038	1.134	CYP2F1,FOS,GSTM4,JUN,JUND,KEAP1,PRKCE,RAP2B,TXN
Acute Phase Response Signaling	2.77	0.0541	1.134	C1QA,C1QB,C3,CFB,FOS,JUN,MAPK13,RAP2B,TF,TTR
Role of NFAT in Regulation of the Immune Response	0	0.00771	1.134	BLNK,FOS,GNG11,HLA-A,HLA-DQA1,HLA-DQB1,JUN,RAP2B
CREB Signaling in Neurons	0	0.0132	1.134	ADRB2,F2RL1,FFAR4,GNG11,HTR1D,PLCE1,PRKCE,RAP2B
Synaptogenesis Signaling Pathway	0.495	0.0222	1.134	ARPC1A,NECTIN3,NSF,PRKCE,RAP2B,SNCG,THBS1
Neurovascular Coupling Signaling Pathway	0	0.0172	1	KCNN4,PLAAT3,PRKG2,PTGS1
Pyroptosis Signaling Pathway	1.09	0.043	1	GAS5,GBP4,GBP7,MAPK13
MicroRNA Biogenesis Signaling Pathway	0.378	0.0214	1	ADAR,HOPX,MAPK13,RAP2B
LXR/RXR Activation	0.764	0.0325	1	C3,CLU,TF,TTR
Role of RIG1-like Receptors in Antiviral Innate Immunity	2.06	0.087	1	DHX58,IFIH1,IRF7,TRIM25
MIF Regulation of Innate Immunity	2.13	0.0909	1	CD74,FOS,JUN,MIF
fMLP Signaling in Neutrophils	0.698	0.0305	1	ARPC1A,GNG11,PRKCE,RAP2B
Neuropathic Pain Signaling In Dorsal Horn Neurons	0.987	0.0396	1	FOS,KCNN4,PLCE1,PRKCE
Corticotropin Releasing Hormone Signaling	0.882	0.0329	1	FOS,JUN,JUND,MAPK13,PRKCE
FLT3 Signaling in Hematopoietic Progenitor Cells	1.25	0.0488	1	MAPK13,RAP2B,STAT1,STAT2
p70S6K Signaling	0	0.00861	1	F2RL1,PLCE1,PRKCE,RAP2B,SFN
mTOR Signaling	0.282	0.0187	1	FKBP1A,PRKCE,RAP2B,RHOV
ILK Signaling	2.51	0.0498	1	ACTN1,FOS,ITGB5,ITGB7,JUN,KRT18,MYH14,RHOV,SNAI2,VIM
Mouse Embryonic Stem Cell Pluripotency	0.952	0.0385	1	ID1,ID3,MAPK13,RAP2B
iNOS Signaling	2.86	0.106	1	FOS,IRF1,JUN,MAPK13,STAT1
Salvage Pathways of Pyrimidine Ribonucleotides	1.04	0.0412	1	CMPK2,DAPK1,EIF2AK2,PRKCE
UVB-Induced MAPK Signaling	2.66	0.0962	1	FOS,H3-3A/H3-3B,JUN,MAPK13,PRKCE
EGF Signaling	1.77	0.0714	1	FOS,JUN,MAPK13,STAT1
IL-6 Signaling	0.714	0.031	1	FOS,JUN,MAPK13,RAP2B
Autophagy	0.276	0.0185	1	DAPK1,DDIT3,FOS,JUN
GP6 Signaling Pathway	0.731	0.0315	1	COL7A1,LAMB1,LAMB3,PRKCE
T Cell Exhaustion Signaling Pathway	0.266	0.0176	1	FOS,HLA-A,HLA-DQA1,HLA-DQB1,HLA-E,IRF9,JUN,RAP2B,STAT1,STAT2
Inhibition of ARE-Mediated mRNA Degradation Pathway	1.17	0.037	1	MAPK13,PSMB8,PSMB9,PSME2,SFN,TNFSF10
Multiple Sclerosis Signaling Pathway	7.04	0.0811	0.943	C1QA,C1QB,C3,DUSP1,GAS5,HLA-A,HLA-DQA1,HLA-DQB1,HLA-E,IRF1,MAPK13,PARP10,PARP12,PARP14,PARP9,RNF213,STAT1,TNFSF10
Dilated Cardiomyopathy Signaling Pathway	0.566	0.0267	-1	MAPK13,MYH14,PRKCE,TNNT2
Natural Killer Cell Signaling	2.06	0.0455	-1	B2M,HLA-A,HLA-E,HSPA1A/HSPA1B,Klra4 (includes others),MAP3K15,MAPK13,RAP2B,TNFSF10
Mitochondrial Dysfunction	0	0.0116	-1	ATP5F1A,BACE2,HAP1,NDUFA4L2
Xenobiotic Metabolism PXR Signaling Pathway	0.354	0.0207	-1	ALDH16A1,GSTM4,PRKCE,SMOX
Complement System	2.4	0.108	-1	C1QA,C1QB,C3,CFB
Epithelial Adherens Junction Signaling	0.84	0.0318	-1.342	ARPC1A,NECTIN3,RAP2B,SFN,SNAI2
Coronavirus Pathogenesis Pathway	4.14	0.0637	-1.387	CCL5,DDIT3,FOS,IRF7,IRF9,JUN,MAPK13,OAS1,OAS2,OAS3,STAT1,STAT2,TRIM25
RAR Activation	0.864	0.0257	-1.508	ADH1C,Aldh1a7,DUSP1,FABP5,FOS,JUN,LAMB1,MAPK13,PML,RHOV,TNFSF10
CTLA4 Signaling in Cytotoxic T Lymphocytes	0.296	0.0181	-1.508	B2M,FOS,H2-T22,HLA-A,HLA-DQA1,HLA-DQB1,HLA-E,IDO1,JUN,MAPK13,RAP2B
PPARα/RXRα Activation	0.883	0.0308	-2	ACOX1,HELZ2,ITGB5,JUN,PLCE1,RAP2B
Xenobiotic Metabolism CAR Signaling Pathway	0.358	0.0208	-2	ALDH16A1,FMO5,GSTM4,PRKCE
