# Supplementary material for: Single-cell RNA sequencing analysis identifies acute changes in the tumor microenvironment induced by interferon α gene therapy in a murine bladder cancer model
Source: Front Immunol. 2024 Nov 4;15:1387229. doi: 10.3389/fimmu.2024.1387229 (PMC11570268; doi:10.3389/fimmu.2024.1387229)
Supplement: Supplementary Table 5 — Complete list of differentially expressed genes between Ad-Ctrl and muAd-Ifnα in the endothelial cell cluster. [file Table5.csv]

	log2FoldChange	pvalue	padj	IFNalpha.mean	Control.mean	Regulation
Apod	6.34043265938909	3.56833248598368e-51	3.74781961002866e-47	2713.74723100511	31.9488940998331	Upregulated
Ifit3	5.74356305196478	1.91078197011421e-40	1.00344715160548e-36	1634.51759121456	28.5272316330669	Upregulated
Rsad2	5.59262992627252	3.29175705835266e-35	1.15244414612927e-31	816.203250460519	16.4180342232247	Upregulated
Ubd	-5.7107620124584	6.45525090319323e-34	1.69498750590596e-30	11.8897900648135	704.871653117815	Downregulated
Isg15	3.53376551428123	8.3216334181759e-33	1.74804231582203e-29	4595.40419860079	383.822724991338	Upregulated
Ifit1	4.40792015464685	6.0319742246252e-31	1.05589708802064e-27	1219.19734997474	54.1611133321196	Upregulated
Ifi44	4.48736398867639	6.20287100385142e-29	9.3069648790645e-26	523.835377900461	22.553615717073	Upregulated
Ifit3b	7.16144212834863	2.18082857956774e-27	2.86315532139999e-24	474.336587853441	3.06779074692415	Upregulated
Irf7	3.45058009193508	2.18341564420133e-25	2.54804605678295e-22	881.268077100924	77.0611156280013	Upregulated
Usp18	4.63452592822817	1.64932483491366e-23	1.73228587410982e-20	402.145519860485	14.8031560608354	Upregulated
Phf11d	3.44154764661637	7.73179177568923e-21	7.38245536546036e-18	579.202055602037	50.1762076744459	Upregulated
Cmpk2	6.25546597246221	1.74258088788707e-18	1.52519392212316e-15	221.837027417228	2.52700297911662	Upregulated
Pycard	3.10086404933197	4.97965462973254e-17	4.02317789046776e-14	588.755321651638	64.0772191065984	Upregulated
Tor3a	4.00401678277226	5.51215688447479e-17	4.13529883983134e-14	308.569934902295	17.8634616667262	Upregulated
Ifit2	3.66201367969572	6.66610174857089e-17	4.66760444434934e-14	304.713504992947	22.376679857152	Upregulated
Phf11b	3.19487371177945	7.97261166038271e-17	5.23352126681248e-14	400.485706001806	40.9653502926401	Upregulated
Slpi	3.31177432389519	1.56016366779354e-16	9.63905823696208e-14	495.875119574376	46.5651341127031	Upregulated
Lgals3bp	2.58775589334274	1.40091288784458e-14	8.17432670057312e-12	867.131854711286	135.531065773503	Upregulated
Xaf1	2.6217492969889	2.179725491391e-14	1.20492930716209e-11	463.863323184112	70.5666723202887	Upregulated
Il1b	-5.57857573791563	3.50323396849397e-14	1.83972331855461e-11	2.59807621135332	168.730986127839	Downregulated
Ly6a	2.226141862243	3.9428487038674e-14	1.97198761603425e-11	7062.34911430139	1429.48840361707	Upregulated
Ifi27l2a	3.07943791658209	4.56477273610985e-14	2.17926400215281e-11	5453.76205993477	598.546046808665	Upregulated
Trim30a	2.75443833198659	1.14098950124794e-13	5.21035336156829e-11	342.750951743809	47.1059218805106	Upregulated
Oasl1	3.45342368788606	1.84313137963429e-13	8.06600370012456e-11	173.894670730237	14.61624001287	Upregulated
Ifih1	3.45133566269527	2.13296989875204e-13	8.96103313863707e-11	199.058814722692	16.4230243172469	Upregulated
Isg20	2.90614530907467	7.42665167851721e-13	3.00008163767178e-10	506.654777789316	62.9582178658166	Upregulated
Ifi204	2.627998210273	9.66167811143786e-13	3.75839278534933e-10	326.174824840307	49.2615878107074	Upregulated
H2-T23	2.18731582022641	1.35899723247602e-12	5.09769569024844e-10	1092.39727426065	225.917474407694	Upregulated
Xdh	2.80937286960421	2.02579751606751e-12	7.33687976250243e-10	283.045015156837	36.8234691511342	Upregulated
H2-T22	2.33424008401069	4.63267112153138e-12	1.62189815964814e-09	1015.68178907684	188.196850721899	Upregulated
Cfb	2.50598994903628	6.05541944969013e-12	2.05161517677727e-09	1223.9106734214	198.945452286618	Upregulated
Bst2	2.18525000349548	7.04848027764378e-12	2.31344338612789e-09	5139.36948771883	1059.8405077955	Upregulated
Ddx60	4.25034387037607	1.20382121917651e-11	3.83143462576088e-09	110.192396269373	4.8745750513011	Upregulated
Grn	2.25878676232661	1.69407364801038e-11	5.23319280148618e-09	1006.99454843103	196.313657333034	Upregulated
Ifi211	2.56807287085347	2.32199332369307e-11	6.96797025107095e-09	256.541148651023	39.8812797100139	Upregulated
Mndal	2.22225086396233	2.39874635634751e-11	6.99834249464387e-09	560.330089091005	112.05784009867	Upregulated
Ifi207	3.94383889184067	2.93731321313736e-11	8.33800018313017e-09	115.979324100014	6.67636926165583	Upregulated
Oasl2	2.44603772113742	3.11511086205553e-11	8.61000246951823e-09	386.236971247045	65.6796220339321	Upregulated
Slfn2	2.52828323560427	3.36524236579916e-11	9.06285655589452e-09	486.853271800634	77.7713541146965	Upregulated
Acta2	-2.5387906832697	4.09102570493447e-11	1.07420107447317e-08	307.19034596415	1953.73964981204	Downregulated
Dhx58	3.59568328364378	5.79676057069122e-11	1.4849603969261e-08	128.43290296479	9.20586728778356	Upregulated
Tmsb4x	-1.90129379388908	1.08232933780555e-10	2.70659643689803e-08	3223.84818864075	12888.5104213703	Downregulated
Rnf213	2.22699184981556	1.1497055968544e-10	2.80822276366553e-08	374.329326440732	74.3447015539081	Upregulated
Hsd11b1	2.46756346147726	1.4561446006941e-10	3.47588335024776e-08	460.426208176946	75.6406386546109	Upregulated
Tagln	-2.41221803529102	1.55941423281051e-10	3.63967281937973e-08	194.990648891358	1139.4165761233	Downregulated
Ccl2	1.87806766281384	2.23094086272394e-10	5.09381997417164e-08	1488.66577460011	378.676614771562	Upregulated
C4b	2.22054114884522	2.42583331693001e-10	5.42096326121614e-08	654.785397252689	129.074048170958	Upregulated
Myl9	-2.56704097773322	2.78275730811276e-10	6.08902083481424e-08	34.4334371711808	226.151796348871	Downregulated
Actg2	-3.02343322656376	4.17354884038601e-10	8.94587417766822e-08	46.5939112986079	435.972672642038	Downregulated
Higd1b	-9.77730105655445	5.95599096199076e-10	1.25111546147578e-07	0	143.697773324861	Downregulated
Ifi203	2.12160007773943	6.19120441293081e-10	1.27502392056887e-07	484.711037957356	103.208339577739	Upregulated
Tut4	2.73057256099207	1.02267212844636e-09	2.0446009906173e-07	152.880061384478	20.5748856467972	Upregulated
Ms4a4d	2.69185925809804	1.03174190710004e-09	2.0446009906173e-07	486.993179765178	66.9880343696904	Upregulated
Slfn8	3.40392168477951	1.21819194269395e-09	2.36938332853972e-07	120.440227217006	10.1030218224443	Upregulated
Oas2	3.30072657162968	1.39073782283663e-09	2.65580351877329e-07	106.791399736652	9.3852981947157	Upregulated
Cxcl9	-2.01323120701416	1.50272924654218e-09	2.81842237079152e-07	336.783431540943	1471.79417690087	Downregulated
Lgals9	2.21902208760589	3.21064371072417e-09	5.91603349012911e-07	570.776367152362	111.023670456266	Upregulated
Ramp3	-2.51116352983752	3.58933474278239e-09	6.49979013852474e-07	30.9377830148347	199.957166505922	Downregulated
C2	2.81226199586468	3.74829641589784e-09	6.67260292477543e-07	448.410207947299	55.80094196462	Upregulated
Ly6c1	1.84670591958886	5.81522436500563e-09	1.01795502509424e-06	1876.24205936907	482.836787440338	Upregulated
Rarres2	2.30035685211543	6.15013557903242e-09	1.0589323604357e-06	1138.20114505471	208.163794809457	Upregulated
Tcf21	2.80357364666013	7.17312434777062e-09	1.21515040362314e-06	630.892486775043	78.9128107785783	Upregulated
Pnp2	3.73371839940211	9.19582093471764e-09	1.53307471868793e-06	90.7744956998766	5.41785786611974	Upregulated
Il18bp	2.49162277709959	1.15901236452175e-08	1.90204794758936e-06	168.427834244916	26.8849079535554	Upregulated
Ifi27	-2.45697283378624	1.31504687064939e-08	2.12491342806624e-06	26.007748721505	160.796105470647	Downregulated
Znfx1	2.52840329610012	1.4791364162442e-08	2.35384390603224e-06	152.577824780656	23.6376862996992	Upregulated
Ifi35	2.03274528586262	1.58516010039475e-08	2.48491590066359e-06	487.958428725824	108.80313330378	Upregulated
Herc6	2.38777375243633	1.62536219100474e-08	2.51046751354747e-06	174.792248675229	30.1321296074117	Upregulated
Samd9l	2.65357942415697	2.20948335081012e-08	3.36321791790706e-06	143.421452958503	19.6777311121365	Upregulated
Irf8	-2.38484393490713	2.43411783366278e-08	3.65221994385146e-06	45.5248728478633	271.72246909348	Downregulated
Npy1r	2.81739984655342	2.82212950187451e-08	4.17476424763211e-06	133.236727093286	16.0691525974049	Upregulated
Sp100	2.22262225674424	2.95330483141577e-08	4.30813342282776e-06	224.101314483551	42.7771246910393	Upregulated
Ddit3	2.30624205607465	3.22047890004941e-08	4.63351916263273e-06	200.6916419734	35.9188294754402	Upregulated
Ddx58	2.40768974595858	3.36267381700734e-08	4.77272474324704e-06	153.782205262707	25.9827633248725	Upregulated
Ccl17	-3.69243788967648	3.67753759905051e-08	5.15002365371034e-06	5.46227055208365	93.1327632724173	Downregulated
Plac8	2.14240966101774	3.84726580067553e-08	5.31682009269673e-06	2508.02755815586	510.417388554259	Upregulated
Oas3	3.14210274105206	4.97917496820857e-08	6.79172398585644e-06	122.677527675358	12.2636778466633	Upregulated
Akap12	2.13955454113747	5.2726660641105e-08	7.0998476501734e-06	467.155964293498	94.4237102790979	Upregulated
Tubb3	-2.76921177598197	7.36466844987803e-08	9.79128009228721e-06	19.1833349813279	157.52393334668	Downregulated
Ly6e	1.56041394905342	7.4857841844684e-08	9.82789891118395e-06	2103.84815987544	660.813561608139	Upregulated
Lmo4	2.27425576383788	8.95006884567358e-08	1.16052559365567e-05	280.072465392772	50.729470677309	Upregulated
Itm2b	1.57839031883863	9.60048439116708e-08	1.22968155561497e-05	3169.4430789768	981.406533565186	Upregulated
Trim30d	2.89294139471728	1.19592578828507e-07	1.51335042823592e-05	93.9724791856373	11.0051664511272	Upregulated
Fscn1	-2.03283390752202	1.48927570081898e-07	1.86212651020259e-05	62.0424606021845	287.637141254064	Downregulated
Tlr3	3.14736420685006	2.8195186469691e-07	3.48392992342547e-05	75.0552623336865	7.03772612253122	Upregulated
Ifi205	2.46328604648781	2.98352719824985e-07	3.64371932130444e-05	108.257332414844	16.9638120850544	Upregulated
Apol9b	2.51640384371731	3.11469604427154e-07	3.76018994861885e-05	137.693064277042	21.1056932265603	Upregulated
Phf11a	3.79872452207194	3.23393200430552e-07	3.85977134559328e-05	60.7027380888264	3.42914760779954	Upregulated
Ifitm3	1.43166125709494	3.93624177918656e-07	4.62620626523792e-05	10119.9179714668	3474.51347421137	Upregulated
Mpeg1	5.12349636531378	3.96418703105221e-07	4.62620626523792e-05	59.0699108381193	1.08407058262617	Upregulated
Gbp3	1.82353081576301	4.18817224327487e-07	4.83388715067209e-05	315.777954061657	80.4727979067231	Upregulated
Bglap2	5.61625686194844	4.38773091535938e-07	5.00916715261082e-05	61.9432370453227	1.08157553561506	Upregulated
Apol9a	2.46427290753766	6.23234788913461e-07	7.03853224511621e-05	214.277364371337	33.7282328870878	Upregulated
Arl5c	-3.86274268739752	6.83284027533762e-07	7.63460866083735e-05	3.73021974451477	75.7601884332763	Downregulated
Eif2ak2	2.05313570302495	6.93119280694898e-07	7.66298084751422e-05	159.036896834594	33.5687623562446	Upregulated
Itga1	-2.05899307307993	7.2798560821402e-07	7.96461754486652e-05	39.9949312801263	190.980631065292	Downregulated
Ndufa4l2	-2.13899882414895	9.16447308990174e-07	9.92314029517917e-05	29.070390175959	146.518766895553	Downregulated
Rtp4	1.63910809013194	9.888576826033e-07	0.000105979308575331	298.033565150549	86.4414237286948	Upregulated
Tor1aip1	1.76574770848426	1.01778011714883e-06	0.000107977217882971	241.286480527933	63.3445251968032	Upregulated
Ccl7	1.86466000513085	1.2000509556979e-06	0.00012604135187695	760.990178523196	184.341687508803	Upregulated
Gm20559	2.60398291988899	1.29132274444443e-06	0.000134284780048514	105.054782995847	14.6137449658588	Upregulated
Stat2	1.94014095335966	1.50762593607358e-06	0.000155241129476282	152.483167157031	35.0091997057239	Upregulated
Aftph	2.18786505816382	1.68904947140711e-06	0.000172233850467853	132.262346266167	25.0806186961896	Upregulated
Tpm2	-1.4712295521226	1.7316605871579e-06	0.00017488106872038	153.881428819569	469.441845595706	Downregulated
Timp2	1.43943386782956	1.90369035544358e-06	0.000190423426697371	1212.66604097191	407.036890732752	Upregulated
Plxdc2	2.00508964569049	2.09712648960201e-06	0.000206910184287418	290.496322779393	62.2879001312993	Upregulated
Ltbp1	2.40916151821891	2.10791104624905e-06	0.000206910184287418	93.5033480093001	14.7981659668132	Upregulated
Aida	1.85030829367537	3.16438389123864e-06	0.000307736333422958	159.271462422763	38.6202732674667	Upregulated
Batf3	-2.85187300476292	3.3121662465112e-06	0.000319153046670708	7.55966304589136	69.667022738617	Downregulated
Gm4951	1.88573168768386	3.41326815060233e-06	0.000324110949668377	181.043741748971	42.5902086430738	Upregulated
Daxx	1.97239796269091	3.4253370858983e-06	0.000324110949668377	128.870481599919	28.3353254910792	Upregulated
Actb	-1.19801512126745	3.54686970821504e-06	0.000332614040583773	3897.25190510046	9674.88492069997	Downregulated
Cytip	-2.72654805327998	3.87905150619635e-06	0.000360545822739648	20.2839259732809	172.865382128312	Downregulated
9930111J21Rik2	1.96363557324077	4.1199200183137e-06	0.000379574736424112	169.722306417356	37.1848260120096	Upregulated
Abi3bp	2.23250527780815	4.42883586079674e-06	0.000404487504747375	255.372886643416	45.1471521863238	Upregulated
Lcp1	-2.8945941992475	4.52301062213584e-06	0.000409527418657696	9.62550299849064	95.6223405463672	Downregulated
Gm19277	7.41455944668301	4.6052361046011e-06	0.00041340850262073	33.8966349791903	0	Upregulated
H2-Aa	-2.23694744551203	4.7856799529507e-06	0.000425966072422383	93.7877298716233	533.30698570636	Downregulated
Igfbp6	1.39809733309864	5.08291144326483e-06	0.000448620326795046	698.199179807035	239.350054435361	Upregulated
H2-K1	1.37532951517133	5.19302751022375e-06	0.000454519732832334	5539.24117965508	1940.21411561136	Upregulated
Add3	1.91911911022318	5.30312968729013e-06	0.000460320422360398	256.983293219388	58.13853384876	Upregulated
Cd74	-1.84718159732622	5.35597399304275e-06	0.000461096679089574	388.524496970997	1620.18937693925	Downregulated
Npc2	1.28655841132759	5.52697609844988e-06	0.000471949837089586	1698.86086634896	636.822003588598	Upregulated
Slfn9	2.54837982805107	5.60114992702992e-06	0.00047442643293222	76.8865366981171	10.825735544195	Upregulated
Gbp9	2.56347868006835	5.82630326126812e-06	0.000489549305224793	70.328241087317	9.74416000857997	Upregulated
Pttg1	1.64918124236305	8.41137178064101e-06	0.000701147919143432	223.339078569865	62.7912621939401	Upregulated
Ube2c	-1.79844208358932	9.20575815333783e-06	0.000761323447909506	83.6254246811421	341.217546066198	Downregulated
Stmn1	-1.96105101994988	9.57745177207692e-06	0.000785874812204093	32.1375975636495	150.329231740317	Downregulated
Tent5a	1.61672580953256	1.04980366321843e-05	0.000854735494169239	227.732310671204	65.3207602200678	Upregulated
Abca1	2.18735083641596	1.06405667313273e-05	0.000859675941377929	88.045643390453	15.8847315964505	Upregulated
Gbp7	1.54586263882652	1.12876009625151e-05	0.000904989869536611	354.897728071526	107.539631814222	Upregulated
Cnn1	-3.24370073232517	1.15898120333862e-05	0.000922180271111028	4.16323244640699	56.8351116070239	Downregulated
Samhd1	1.35353507375084	1.19325302257531e-05	0.000942311014744997	374.757773209388	132.096928071682	Upregulated
Gja4	-4.9955265195542	1.26608068733568e-05	0.000992361601424379	0.866025403784439	49.1096024208975	Downregulated
Parp9	1.83613752894231	1.37122346227524e-05	0.00106477547543098	125.338708969128	29.9576887945018	Upregulated
H2-Ab1	-1.82832712842329	1.37874383184437e-05	0.00106477547543098	103.408666936877	434.8187407431	Downregulated
Calm1	-1.2949082087058	1.42443909101908e-05	0.00109203531189587	1011.35288903226	2754.4897834069	Downregulated
Actg1	-1.152610175193	1.67379552231508e-05	0.0012739039399185	1512.58485370283	3676.66394483052	Downregulated
Vegfd	2.52946236578166	1.69391582349912e-05	0.00127994229454757	72.8901988242254	10.2824527293764	Upregulated
Ube2l6	1.63206130594233	1.71282375784051e-05	0.00128498485204278	165.099074661085	46.2012822048166	Upregulated
Parp11	2.17057098203282	1.86108784755823e-05	0.00138631245836199	93.5349005505086	17.1407479449755	Upregulated
Sp110	1.72538625935944	2.03998864817424e-05	0.00150887329378691	135.501014159609	35.3680615195882	Upregulated
Prdm6	2.47298046245512	2.17359901747976e-05	0.00159645527836293	64.6675234215097	9.02643638085142	Upregulated
Gata5	3.3644848315164	2.39638308263858e-05	0.00174786191089952	56.0072693836653	3.6135686087539	Upregulated
Zbp1	1.32407853000199	2.41656046771776e-05	0.00175042307534066	468.960252049957	167.806386076056	Upregulated
Fabp5	-3.69014873237617	2.51221099420828e-05	0.00180724329261435	68.1768753775655	1296.77312884236	Downregulated
Cd47	1.19483601369422	2.61558157418737e-05	0.00186298620989615	762.726795264001	301.588053626438	Upregulated
Lbp	1.85715780244311	2.62517337012883e-05	0.00186298620989615	1389.74956332143	321.991205985205	Upregulated
Plscr2	2.27491507797802	2.71313842425866e-05	0.00191248945436166	73.1924354280473	11.9147962208434	Upregulated
Angptl1	6.67740160576539	3.56574340896392e-05	0.00249406690820741	23.7750141963906	0	Upregulated
Stat1	1.4387890393157	3.59432245287018e-05	0.00249406690820741	523.366246724124	169.765155770243	Upregulated
H2-Q4	1.40154540507834	3.60942749735814e-05	0.00249406690820741	267.492676363162	89.1428675207213	Upregulated
Cd70	-6.61379309568921	3.69888822783657e-05	0.00253917797757958	0	27.6001365342729	Downregulated
Dkk3	1.7219881950131	4.1301457390098e-05	0.00281681303226103	126.705418090458	32.1308200537764	Upregulated
Dtx3l	1.77828291072874	4.19831589107989e-05	0.00284483301961368	126.240852847357	31.2112100960157	Upregulated
AA467197	-1.36918948047934	4.48034214048388e-05	0.00301647650650655	101.103695462873	299.18808556702	Downregulated
Ackr3	1.57223678041308	4.52107579301014e-05	0.00302451331554048	163.200129281001	46.7495551136575	Upregulated
Tnc	-1.6589263856954	4.55655526030775e-05	0.00302895568981091	51.3794716941577	189.363257855892	Downregulated
Pnpla7	2.50931987785365	4.65560130772903e-05	0.00307533210912441	51.9478264273567	7.03772612253122	Upregulated
Olfml3	1.6298099285931	5.10114116527983e-05	0.00334858035368338	502.662596857213	137.213310205193	Upregulated
Ccn5	3.48098872126523	5.22763585234018e-05	0.0034049023642343	44.5596238872171	2.52949802612773	Upregulated
Ifi206	3.27024399851861	5.27131546432445e-05	0.0034049023642343	43.8513611894748	3.24722165385629	Upregulated
H2-Q6	1.46721487439042	5.29925823600629e-05	0.0034049023642343	316.801742171484	99.4153400620533	Upregulated
Ntrk1	2.39394802386871	5.31661418389436e-05	0.0034049023642343	76.7827472080188	11.0126515921605	Upregulated
Scara5	1.56784571342944	6.27558249146458e-05	0.00399469350956682	213.745128112583	60.8374825937755	Upregulated
Pnp	1.25783790340969	6.53653850109485e-05	0.00413573878777103	586.369390353718	216.614512764345	Upregulated
Adar	1.99903518286306	7.05870370413613e-05	0.00443937514997256	75.023709792478	15.1570277806775	Upregulated
Lsamp	6.46278828064333	7.21448687247836e-05	0.0045103425965262	22.1421869456835	0	Upregulated
Gm28347	6.41257246613279	7.34768425705728e-05	0.00456643359478536	21.3438325575524	0	Upregulated
Tsc22d1	1.29855034522033	7.39372456905409e-05	0.00456801700875148	245.751949578162	87.7099153122753	Upregulated
Stat4	-2.75544677288001	7.49312159261604e-05	0.0046023541571489	5.89528325397587	58.8188317713219	Downregulated
H2-Q7	1.26695307396076	7.685860307991e-05	0.00468286486267453	1412.53608989955	516.79185712757	Upregulated
Selenoh	-1.48964423351666	7.71337352416161e-05	0.00468286486267453	73.7653560944829	245.218878376889	Downregulated
Rgs16	-2.26075397526539	8.00088238449859e-05	0.00482949814278096	10.8884226297223	65.8864984579865	Downregulated
Helz2	1.84922961167356	8.04834395025061e-05	0.00483038608625612	88.7763267629307	20.2085386918996	Upregulated
H2-DMa	-2.36548695955558	8.86966702663178e-05	0.00529307458981327	9.55783198283725	66.9281532414237	Downregulated
Mxra8	1.48733896131355	8.95805451536069e-05	0.00531561845055556	267.217426367312	80.6896545188219	Upregulated
Oas1a	1.89573979243389	9.12632560628938e-05	0.00538504482263243	77.0895497450773	16.7818861311112	Upregulated
Fmo2	2.30488587597963	9.28991219962847e-05	0.00545094680629597	136.664710233979	20.592350975875	Upregulated
Parp12	1.77480020706348	9.54334908470226e-05	0.00556854419092377	96.2413321851968	23.2763294388238	Upregulated
Inpp1	2.17041624092643	9.7293533279417e-05	0.00564571259687137	63.9999451314489	10.8307256382173	Upregulated
Elf1	1.56077919896757	0.000100560674142334	0.00580323494789524	118.415071672089	33.7481932631767	Upregulated
Shisa5	1.28031108747604	0.000103957015801368	0.00596645102164901	355.434530263517	127.436714585468	Upregulated
Rbp4	2.08230626541185	0.000106156292990147	0.00605956274606257	88.0049589827715	15.8872266434616	Upregulated
Marcks	-1.16311456155044	0.000107322905015166	0.0060696542558787	146.88555457364	370.123599889218	Downregulated
Plekha4	2.7883902456473	0.000107850461775284	0.0060696542558787	49.8188813923406	4.87707009831221	Upregulated
Sh3bgrl3	-1.15025673285985	0.000108066775764002	0.0060696542558787	322.462868828738	807.200303489971	Downregulated
Pml	1.81343658846878	0.000121171429412568	0.00675996446361226	92.2043099036235	21.2901142275147	Upregulated
Tor1aip2	1.44657829909018	0.000121644604743665	0.00675996446361226	143.656018546671	44.9327906212361	Upregulated
mt-Nd3	-1.06992052890244	0.000122976752425455	0.00679802542486605	237.26315604607	554.56986689462	Downregulated
Nt5c3	1.79205460085483	0.000126357640934342	0.00694834713472981	80.9189930464539	18.9475322493524	Upregulated
Serpine1	-1.42820093007815	0.000127269079275095	0.00696201635222043	47.6853704240879	150.683103460159	Downregulated
Srgn	-1.12764155354259	0.000129108943067659	0.00702606854424674	166.204231586275	409.282165877481	Downregulated
Ccl8	1.72583035377436	0.000132274044951038	0.00716120770165334	443.86296109026	109.00002953979	Upregulated
Ptgds	-5.16677842101903	0.000138621161017524	0.00744212729394208	0.433012701892219	34.8222836577585	Downregulated
Nupr1	1.22929478677938	0.000138880029478496	0.00744212729394208	406.809436024438	151.430767652021	Upregulated
Gdf15	2.70742832109852	0.000154434578325831	0.00823363642718885	52.574720309736	5.77172958596179	Upregulated
Mitd1	1.56303472583318	0.000159008948705363	0.00837843193239957	125.338708969128	35.363071425566	Upregulated
Cxcl1	-2.88513235146085	0.000159543595780245	0.00837843193239957	4.62779768950764	46.1937970637833	Downregulated
Usp25	1.58074779756089	0.000162195793108531	0.00844815032400134	115.555443264595	31.769463192901	Upregulated
Trim25	1.59917803427597	0.00016298026331829	0.00844815032400134	124.337341534036	33.9201390290755	Upregulated
Slfn5	1.40109171633684	0.000163284253620134	0.00844815032400134	169.424635746771	54.146143050053	Upregulated
Arap1	1.66622317321342	0.000166244598426623	0.00855915204546479	122.00538345206	30.8698136112292	Upregulated
Ifi208	5.20749508956545	0.0001676073064992	0.00858721726907852	29.602626434713	0.36135686087539	Upregulated
Serping1	1.33078837903395	0.000180245096214558	0.00918987497835681	1740.59200537844	591.657811028932	Upregulated
Ifi213	2.69461205990464	0.000185494035391627	0.00941180605660995	36.5308296649885	3.96993537560707	Upregulated
Trim34a	2.3534280012518	0.000190276842177819	0.00960806573746939	44.6227289696339	6.31750744779155	Upregulated
Tmem140	1.48238808839093	0.000196257913494644	0.00986266442791503	175.946812883126	51.985487025834	Upregulated
Tbc1d4	-1.85362063147725	0.000197372108009494	0.00987142500201769	30.1078760854952	142.720777285845	Downregulated
Tcim	-1.28965712053912	0.000199160029920811	0.00991363883534726	85.6144617516149	244.47869932606	Downregulated
Gyg	-2.32294063236278	0.000204526720531942	0.0101327554044669	9.19249029659842	66.758702522536	Downregulated
Pclaf	-1.77190295475122	0.000223006272855864	0.0109450228215194	19.3817820950515	85.3448779110131	Downregulated
Selenbp1	2.00513985508609	0.000229889509673332	0.0112303698609256	75.0191438592415	13.9010114321525	Upregulated
Tdrd7	2.03220595127238	0.000236451656785574	0.011446940439273	58.44301695574	10.6512947312851	Upregulated
Ascc3	1.59385235153417	0.000241351375432205	0.0116280435603874	100.828445467023	26.8923930945888	Upregulated
Irgm2	1.52549736608874	0.000243982660677749	0.0116612057457332	101.29757664336	28.8736182118756	Upregulated
Malt1	-1.98160562527737	0.000244637179363786	0.0116612057457332	13.288051727352	71.2694256659506	Downregulated
Sct	4.981401274026	0.000245370510312009	0.0116612057457332	27.6405759722121	0.540787767807529	Upregulated
Tnfsf13b	1.69359418269454	0.000255015227814375	0.0120649771970017	102.731956780344	24.9161580713241	Upregulated
Sppl2a	1.36018235578708	0.000256335441901012	0.0120730544676517	155.045124893939	50.5425546293435	Upregulated
Pitx2	1.97059221279771	0.000259486252096407	0.0121668933293239	65.7004433978094	12.4580790356621	Upregulated
Sqor	1.74461226830517	0.000262665157706652	0.0122612095617465	95.3707408481758	22.0277982313321	Upregulated
Rgs5	-2.02614154018727	0.000265067834881344	0.0122793551320131	33.9057668456634	188.316612978433	Downregulated
Aif1	-2.56717228501028	0.000265392137005329	0.0122793551320131	5.02925785019143	46.2037772518277	Downregulated
Lgals8	1.80579919570195	0.000276792568652538	0.0127506681954281	71.6272791929937	15.7053006895184	Upregulated
Ncf1	-3.04519364062019	0.000278638295948469	0.0127796420189815	2.59807621135332	37.3542767308973	Downregulated
BC051226	2.34640792088137	0.000280715004445674	0.0128189117030127	40.8925092251192	5.77422463297291	Upregulated
Islr	1.82318556008341	0.000291714731358245	0.0132635490192885	76.2189584080563	16.425519364258	Upregulated
Pdgfa	-1.75353853449105	0.000329981535166942	0.0149387761373206	27.6090234310037	123.035561032675	Downregulated
Ifit1bl1	3.5466300394562	0.000334920267936883	0.0150972857259274	28.7727195053736	1.62236330342259	Upregulated
Txnip	1.48451486479381	0.000340675772787055	0.0152911010324036	136.795486332049	39.3579572712842	Upregulated
Cd248	1.06613968367897	0.00036576255399107	0.0162907781606403	392.051294677105	164.252698595569	Upregulated
Mir99ahg	1.89038568286243	0.000366050047216139	0.0162907781606403	71.7941737655089	14.264863340039	Upregulated
Gda	1.46609709809098	0.000377951406209497	0.0167494667486006	247.79080292279	72.4083872828213	Upregulated
Birc5	-1.6278211559754	0.000387888666897821	0.0171176246572597	41.3977588759013	166.1765376316	Downregulated
Cnn2	-1.07342656877675	0.000397835088509909	0.0174831043289522	126.80464164732	304.645864185318	Downregulated
Pltp	1.51856845651695	0.000488332251291442	0.0212819652917594	115.478640382468	31.59252733298	Upregulated
Tmem106a	1.62649979688457	0.00050394740633353	0.021871733920335	69.8636758442164	17.5070948998731	Upregulated
Adamtsl1	1.46219040396516	0.00051188455728579	0.0220438890276161	94.2701498562228	27.2537499554642	Upregulated
Pla2g4a	1.76685599639161	0.00051211167502031	0.0220438890276161	65.2358781547087	14.2623682930279	Upregulated
Rgcc	-1.22063580811984	0.000527567575653374	0.0226164989677036	81.2166637170393	224.021080888785	Downregulated
AW011738	2.53595700399435	0.000546452980647833	0.0233308766493666	31.7676899441741	3.60857851473168	Upregulated
Adh1	1.93432732878447	0.000565761508462048	0.0240574620379631	52.4800626861107	9.7491501026022	Upregulated
Trafd1	1.21723386645126	0.000601551809061201	0.0254762042361685	154.508322701948	55.5815903055101	Upregulated
Klf4	1.01962283904791	0.000610036245928689	0.0257317698433294	345.723501507874	148.549892953062	Upregulated
G3bp2	1.05710395761525	0.000625260267533321	0.0262684343596099	252.477139761478	104.853158304262	Upregulated
Nfix	1.07824789262115	0.000658453753238123	0.0274284690988324	257.948542180034	104.87062363334	Upregulated
Bhlhe40	-1.49804935659206	0.000660706720175625	0.0274284690988324	23.6442380983203	86.0950371498861	Downregulated
Pmvk	-1.55718022380906	0.000674737836548761	0.0278219993112954	23.3420014944983	88.2282476569829	Downregulated
Asz1	1.5204008039705	0.000675484130665556	0.0278219993112954	187.868155489148	50.3805890514892	Upregulated
Fmo1	1.91628636132109	0.000692951302779941	0.028429951301163	59.9043837006953	11.0151466391716	Upregulated
Tbx5	5.29793363425223	0.000702322747121834	0.0287023183386016	14.0187350998297	0	Upregulated
Rbp1	1.3440481903815	0.00071572539842355	0.0291366816265215	809.054179441785	256.418658494883	Upregulated
Plpp3	1.29905382941526	0.000739266782154096	0.0299788378878937	620.852234807606	204.04187404404	Upregulated
Mmp23	1.39050733963187	0.000795816027720939	0.0320247346327702	262.734102575584	78.9128107785783	Upregulated
Gm5431	5.22724216574198	0.000802307028025156	0.032076897935482	13.8518405273145	0	Upregulated
Cdk1	-1.34663386905892	0.000803220428166408	0.032076897935482	44.6588474440789	144.158719588313	Downregulated
Epsti1	-1.4199064129672	0.000815866126313279	0.0323360072628995	26.6076559959125	90.9721072481983	Downregulated
Lmcd1	-1.6716881495749	0.000856875758866724	0.0338337071254782	15.9853514955672	70.0408548345479	Downregulated
Btc	2.20485347402575	0.000875789066562348	0.0344509833936492	34.6995553005579	5.05151091122213	Upregulated
Marcksl1	-1.25386754504728	0.000883515344095336	0.0346252300710198	52.7822992899327	156.061040574101	Downregulated
Itih5	1.12766984758768	0.000921533405268389	0.0359809121023565	220.177213558549	83.9418662667004	Upregulated
Top2a	-1.5174390337124	0.000929269134870936	0.0360207739921964	29.1741796660574	112.399236583456	Downregulated
Efemp1	1.23915678597193	0.000929413477281274	0.0360207739921964	162.929445218388	55.77848654152	Upregulated
Gm47242	5.08267023531736	0.000974882728664316	0.0375062025610304	13.0534861391834	0	Upregulated
Tmem123	-1.30768889344635	0.000982307069876413	0.0376539093244962	44.5596238872171	140.567606402659	Downregulated
Casp12	1.75087095832253	0.000998975784578394	0.0381231965154306	49.584315804172	10.4693687773419	Upregulated
Ptpn18	-1.41630026815117	0.00100180922005702	0.0381231965154306	23.0443308239129	79.7700445610612	Downregulated
H2-M3	1.27730987320245	0.00101464939923534	0.038431084273536	126.633181141568	41.8649998743119	Upregulated
A930015D03Rik	3.77102745298892	0.00102087713151638	0.038431084273536	22.5751996475757	0.722713721750781	Upregulated
Snx2	1.30223223530883	0.00102732579844693	0.0385357245038862	109.984817289176	35.3730516136104	Upregulated
Tnfaip8	-1.21804008289171	0.00103751704751601	0.0387795072955894	48.1545016004251	139.301609866089	Downregulated
Irgm1	1.00435458839806	0.00104642567275515	0.0389737902161252	243.086202351156	103.951013675579	Upregulated
Prc1	-1.39765985584286	0.0010618969588349	0.0394102606312473	25.741630592128	88.230742703994	Downregulated
Dact1	1.78475832217726	0.00108663817733275	0.0401864816074856	60.7388565632713	12.0992172217978	Upregulated
Rasgrp2	-1.83763268558449	0.00109664594123582	0.0404142888449115	8.79103013591462	44.9377807152583	Downregulated
Ccn2	-1.3863625038344	0.00110436308938631	0.0405563829644211	67.9962830053407	228.427224535601	Downregulated
H2afz	-1.0490276660432	0.00110824360845497	0.0405570822982669	360.969446755938	886.636224229411	Downregulated
Rnasel	2.21379413122422	0.00113949662154484	0.041522191154776	34.6318842849045	4.86958495727887	Upregulated
Aldh1a1	2.89990813888653	0.00114252244537087	0.041522191154776	26.5084324390507	1.80678430437695	Upregulated
Cks1b	-1.21422843124974	0.00115454188349799	0.0417260924197689	54.1490084112628	157.150101250749	Downregulated
Parp3	1.18558806834028	0.00115607853890819	0.0417260924197689	121.143923981512	43.4898582247456	Upregulated
Nmi	1.15148777882166	0.001175718280584	0.04214528703404	135.428777210719	50.1662274864014	Upregulated
Upp1	-1.1446069840215	0.00118170901051811	0.0422018204190263	99.8000914239598	269.158040409196	Downregulated
Mgst1	1.24867812043771	0.00118533152657457	0.0422018204190263	239.960455814285	80.3507530810465	Upregulated
Gpr183	-3.20115901201968	0.0011918991808382	0.0422922874876473	1.29903810567666	25.9777732308503	Downregulated
Oas1g	2.02109763256211	0.00119698716185432	0.0423157757186619	36.1970405199581	5.95365553990505	Upregulated
Limd2	-1.61256469311766	0.00121709337032991	0.0427529487243314	14.4201952605135	62.2554645201548	Downregulated
H2afx	-1.41153842890715	0.00127199847231727	0.0445326665158275	28.5742723916499	101.94234304117	Downregulated
Thy1	-1.43562991891408	0.00130778527991453	0.0456123634574345	31.5061377480337	115.330012222637	Downregulated
Cdc20	-1.79140440116724	0.00131152373266164	0.0456123634574345	11.6236719354365	61.1738889845397	Downregulated
Fcer1g	-2.1131379648056	0.00132387843035253	0.0458900830164771	5.89528325397587	42.7721345970171	Downregulated
G0s2	1.47152494983274	0.00132849261723072	0.0458985459170206	84.3154236459383	22.3891550922075	Upregulated
Pxk	1.30175972297506	0.00137542385822988	0.0473641861737325	95.9706481225832	30.1470998894784	Upregulated
Enpp4	1.80947621068949	0.00142770951873609	0.0488456374112567	40.1933783938499	7.760439844282	Upregulated
Nr4a3	-2.46374469464207	0.00142774547131827	0.0488456374112567	3.46410161513775	36.4421519141699	Downregulated
