# Supplementary material for: Single-cell RNA sequencing analysis identifies acute changes in the tumor microenvironment induced by interferon α gene therapy in a murine bladder cancer model
Source: Front Immunol. 2024 Nov 4;15:1387229. doi: 10.3389/fimmu.2024.1387229 (PMC11570268; doi:10.3389/fimmu.2024.1387229)
Supplement: Supplementary Table 7 — Complete list of differentially expressed genes between Ad-Ctrl and muAd-Ifnα in the T cell cluster. [file Table7.csv]

	log2FoldChange	pvalue	padj	IFNalpha.mean	Control.mean	Regulation
Gzmf	7.49053188615403	8.15833413872387e-97	6.45161063690284e-93	4901.64946506561	26.3895238448324	Upregulated
Ly6c2	3.32652460542843	7.96346145724211e-33	3.14875266019353e-29	1410.91872875794	135.609709706938	Upregulated
Spp1	3.24365775031157	7.68770416654828e-26	2.02647881830213e-22	3439.61135257992	348.475864417484	Upregulated
Isg15	3.27618812477675	1.10826100861291e-24	2.19103201402773e-21	923.558373209289	92.2058396967951	Upregulated
Cd74	-6.22658896347466	1.80913587736981e-24	2.86132930364809e-21	6.07645636563615	499.269030143847	Downregulated
Usp18	4.34641040129572	3.47194383168393e-23	4.57602197015942e-20	217.648636271473	10.2220433451562	Upregulated
Ifi27l2a	2.48675015035573	3.50862604890712e-21	3.96374497067965e-18	2563.42373375849	441.088873628751	Upregulated
Ifit3	3.59599347842149	2.94571582611137e-20	2.91184009411109e-17	195.618986421969	15.5467396999699	Upregulated
Mcpt8	7.21181592160449	1.36139109824013e-19	1.19620897832033e-16	176.534624099012	1.18846492171941	Upregulated
Irf7	3.05241412605088	2.55950021401759e-18	2.02405276924511e-15	282.047639575033	33.0165515400607	Upregulated
Bst2	1.99688584274456	9.64020454071316e-16	6.93043068254179e-13	1359.51621244243	325.441173201497	Upregulated
Xaf1	2.8438558505581	5.88002951492247e-15	3.87493945033390e-12	167.650135881769	21.9897135977322	Upregulated
Ifi44	4.67470027371199	1.74004055832718e-14	1.0584800565578e-11	82.5197021559875	2.94776651137491	Upregulated
H2-Ab1	-4.03425738285659	3.17561322085428e-13	1.79376781075112e-10	8.87019550201449	160.854447669975	Downregulated
AA467197	2.82960353794364	4.07292562208952e-13	2.14724638796559e-10	449.280260940066	57.8463903223187	Upregulated
Ifit1	2.95910395657451	5.66161129563128e-13	2.79825138286576e-10	144.871289304737	17.8035780328676	Upregulated
Trim30a	2.37808345977975	8.61478900970799e-13	4.00739714639828e-10	220.825557002209	40.1504536163002	Upregulated
Gzmg	15.8449214869734	4.215634201262e-12	1.85206862575444e-09	3870.92805852051	0	Upregulated
Lgals3bp	2.38415838178205	1.91329185409417e-11	7.96332209588248e-09	173.374869829464	31.0934793999398	Upregulated
Ifi209	2.17687568571285	2.02325653143005e-11	7.99995632527443e-09	203.848655440937	41.6290056908721	Upregulated
Slfn1	2.41177431548495	1.83259466086272e-10	6.90102789433448e-08	144.611070670089	24.9140843161834	Upregulated
Car2	2.29938373321072	3.15169016465978e-10	1.13288935555134e-07	325.846720639391	59.9160623118273	Upregulated
Zbp1	1.77912804578785	3.64138495049427e-10	1.25200313863081e-07	308.841233647661	84.0862017718403	Upregulated
Mndal	1.68089879946457	5.33073179847079e-10	1.75647612759613e-07	329.223815397901	96.2578255959639	Upregulated
Plac8	1.91444123274533	6.15804856256381e-10	1.94791392131019e-07	2012.60504840914	494.524404697736	Upregulated
Rtp4	2.4301872373246	7.57613109385242e-10	2.30430941116096e-07	128.489162334866	22.0832967694267	Upregulated
Ly6a	1.55134398036733	1.2614810952156e-09	3.69473796332035e-07	1486.91874834706	476.16716069801	Upregulated
Tmsb15a	4.49753403136725	1.34088415361885e-09	3.78703995957781e-07	61.4193828546371	2.13985936827955	Upregulated
Phf11b	2.0350499481284	2.2299430764418e-09	6.08082408569027e-07	200.748945778264	45.5453373498848	Upregulated
Isg20	1.90335349225669	9.77788140056172e-09	2.57744953718807e-06	319.938979125111	78.848863496875	Upregulated
Phf11c	4.19625641277065	2.56692543033796e-08	6.42053722600127e-06	44.0764661601952	1.73590579673187	Upregulated
Klrg1	2.20164197719301	2.598092959434e-08	6.42053722600127e-06	123.450706761864	24.4368308199419	Upregulated
Rnf213	2.09859604694959	3.3817324082083e-08	7.89047326979802e-06	126.275905074659	27.0274353456163	Upregulated
Ifitm3	1.31960769717394	3.39246448119794e-08	7.89047326979802e-06	1333.50040052779	499.983250718246	Upregulated
Basp1	2.66547251608469	5.22978741155649e-08	1.18163311001682e-05	137.159183809107	18.5444103431151	Upregulated
Oasl2	2.61783914709516	7.57929954542759e-08	1.66491946681226e-05	69.5575480903124	9.79469398068486	Upregulated
Fcer1g	1.4809329426626	8.82119219446239e-08	1.88535102361645e-05	1473.87083799001	485.950805672462	Upregulated
Gzmb	1.59855106465296	1.08506573065086e-07	2.23006864523127e-05	6304.90773974062	1905.16083863589	Upregulated
Oasl1	3.11479163837564	1.09980623626732e-07	2.23006864523127e-05	62.2600833654574	6.58334865530402	Upregulated
Ifi204	2.36654836760283	1.36776835271635e-07	2.70407803332022e-05	86.3514420849998	14.9992988249574	Upregulated
Stat1	1.53349842093825	2.11383319168834e-07	3.99162080442157e-05	224.337033689698	71.056766672851	Upregulated
Klra7	1.42712684886505	2.11998070037565e-07	3.99162080442157e-05	308.995655783788	105.274233318323	Upregulated
Ms4a4c	2.01302437209884	2.49227665751069e-07	4.58347065292896e-05	244.273515492745	53.3264885646773	Upregulated
Tnfrsf4	-1.36351359586937	3.54981801214338e-07	6.35050673952323e-05	122.76442838717	343.244751234364	Downregulated
Rgs1	1.29377138107698	3.61371779563158e-07	6.35050673952323e-05	679.865339592716	255.652396466905	Upregulated
Lyz2	-6.82386428433616	6.07745986681245e-07	0.000104479462232071	0.854993226049105	145.852036299095	Downregulated
H2-Aa	-6.74197726299039	8.18888392021209e-07	0.000134911862585494	0.900745117695311	138.173805893766	Downregulated
H2-Eb1	-6.71415326255858	9.160093296283e-07	0.000147832689361237	0.854993226049105	135.389809932856	Downregulated
Tyrobp	1.30487774234994	1.58147553073309e-06	0.000250126169940745	1377.41102558259	507.870331891423	Upregulated
Gzmn	7.72352263912808	2.13644051345768e-06	0.00033127395255732	23.9083511529575	0	Upregulated
Cd55	2.70629765466154	2.23680825384384e-06	0.000340166916757637	58.6256437182588	7.48795151601691	Upregulated
Ifi35	1.4424963032788	2.47228148248036e-06	0.000368883055914239	183.955051783577	61.0483980099304	Upregulated
Phf11d	2.76300875535621	2.53765821240826e-06	0.00037162594710601	48.3056803987945	6.15599929083272	Upregulated
Oas3	2.09976882670875	3.03068778988022e-06	0.000435757800770415	71.0845269758257	13.8373422420847	Upregulated
Herc6	1.99357720191412	3.37274375359332e-06	0.000476279600061	74.687507446607	16.0707847820587	Upregulated
H2-T22	1.2709765877127	4.37554952227464e-06	0.000607049923195576	287.283395429849	107.648050615839	Upregulated
Trim30d	2.37536810673768	6.27963952361909e-06	0.000856196368151376	49.9699149592465	7.82171770879371	Upregulated
H2-T23	1.12331287565769	6.67666510853631e-06	0.000894899452174663	398.752778057756	167.177330057196	Upregulated
Il10ra	2.17703244375182	7.31281343090523e-06	0.00096382881019331	63.604054684386	11.5072039844931	Upregulated
Ifi203	1.31383484243896	8.19621906501339e-06	0.00106255246501846	256.583724106104	93.0667635175837	Upregulated
Ifit1bl1	2.67844508256726	8.79139492709787e-06	0.0011213282432821	41.5114864820479	5.08762587965446	Upregulated
Il1b	-6.02278053978685	8.96527203616344e-06	0.00112535509939652	0.854993226049105	88.4095995483236	Downregulated
Trac	-1.14205065539706	1.23565612098311e-05	0.00152680759448975	125.558167523549	306.223005380982	Downregulated
Ifi214	1.91963065855754	1.29470155048357e-05	0.00155331478760639	76.809260923521	17.3528328754726	Upregulated
Avil	3.9880874258625	1.29639322182627e-05	0.00155331478760639	26.3818270478124	0.951394446560135	Upregulated
Cxcl9	-6.36828430205326	1.99473016023162e-05	0.00235437703091219	0	36.0001640280513	Downregulated
Ifitm2	1.14678727274091	2.28392717177767e-05	0.00265607295212027	933.43511032752	377.738246877534	Upregulated
Fcrl6	3.72005786769565	2.66053490483521e-05	0.00304920435180244	32.2438166704464	1.78269738257912	Upregulated
Gm20559	1.66592863794614	5.67749213539456e-05	0.00640863631604794	70.0007742915456	18.4711104184212	Upregulated
Epcam	3.03409376385349	5.75383381941583e-05	0.00640863631604794	28.3663248497879	2.33013825759158	Upregulated
Sh2d1b2	6.56493333616135	7.19056238015142e-05	0.00789763434753298	14.2289143165401	0	Upregulated
Lgals9	1.55719229496218	7.41947503782204e-05	0.0080374258354927	83.7407105152063	24.0328772483942	Upregulated
Pglyrp1	1.11834472443991	0.000103515087866676	0.0109146308646623	250.870409127678	101.342338929695	Upregulated
Ifit3b	2.78605481781879	0.000118335933053878	0.0123131652446062	26.29032326452	2.5204171469036	Upregulated
Cmpk2	2.6185570913554	0.000135743475082297	0.0139410311811793	27.0995645989229	3.13804540068693	Upregulated
Gm36723	1.29359505303199	0.000152505032250407	0.0147074365248319	106.656812767176	36.5881713970649	Upregulated
Ifi206	1.51233836315374	0.000157505119951803	0.0148279820068912	79.4657443849608	23.0580870089104	Upregulated
Ifi213	1.73053980371156	0.000179752208119827	0.0165288425792046	60.6416006966517	14.8792073144163	Upregulated
Cxcl10	1.28790128266796	0.00018469918141115	0.0165357093277639	208.901403729168	72.827013871738	Upregulated
Pml	1.68279740058597	0.000214850315614895	0.0188781810653621	52.7636540956249	13.1932056494547	Upregulated
Ahr	-2.89327739862775	0.000220453431709287	0.0191576454720554	3.55722857913504	39.0789676591989	Downregulated
Irf8	1.11471887726988	0.000224089815372951	0.0192619810866228	597.774570922733	235.429714125135	Upregulated
Gm44040	2.88849348517543	0.000234077385168684	0.0199041286227307	28.5493324163727	2.30674246466795	Upregulated
Gem	1.11837005520846	0.000268721057820091	0.0226068736727796	161.038949531607	62.4598752516546	Upregulated
Gm2a	-2.05279772951567	0.000273368899640972	0.0227558027195875	8.87019550201449	49.6144939501312	Downregulated
Tmem119	4.93876452116009	0.000284392661222197	0.0234268454681785	15.8016450936997	0.190278889312027	Upregulated
Gbp6	1.59138658065774	0.000292062619515215	0.0238106308775909	52.7179022039787	13.7172507315435	Upregulated
Phf11a	2.01273214552034	0.000301439263662096	0.0241886207882043	37.0992646768638	6.91711484808083	Upregulated
Cxcl2	-2.05018835457631	0.000302816572841708	0.0241886207882043	8.82444361036828	50.1089181474504	Downregulated
Cd244a	1.50611498838613	0.000312986305425247	0.0246869627251967	79.1912330350835	21.4718936074894	Upregulated
Gng11	3.42605756557813	0.000316591757067368	0.0246869627251967	18.2293690969084	0.974790239483761	Upregulated
Samd9l	1.20303363535093	0.000318420611781749	0.0246869627251967	102.642065271579	37.6300364693966	Upregulated
Oas1a	2.1838065013085	0.000365861651374376	0.0276642494870852	29.0840624008984	4.51678921171837	Upregulated
Ncr1	1.20612300675632	0.000367317424904394	0.0276642494870852	158.8256922714	56.1401054103565	Upregulated
Slfn8	1.56227340023623	0.000388400408941124	0.0289098212035254	50.8249081852956	13.3132971599958	Upregulated
Gm26917	1.00683497613376	0.000391244142777791	0.0289098212035254	373.686336898414	159.753340828104	Upregulated
Parp14	1.17540189341632	0.000394823051337979	0.0289098212035254	95.4361043300165	35.0425444896451	Upregulated
Epas1	2.38994788898815	0.000405933998628916	0.0294506978087841	27.3740759488002	3.28153270415171	Upregulated
Gzmc	3.1691184736166	0.000466047159656808	0.0332027111582526	7635.22804173343	484.055643048646	Upregulated
9930111J21Rik2	1.27422739337427	0.00048148292233139	0.0339961334803271	73.8325142205579	24.7238054268714	Upregulated
Khdc1a	1.76079295206563	0.000529792223510276	0.0370760787922058	56.7641088759932	11.7239912126518	Upregulated
Napsa	1.10974168586607	0.000542607579597916	0.0375183547591434	108.229543544336	41.9331509988793	Upregulated
Dhx58	1.94781044357912	0.000545600758384103	0.0375183547591434	31.6032901873995	5.91892881567344	Upregulated
Egr1	1.24041322610112	0.000633860942904568	0.0428424986024729	78.5192473756192	26.7201774916862	Upregulated
Olfr1369-ps1	2.67347927911442	0.000696737209261968	0.0466932021257936	25.9843527382254	2.33013825759158	Upregulated
Klra3	1.42237415904557	0.000743141653780045	0.048973034984105	69.9092705082532	19.3320342392098	Upregulated
