# Supplementary material for: Single-cell RNA sequencing analysis identifies acute changes in the tumor microenvironment induced by interferon α gene therapy in a murine bladder cancer model
Source: Front Immunol. 2024 Nov 4;15:1387229. doi: 10.3389/fimmu.2024.1387229 (PMC11570268; doi:10.3389/fimmu.2024.1387229)
Supplement: Supplementary Table 8 — Complete list of differentially expressed pathways between Ad-Ctrl and muAd-Ifnα in the T cell cluster. [file Table8.xls]

## Sheet: Sheet0
© 2000-2024 QIAGEN. All rights reserved.
Ingenuity Canonical Pathways	-log(p-value)	Ratio	z-score	Molecules
Interferon Signaling	11	0.306	2.53	IFI35,IFIT1,IFIT3,IFITM2,IFITM3,IFNG,IRF9,ISG15,OAS1,PSMB8,STAT1
Immunogenic Cell Death Signaling Pathway	8.46	0.144	2.496	CALR,CXCL10,DAPK2,GZMA,Gzmb,Gzmc,GZMH,Gzmn,HSP90B1,HSPA5,IFNG,IL1B,PDIA3
Sirtuin Signaling Pathway	0.917	0.0273	2.449	ACADL,EPAS1,GADD45A,GADD45G,NDUFA4,REL,TSPO,TUBA8
Senescence Pathway	0.624	0.0234	2.449	ATF3,CAPN5,CCNB1,CCND2,GADD45A,GADD45G,PML
Necroptosis Signaling Pathway	1.32	0.0385	2.449	CAPN5,EIF2AK2,IRF9,STAT1,TSPO,ZBP1
Role of Hypercytokinemia/hyperchemokinemia in the Pathogenesis of Influenza	14.4	0.209	2.357	CXCL10,CXCL3,EIF2AK2,IFIT2,IFIT3,IFNG,IL1B,IL1RN,IRF7,IRF9,ISG15,ISG20,OAS1,OAS2,OAS3,RSAD2,S1PR1,STAT1
Leukocyte Extravasation Signaling	0.65	0.0259	2.236	CYBA,NCF4,PECAM1,PLCG2,TXK
NAD Signaling Pathway	0.606	0.0265	2	ACADL,PARP12,PARP14,PARP9
Sperm Motility	0.847	0.0272	2	GNA13,GNG11,KIT,PDIA3,PLAAT3,PLCG2,TXK
UVA-Induced MAPK Signaling	3.61	0.0816	2	FOS,PARP12,PARP14,PARP9,PDIA3,PLCG2,RPS6KC1,STAT1
Death Receptor Signaling	1.64	0.0521	2	DAXX,PARP12,PARP14,PARP9,REL
CDX Gastrointestinal Cancer Signaling Pathway	1.68	0.0396	1.89	CSF2,FOS,IFNG,IL1B,IL2,REL,TCF4,Tcf7
GADD45 Signaling	3.3	0.1	1.633	CCNB1,CCND2,GADD45A,GADD45G,IL1B,REL
CREB Signaling in Neurons	0.655	0.0214	1.508	ADGRG3,CCR7,CXCR6,GNA13,GNG11,GPR141,GPR34,GPR87,P2RY12,P2RY14,PDIA3,PLCG2,S1PR1
S100 Family Signaling Pathway	1.43	0.0259	1.342	ADGRG3,CCR7,CTSD,CXCR6,FOS,GPR141,GPR34,GPR87,IL10RA,IL1B,IL23A,NAPSA,P2RY12,P2RY14,PDIA3,PLCG2,S100A6,S1PR1,TCF4,Tcf7
LXR/RXR Activation	1.75	0.0488	1.342	C3,CD14,IL1B,IL1RN,LYZ,REL
Growth Hormone Signaling	2.17	0.0704	1.342	FOS,PLCG2,RPS6KC1,SOCS3,STAT1
Gαi Signaling	1.51	0.0429	1.342	GNA13,GNG11,P2RY12,P2RY14,RGS10,S1PR1
Unfolded protein response	1.75	0.0556	1.342	CALR,DNAJC3,HSP90B1,HSPA5,PDIA6
IL-10 Signaling	9	0.11	1.213	AHR,FOS,HLA-A,HLA-DMA,HLA-DMB,HLA-DQA1,HLA-DQB1,HLA-DRB5,HLA-E,IFNG,IL10RA,IL1B,IL1RN,MAFB,REL,SOCS3,STAT1
Systemic Lupus Erythematosus In B Cell Signaling Pathway	2.55	0.0317	1.147	CCND2,CD5,CD79A,CD79B,CSF2,FOS,IFIT2,IFIT3,IFNG,Iglc1,Iglc2,Iglc3,IL1B,IL2,IRF7,IRF9,ISG15,ISG20,PDCD1,PIK3AP1,PLCG2,REL,STAT1
Protein Kinase A Signaling	0.81	0.0243	1.134	DUSP2,GNA13,GNG11,PDIA3,PLCG2,PTPRS,REL,SIRPA,TCF4,Tcf7
Role Of Osteoclasts In Rheumatoid Arthritis Signaling Pathway	1.44	0.0324	1	ADAM8,COL1A2,CSF2,FOS,IFNG,IL1B,PLCG2,SPI1,SPP1,TYROBP
Synaptic Long Term Depression	0.372	0.0202	1	GNA13,PDIA3,PLAAT3,PLCG2
Huntington's Disease Signaling	1.66	0.0353	1	CAPN5,CTSD,DNM3,GNG11,HSPA5,PENK,PSMB8,PSMB9,PSME1,SH3GL3
IL-12 Signaling and Production in Macrophages	5.58	0.0678	1	C3,CD47,COL1A2,CSF2,DHX58,FOS,IFNG,IL10RA,IL23A,IRF8,LYZ,REL,SOCS3,SPI1,STAT1,THBS1
Factors Promoting Cardiogenesis in Vertebrates	0.593	0.0261	1	PDIA3,PLCG2,TCF4,Tcf7
Prolactin Signaling	1.66	0.0526	1	FOS,NMI,PLCG2,SOCS3,STAT1
Retinoic acid Mediated Apoptosis Signaling	1.74	0.0667	1	IFNG,PARP12,PARP14,PARP9
Role of JAK2 in Hormone-like Cytokine Signaling	2.42	0.0806	1	CCND2,FOS,SIRPA,SOCS3,STAT1
Role of JAK family kinases in IL-6-type Cytokine Signaling	1.36	0.0506	1	FOS,HSP90B1,SOCS3,STAT1
Phospholipases	1.54	0.058	1	PDIA3,PLAAT3,PLCG2,PLD4
Endoplasmic Reticulum Stress Pathway	3.43	0.19	1	CALR,DNAJC3,HSP90B1,HSPA5
PPAR Signaling	1.47	0.0467	1	FOS,HSP90B1,IL1B,IL1RN,REL
cAMP-mediated signaling	0.251	0.0169	1	P2RY12,P2RY14,RGS10,S1PR1
PDGF Signaling	1.23	0.046	1	EIF2AK2,FOS,PLCG2,STAT1
RAR Activation	0.968	0.0257	0.905	COL1A2,CSF2,FABP5,FOS,IFNG,IL1B,IL2,KIT,PML,REL,SOCS3
Chronic Myeloid Leukemia Signaling	2.12	0.0396	0.905	ADAR,CCND2,FOS,HSP90B1,IRF8,PDIA3,PLCG2,REL,SPP1,TCF4,Tcf7
MSP-RON Signaling In Macrophages Pathway	6.1	0.101	0.905	CIITA,FOS,HLA-DMA,HLA-DMB,HLA-DQA1,HLA-DQB1,HLA-DRB5,IFNG,KLK8,REL,SOCS3,STAT1
Wound Healing Signaling Pathway	2.43	0.0437	-0.905	CMA1,COL1A2,CSF2,FOS,IFNG,IL1B,IL1RN,IL2,Mcpt8,PF4,STAT1
Chaperone Mediated Autophagy Signaling Pathway	0.288	0.0171	-0.905	CD3D,CD3E,FCER1G,HSP90B1,HSPA5,IL1B,PSMB8,PSMB9,PSME1,Trac,Trbc2
Cardiac Hypertrophy Signaling (Enhanced)	0.696	0.0221	-0.905	CSF2,GNA13,GNG11,IFNG,IL10RA,IL1B,IL2,IL7R,PDIA3,PLCG2,REL,TG
Role Of Chondrocytes In Rheumatoid Arthritis Signaling Pathway	0.673	0.0284	-1	EGR1,FOS,IL1B,IL1RN
ERK5 Signaling	1.45	0.0541	-1	FOS,FOSL1,GNA13,RPS6KC1
CDC42 Signaling	1.2	0.026	-1	B2M,CD3D,CD3E,FCER1G,FOS,H2-T22,HLA-A,HLA-DMA,HLA-DMB,HLA-DQA1,HLA-DQB1,HLA-DRB5,HLA-E,Trac,Trbc2
iNOS Signaling	2.95	0.106	-1	CD14,FOS,IFNG,REL,STAT1
Toll-like Receptor Signaling	2.7	0.0769	-1	CD14,EIF2AK2,FOS,IL1B,IL1RN,REL
p38 MAPK Signaling	1.8	0.05	-1	DAXX,HMGN1,IL1B,IL1RN,RPS6KC1,STAT1
IL-6 Signaling	1.66	0.0465	-1	CD14,FOS,IL1B,IL1RN,REL,SOCS3
Coronavirus Replication Pathway	2.17	0.0889	-1	Ifitm1,IFITM2,IFITM3,TUBA8
MSP-RON Signaling In Cancer Cells Pathway	1.06	0.0357	-1	FOS,KLK8,REL,TCF4,Tcf7
Macrophage Alternative Activation Signaling Pathway	11	0.111	-1.091	CCL22,Chil3/Chil4,CIITA,EPAS1,FCER1G,FOS,HLA-DMA,HLA-DMB,HLA-DQA1,HLA-DQB1,HLA-DRB5,IL10RA,IL1B,IL1RN,MRC1,PF4,REL,RPS6KC1,SOCS3,STAT1,THBS1
Role of PKR in Interferon Induction and Antiviral Response	4.72	0.0809	-1.265	ATF3,DNAJC3,EIF2AK2,FOS,HSP90B1,HSPA5,IFNG,IL1B,IRF9,REL,STAT1
OX40 Signaling Pathway	2.5	0.0356	-1.342	B2M,CD3D,CD3E,FCER1G,H2-T22,HLA-A,HLA-DMA,HLA-DMB,HLA-DQA1,HLA-DQB1,HLA-DRB5,HLA-E,IL2,REL,TNFRSF4,Trac,Trbc2
D-myo-inositol (1,4,5,6)-Tetrakisphosphate Biosynthesis	0.731	0.0278	-1.342	ATP1A1,DUSP2,PDCD1,SIRPA,SOCS3
D-myo-inositol (3,4,5,6)-tetrakisphosphate Biosynthesis	0.731	0.0278	-1.342	ATP1A1,DUSP2,PDCD1,SIRPA,SOCS3
3-phosphoinositide Degradation	0.662	0.0262	-1.342	ATP1A1,DUSP2,PDCD1,SIRPA,SOCS3
3-phosphoinositide Biosynthesis	0.578	0.0243	-1.342	ATP1A1,DUSP2,PDCD1,SIRPA,SOCS3
Th1 Pathway	7.74	0.115	-1.387	CD3D,CD3E,CD8A,HLA-A,HLA-DMA,HLA-DMB,HLA-DQA1,HLA-DQB1,HLA-DRB5,IFNG,IL10RA,IL2,SOCS3,STAT1
Regulation of IL-2 Expression in Activated and Anergic T Lymphocytes	0.43	0.0195	-1.414	CD3D,CD3E,FCER1G,FOS,IL2,PLCG2,REL,Trac,Trbc2
Tumor Microenvironment Pathway	2.48	0.0503	-1.414	COL1A2,CSF2,CTLA4,FOS,HLA-A,HLA-E,IL1B,REL,SPP1
Acute Phase Response Signaling	1.43	0.0378	-1.633	C3,FOS,IL1B,IL1RN,REL,SOCS3,TCF4
VDR/RXR Activation	4.31	0.103	-1.633	CD14,CSF2,CXCL10,GADD45A,IFNG,IL2,SERPINB1,SPP1
Th17 Activation Pathway	1.46	0.0289	-1.667	AHR,BATF,CD3D,CD3E,CSF2,FCER1G,HSP90B1,IFNG,IL1B,IL23A,REL,SOCS3,Trac,Trbc2
PKCθ Signaling in T Lymphocytes	1.3	0.0269	-1.732	CD3D,CD3E,FCER1G,FOS,HLA-A,HLA-DMA,HLA-DMB,HLA-DQA1,HLA-DQB1,HLA-DRB5,IL2,PLCG2,REL,Trac,Trbc2
Macrophage Classical Activation Signaling Pathway	10.2	0.106	-1.789	CD14,CIITA,CSF2,CXCL10,HLA-DMA,HLA-DMB,HLA-DQA1,HLA-DQB1,HLA-DRB5,IFNG,IL1B,IL2,IL23A,IRF8,IRF9,PARP14,PARP9,SOCS3,SPI1,STAT1
Th2 Pathway	7.97	0.109	-1.807	CD3D,CD3E,CXCR6,HLA-A,HLA-DMA,HLA-DMB,HLA-DQA1,HLA-DQB1,HLA-DRB5,IFNG,IL2,S1PR1,SOCS3,SPI1,TNFRSF4
T Cell Receptor Signaling	3.89	0.039	-1.877	B2M,CD3D,CD3E,CD8A,CSF2,CTLA4,FCER1G,FOS,H2-T22,HLA-A,HLA-DMA,HLA-DMB,HLA-DQA1,HLA-DQB1,HLA-DRB5,HLA-E,IFNG,IL2,PLCG2,REL,TCF4,Tcf7,Trac,Trbc2
ICOS-ICOSL Signaling in T Helper Cells	1.06	0.0256	-1.89	CD3D,CD3E,FCER1G,HLA-A,HLA-DMA,HLA-DMB,HLA-DQA1,HLA-DQB1,HLA-DRB5,IL2,REL,Trac,Trbc2
Cholecystokinin/Gastrin-mediated Signaling	0.854	0.0336	-2	FOS,GNA13,IL1B,IL1RN
Calcium-induced T Lymphocyte Apoptosis	0.816	0.0239	-2.121	CD3D,CD3E,FCER1G,HLA-A,HLA-DMA,HLA-DMB,HLA-DQA1,HLA-DQB1,HLA-DRB5,Trac,Trbc2
Role of NFAT in Regulation of the Immune Response	0.812	0.0212	-2.138	CD3D,CD3E,CD79A,CD79B,FCER1G,FOS,GNA13,GNG11,HLA-A,HLA-DMA,HLA-DMB,HLA-DQA1,HLA-DQB1,HLA-DRB5,Iglc1,Iglc2,Iglc3,KPNA2,PLCG2,REL,Trac,Trbc2
HMGB1 Signaling	1.2	0.0359	-2.236	CSF2,FOS,IFNG,IL1B,IL2,REL
Pathogen Induced Cytokine Storm Signaling Pathway	14.2	0.0889	-2.263	C3,CCL1,CCL22,CCL3L3,Ccl6,Ccl7,CIITA,COL1A2,CSF2,CXCL10,Cxcl3,CXCL3,Cxcl9,DHX58,EOMES,FOS,HLA-DMA,HLA-DMB,HLA-DQA1,HLA-DQB1,HLA-DRB5,IFNG,IL1B,IL1RN,IL2,IL23A,IRF7,IRF9,PF4,SOCS3,SPI1,STAT1,ZBP1
IL-17 Signaling	2.35	0.0481	-2.333	CCL22,Chil3/Chil4,CSF2,CXCL3,FOS,HSP90B1,IFNG,IL1B,IL2
IL-4 Signaling	0.759	0.0225	-2.496	BATF,CCL22,CD3D,CD3E,COL1A2,FCER1G,HLA-DMA,HLA-DMB,HLA-DQA1,HLA-DQB1,HLA-DRB5,Trac,Trbc2
Coronavirus Pathogenesis Pathway	3.74	0.0588	-2.887	AR,FOS,IFNG,IL1B,IRF7,IRF9,OAS1,OAS2,OAS3,REL,STAT1,TRIM25
