# Supplementary material for: Single-cell RNA sequencing analysis identifies acute changes in the tumor microenvironment induced by interferon α gene therapy in a murine bladder cancer model
Source: Front Immunol. 2024 Nov 4;15:1387229. doi: 10.3389/fimmu.2024.1387229 (PMC11570268; doi:10.3389/fimmu.2024.1387229)
Supplement: Supplementary Table 9 — Complete list of differentially expressed genes between Ad-Ctrl and muAd-Ifnα in the macrophage cluster. [file Table9.csv]

	log2FoldChange	pvalue	padj	IFNalpha.mean	Control.mean	Regulation
Ifit1bl1	5.08403684211742	6.47018715957642e-39	7.03503449860744e-35	577.661585509998	16.4320057005127	Upregulated
Hbb-bs	-8.95334354912456	1.90896721909526e-34	1.03781002866114e-30	2.74980452585228	2044.97016459556	Downregulated
Ifit3b	5.4006875390716	5.01807546861352e-33	1.81871781900783e-29	599.59581598251	13.7022430572886	Upregulated
Ifit3	4.45314794114857	7.44660436703891e-32	2.02417323207035e-28	2444.99583738425	107.002247976517	Upregulated
Ccl24	-5.19039636810452	9.54842946544473e-30	2.07640147155561e-26	30.3819532696548	1290.47047633502	Downregulated
Cxcl9	-6.15000892460043	1.34466066733922e-29	2.43674923932989e-26	70.1695927141296	5596.4315969376	Downregulated
Usp18	3.88693351781123	2.75990036020675e-29	4.28691380236115e-26	1072.24981748044	69.3665347108838	Upregulated
Rsad2	3.45318078472447	5.35375967307327e-25	7.27642861566571e-22	2634.79735217784	229.549283432076	Upregulated
H2-Ab1	-3.56570935079647	6.54383481554107e-25	7.90567954993089e-22	971.985717447931	12081.3106113934	Downregulated
H2-Aa	-3.54908001318638	1.28376682496499e-24	1.39583966878443e-21	827.12628825708	10200.6522366061	Downregulated
Ifit1	3.51239653374968	3.04197005531807e-24	3.00684912831576e-21	1810.84025495246	151.077593439965	Upregulated
Phf11d	3.4050547318014	8.90490194943811e-23	8.06858324135338e-20	1208.42257376241	108.502593913974	Upregulated
Cmpk2	4.04859654989884	2.2275822255636e-21	1.86311550296562e-18	466.851236600177	26.1180363280937	Upregulated
Oasl1	3.18568671955565	6.19493046221657e-21	4.8112484939772e-18	1126.33644045934	117.771641958253	Upregulated
Cd74	-3.06822210200107	1.46217505734984e-18	1.05988195990432e-15	3417.05930753054	30423.98125187	Downregulated
Ciita	-4.70612371866313	3.23108803983398e-17	2.19572626606968e-14	9.84294550614602	318.245082489297	Downregulated
H2-Eb1	-3.51507489649871	1.1594512497712e-16	7.4157137875072e-14	810.061790302028	10037.3050800332	Downregulated
Ifitm1	-4.6815573640146	3.09201865737414e-16	1.81165405057993e-13	171.517904662209	4972.50851953157	Downregulated
Hba-a1	-7.39865633799054	3.16577089681033e-16	1.81165405057993e-13	1.64988271551137	449.487055156124	Downregulated
Oas3	2.77872711815976	9.0686305691881e-16	4.93016100893911e-13	979.121662251096	134.442412913973	Upregulated
Mgl2	-3.41829611507175	3.08622924594368e-15	1.5979319329117e-12	50.8296613707547	581.388378901008	Downregulated
H2-Q6	2.53364236397876	7.91158627716848e-15	3.9101217087115e-12	699.500409382047	113.769665700436	Upregulated
Ddx60	3.16915142165983	1.1835470998585e-14	5.59509026815715e-12	267.833123748729	27.7715537031086	Upregulated
Gm13822	4.84594189321503	2.98429526476168e-13	1.34130259297734e-10	107.609738088591	3.27856240624722	Upregulated
Bst2	1.96352307940082	3.08402141308135e-13	1.34130259297734e-10	9218.2852014122	2242.04052041289	Upregulated
Ifi208	3.85737709362163	7.24036963689814e-13	3.02786688699975e-10	282.617862454025	17.6971012291592	Upregulated
Il1b	-2.62905276940045	1.02190980802847e-12	4.11526864544205e-10	1034.4130536668	6941.70101044186	Downregulated
H2-DMb1	-2.65981736863126	1.43102277553942e-12	5.55696808515718e-10	263.524736169774	1826.05556187116	Downregulated
Xaf1	2.26964476563418	2.7910232128639e-12	1.04644122046446e-09	1116.24668989407	216.926712096243	Upregulated
Hbb-bt	-8.97810628011841	4.90333092145507e-12	1.77713057029937e-09	0.549960905170455	529.388087012536	Downregulated
Kdr	3.57986699928132	7.96353734203353e-12	2.79314650064292e-09	112.333983087437	8.50644052343336	Upregulated
Hba-a2	-10.7759671893776	8.39633440984213e-12	2.85291700119417e-09	0	374.785782645718	Downregulated
Mmp9	-5.81561860849037	1.21121179643048e-11	3.99075935229959e-09	2.74980452585228	245.353748458409	Downregulated
Ddit3	2.10094559493512	1.25994047467971e-11	4.02921552388016e-09	709.281312084604	154.302637611894	Upregulated
Gpnmb	3.11423898925749	1.87820611724174e-11	5.83478146079127e-09	1036.69930170871	107.672231986918	Upregulated
Mrc1	-2.25685465555044	2.25027840766097e-11	6.7964658684716e-09	154.533322336231	805.667075700224	Downregulated
Ifi44	3.5453745352067	2.62220656286285e-11	7.70574377243452e-09	705.534269444154	53.4156627603349	Upregulated
Slfn4	3.29669371824605	2.89596737310878e-11	8.28627717047679e-09	987.205552553836	90.2281321848579	Upregulated
Klrb1b	-4.46838286674592	3.25916538849109e-11	9.08638596642656e-09	5.44325826478237	140.568318971274	Downregulated
Fabp3	7.62048496648853	8.14379313492796e-11	2.21368656890179e-08	212.6658179402	0.819640601561805	Upregulated
Ifit2	2.9753197679516	8.88479300942572e-11	2.356203765646e-08	922.487073051873	105.726519515527	Upregulated
Isg15	2.50693316137335	1.09831072156536e-10	2.84331725609052e-08	10746.4879001385	1730.72416226974	Upregulated
Lipg	4.83569557349743	1.50455852808581e-10	3.80443369206443e-08	84.7931340060431	2.56226664062385	Upregulated
Pttg1	1.98472841578126	1.67057697860202e-10	4.12822352007721e-08	627.307880355386	147.150401281154	Upregulated
Tnfsf8	5.01756209401489	2.40485877763891e-10	5.81067321983731e-08	77.0936813336568	2.08473613020827	Upregulated
Tor3a	2.0854000541124	2.95085641855704e-10	6.97492648673276e-08	664.04825144463	145.129816317607	Upregulated
Apol9b	3.04898191203716	3.08947046833081e-10	7.14719412811934e-08	215.777292029737	22.8715495051774	Upregulated
Csprs	3.92038607276902	6.00187679940002e-10	1.35955013416409e-07	70.5155523830467	4.06612742447811	Upregulated
Apod	4.01913911359439	9.91233609586208e-10	2.19952715041446e-07	94.0861186070187	5.02118844530927	Upregulated
Pou3f1	8.40715686158651	1.52086068429341e-09	3.30726364406445e-07	134.643430087685	0.23876525520779	Upregulated
Ctsk	4.08479369902913	3.69807157970232e-09	7.76091686700504e-07	119.512731713472	5.80875346354015	Upregulated
Ifi214	2.85784450178271	3.71164974785489e-09	7.76091686700504e-07	146.565662693285	17.9287483984213	Upregulated
Ifi206	2.447338864149	3.78394993468081e-09	7.76280898863858e-07	526.478109522942	87.2382500285889	Upregulated
Isg20	2.50294637864546	4.07218630984574e-09	8.19942254573198e-07	1427.60800693558	226.145933538903	Upregulated
Lgals9	1.9310651341713	4.31161812187514e-09	8.52367706166335e-07	858.235109740056	207.625588468633	Upregulated
Irf7	2.43542984426624	4.4879146311612e-09	8.71376710439566e-07	3919.01594562373	650.912130254752	Upregulated
Lgals3bp	1.62886606467763	7.08007757681050e-09	1.35055585074843e-06	1170.9068386203	352.448885124823	Upregulated
Ifi213	2.42728821036209	8.99191870563749e-09	1.68567469114477e-06	782.507394256583	130.543781492095	Upregulated
Nxpe5	-3.89507714978034	1.34444589169109e-08	2.47765426785717e-06	5.19645320565824	106.571029221323	Downregulated
Phf11a	2.55708495142656	2.64753226730876e-08	4.79776972374136e-06	350.79946773111	52.9487651822625	Upregulated
H2-T22	1.98140621698126	3.15427660740028e-08	5.62236877905955e-06	1714.06421169246	393.534348432002	Upregulated
Ddx58	2.13118642814235	3.33564367859683e-08	5.84975059957795e-06	391.088572241217	80.6027378775413	Upregulated
Znfx1	1.80156984699786	3.58900262907676e-08	6.1941627914209e-06	449.872346290866	117.932019874907	Upregulated
Apol7c	-8.6388799951642	4.34958963115345e-08	7.36099000108416e-06	0	109.300880257698	Downregulated
Mthfr	2.08565243526616	4.40048146850428e-08	7.36099000108416e-06	183.83675570698	39.0077568697661	Upregulated
Atp6v0d2	4.11641083916182	6.24212131885771e-08	1.02834219848394e-05	225.466895069885	10.4628743203179	Upregulated
H2-DMa	-1.98248375285769	6.50281942774888e-08	1.05530083041662e-05	455.264945785394	2017.14940304289	Downregulated
Zfas1	1.55266440296839	6.82410590304336e-08	1.09115446299692e-05	890.59366641342	279.746843320126	Upregulated
Tsc22d3	1.84111248134044	8.1599305153319e-08	1.28583948540875e-05	422.669601931006	107.497617898372	Upregulated
Fabp4	3.43612003312457	1.11262942330194e-07	1.72823138850886e-05	348.660300758783	26.4173495104151	Upregulated
Ccl8	-1.83459899975311	1.14521777693389e-07	1.75379618149326e-05	502.120795212776	1974.8087699942	Downregulated
Slc4a11	-2.86083713025366	1.23171521452192e-07	1.86006104548567e-05	13.5799702684948	110.736986635343	Downregulated
Oas2	1.99967899568489	1.3861301420598e-07	2.06457438830358e-05	243.747545495073	54.7484243020407	Upregulated
Serpina3g	-2.53270258396897	1.68369155205327e-07	2.47388895209125e-05	58.1482054987371	399.835133757302	Downregulated
Trim25	1.58416018502344	1.95035348745584e-07	2.82749246254764e-05	508.444264156878	155.001093966077	Upregulated
Fcgrt	-2.14077646560172	3.43480089304554e-07	4.91402501448475e-05	45.7459097389408	232.506913218712	Downregulated
Selenom	-1.67222307577647	3.54345912291278e-07	5.00364039525074e-05	180.896496908926	642.40577812447	Downregulated
Cd209a	-8.07043749185591	4.09598726482546e-07	5.70970122185221e-05	0	81.3189452500139	Downregulated
Aldoc	-2.9091484806686	4.41194867541446e-07	6.07229341111157e-05	10.9428673164869	110.109799533766	Downregulated
Slc7a11	-1.72213988002952	4.6386469359525e-07	6.30450101682644e-05	215.023329888313	781.626657416393	Downregulated
Dop1b	2.24115922976889	5.3530059396856e-07	7.18558439286438e-05	217.778826430833	40.4795420702894	Upregulated
Oasl2	1.60838703289751	5.51060700515606e-07	7.30693048378802e-05	960.007134055409	285.630469275822	Upregulated
Ptgs2	-1.46761764858383	5.8453463590955e-07	7.65740373041511e-05	249.649465002617	758.766094416162	Downregulated
Gm20559	2.16254184552275	6.13919274646886e-07	7.94660032528047e-05	285.276367317468	55.9814442473562	Upregulated
Lhfpl2	2.31532748878759	7.30279118498034e-07	9.34155865344603e-05	183.238298962271	31.2639238671784	Upregulated
Dnmt3a	2.5979205111513	7.45871961502799e-07	9.43007655513946e-05	541.32568780731	74.7690269166159	Upregulated
Cnn3	-2.04319262558424	8.61990482165932e-07	0.000107728994397588	57.5632957180799	265.264241723703	Downregulated
mt-Nd3	-1.35782185473367	8.93924611826656e-07	0.000109289966391405	650.038876792193	1820.84903801181	Downregulated
Ifi211	1.61890492785189	8.94583556408998e-07	0.000109289966391405	1095.09351549109	321.826472924263	Upregulated
Nt5c3	1.85459489691669	9.07908713730882e-07	0.000109685460493288	284.881911809013	70.2966382343297	Upregulated
Ifi209	1.84846992508383	9.18411285210717e-07	0.000109735009935122	1545.08994738913	380.918983575266	Upregulated
Ccl7	1.90200432867966	9.39666753955389e-07	0.000111054311040836	4766.57605303384	1124.04704824989	Upregulated
Ifi207	1.46754369136241	1.16932804322751e-06	0.000136710793699062	1090.89213746931	358.988170525878	Upregulated
Ocstamp	-2.16828778176571	1.37653379823347e-06	0.000159223957321197	40.4367549594382	204.101231114383	Downregulated
Upp1	-1.69572377101491	1.4074285987101e-06	0.000161083906881842	341.811801906897	1240.71160686071	Downregulated
Phf11b	2.06849458009087	1.63164315389889e-06	0.000184800583461902	1470.76530956205	304.068735374839	Upregulated
Helz2	1.67959854255398	1.83448334427085e-06	0.000205632344353164	230.435782197138	64.0745054270358	Upregulated
Dnase1l3	-2.27203795438896	2.76511544545587e-06	0.000306786737126956	53.1072576897941	293.456381249662	Downregulated
A630012P03Rik	7.8027020597391	3.01907916605265e-06	0.000331580280530207	27.0821878386321	0	Upregulated
Stat2	1.62196045124841	3.39828982551663e-06	0.000369496052728423	467.047382889046	135.080321341043	Upregulated
AW112010	-1.43591950657262	3.78491017866211e-06	0.000407458696758348	1209.34991412603	3653.2488892623	Downregulated
Mndal	1.47877092393252	4.09074322800265e-06	0.000436065207039929	1729.13286726308	555.994198390238	Upregulated
Gla	1.44109068881798	4.28807367673234e-06	0.000452662379486512	399.790955044868	131.448927518156	Upregulated
Sct	7.07971203776122	4.55441082585805e-06	0.000476154893361102	62.0892314973393	0.23876525520779	Upregulated
Tmcc3	1.85824545991267	4.87463421946077e-06	0.000504779979697114	126.294861900335	30.2375935937397	Upregulated
Ccl2	1.55720892929541	6.15138862146215e-06	0.000630981589444887	6424.47412725221	1930.32672130719	Upregulated
Treml2	1.91388150001113	7.4313391254359e-06	0.000749050713173233	136.969522246263	31.5347647057171	Upregulated
Ly6i	-1.54842851472285	7.44021677758753e-06	0.000749050713173233	151.445413088845	500.447664530774	Downregulated
Slfn9	1.95101852159276	7.69290412963618e-06	0.000763598099291839	152.065271744989	33.8119543359109	Upregulated
Plbd1	-1.3198448941677	7.72517161060447e-06	0.000763598099291839	231.288898948354	646.347029668871	Downregulated
Dok2	-1.64431740434676	9.55029555357405e-06	0.000935498770756852	157.31807573757	576.503052840722	Downregulated
Ube2l6	1.66006072552484	9.74482250103259e-06	0.000940537525507108	405.387555775649	112.123266411367	Upregulated
Chic1	4.50191765751092	9.77473929755387e-06	0.000940537525507108	36.7346790725762	1.16175069270803	Upregulated
Hif1a	-1.30078645829202	1.00836057502615e-05	0.000961746011601691	266.204642944653	735.213751181939	Downregulated
H2-Q7	1.44267813253874	1.02411292369509e-05	0.000968276506029282	2846.71057413185	929.237103369126	Upregulated
Sass6	1.96018023428389	1.06191902573473e-05	0.000995365997139112	120.089786546745	26.4031133385237	Upregulated
Ifi35	1.36056720156722	1.07201335509435e-05	0.000996239419653065	1024.12715681266	357.067415551872	Upregulated
Dnmt3aos	7.41653581552079	1.16505963252071e-05	0.00107353333766082	24.6005902833394	0	Upregulated
Daxx	1.69021501064557	1.2843944360647e-05	0.00117354795826315	474.266772407235	127.543178010332	Upregulated
Prdm1	-1.93276641215052	1.31239317002283e-05	0.00118913757813818	28.372563921175	133.957764317612	Downregulated
Ramp3	-2.41406924353188	1.39162749061027e-05	0.00125050956243021	15.5330088300525	106.225315890629	Downregulated
Stab1	-1.81825970855711	1.46154518252009e-05	0.00130257219422466	49.0456751699635	207.504315828104	Downregulated
Peak1os	3.10402526778215	1.54610886216506e-05	0.00136673509417242	40.6835600185623	3.48525207812409	Upregulated
Trim34a	1.74457148183322	1.58063245588143e-05	0.00138598521716119	141.806468818953	36.4775658124732	Upregulated
Slamf7	1.63912361148855	1.6394262950696e-05	0.00142603856850334	704.798180128215	194.115887304481	Upregulated
Resf1	1.17001540123806	1.9081885168836e-05	0.00164167969899172	963.062257358025	385.997205101292	Upregulated
Tnip3	-2.69834969839092	1.917532619994e-05	0.00164167969899172	7.94625773151051	76.5366104530632	Downregulated
Ifi203	1.28924265658113	1.94086541817531e-05	0.00164867419467345	1448.77119921666	529.241856874622	Upregulated
Syngr1	2.48631953684526	2.14354185149592e-05	0.00180672329855156	185.628596855155	25.9861307552217	Upregulated
Herc6	1.5021939105099	2.38326298839371e-05	0.00199332449790806	379.257639298026	116.549343338431	Upregulated
Sgcb	1.96139855763873	2.67517629039554e-05	0.0022203963210283	88.1143013485013	18.923003088529	Upregulated
Sod2	-1.34450570279244	2.78165939706157e-05	0.00229128656244321	469.163781794703	1355.93882158978	Downregulated
Gas6	-2.80427795043281	2.80476443588893e-05	0.00229294764747522	6.29637501599915	66.4264791562346	Downregulated
Gm19951	1.59360659655692	2.87650279533265e-05	0.00233404588758596	317.823215332318	90.8838800233676	Upregulated
Malt1	-1.41958807016521	3.70253631384102e-05	0.00298205017336247	268.418033529386	838.599018293761	Downregulated
A530064D06Rik	2.33260401212185	3.84426840275442e-05	0.0030734360546433	120.731047114325	19.24015568229	Upregulated
G530011O06Rik	1.30362431852294	3.95382196685429e-05	0.00313794936099319	455.661564224566	162.342180557255	Upregulated
Ccdc180	2.68086593380717	4.03491486138972e-05	0.00317910357158626	50.9987137315212	5.90498021353291	Upregulated
Mitd1	1.33012736894579	4.09317429472336e-05	0.00320180461198037	248.493192405354	86.4114913410814	Upregulated
Spats2l	6.8424416184718	4.20123989714656e-05	0.00326286295726247	18.4169168411846	0	Upregulated
Hist1h2bc	1.65986307977086	4.31990867098634e-05	0.00331285805815206	522.498605562902	138.390870937471	Upregulated
Gm39556	2.08048303537913	4.32655057718746e-05	0.00331285805815206	60.6726068769007	11.4428928385344	Upregulated
Ly9	1.69727081746767	4.43288467040667e-05	0.00337054230918404	130.772301840057	33.3273057395496	Upregulated
Aftph	1.282473840707	5.04746283867303e-05	0.00380813829473874	292.666972127141	105.40216044267	Upregulated
Slc40a1	-2.28356912773714	5.07845169444603e-05	0.00380813829473874	16.2734240074249	96.7246206770879	Downregulated
Ifi204	1.32453011931447	5.32162371445456e-05	0.0039631516881688	1789.45165952368	623.881741421502	Upregulated
C3ar1	1.16637982737156	5.47639761321323e-05	0.00405067151350119	1086.26351799431	428.597073731518	Upregulated
Ppbp	-3.66075856584769	5.53459435155388e-05	0.0040574013544076	5.19645320565824	108.220854963639	Downregulated
Lrrc14b	4.85165746223898	5.56012877592874e-05	0.0040574013544076	26.553628844897	0.47753051041558	Upregulated
Oas1c	2.45801229652205	5.69521822787677e-05	0.00412827385278027	42.5024950948403	5.94417388280951	Upregulated
Slamf9	1.60692233582596	5.75070536012073e-05	0.0041408887007015	308.17288702909	84.0772686301715	Upregulated
Cd300lf	1.1796735747266	6.08524350762547e-05	0.00435295083279024	565.259289750201	221.149702590979	Upregulated
BC147527	2.15958535897931	6.23294750030657e-05	0.00442946654711329	190.407029710206	33.922417257795	Upregulated
Rnf213	1.24833143808166	6.42950752371028e-05	0.00453948281203259	770.973925142771	285.152938765407	Upregulated
Sp100	1.43005103060215	6.75889491944316e-05	0.00472766674616369	764.570540569595	243.832313442568	Upregulated
Gch1	1.28223643978455	6.78300388486652e-05	0.00472766674616369	443.511765540561	159.826314065004	Upregulated
Bcl2a1d	-1.0989014177166	7.25242588182595e-05	0.00502265137663016	315.405823511331	759.518069004664	Downregulated
Nrp2	-1.69529584535377	7.67819576771744e-05	0.00528386218875897	39.5836382082214	148.71841323167	Downregulated
mt-Nd4	-1.00800891182443	8.07576031729482e-05	0.00552249949244947	2614.77904846069	5862.71012171199	Downregulated
Prxl2b	-1.50247080768336	8.15163989903529e-05	0.00553954878888817	56.6887770554277	194.457820609326	Downregulated
Siglec1	1.91176621084163	8.64081575833668e-05	0.00582737265433856	94.5233779383448	20.5694023775983	Upregulated
Plin2	1.04275591674323	8.68237257429271e-05	0.00582737265433856	2661.09279193028	1156.20223554384	Upregulated
Slamf8	-1.63579132707355	9.10191730200254e-05	0.00604827313912379	124.328276374726	459.782787046444	Downregulated
Fcrls	-3.37487426769556	9.12275172276558e-05	0.00604827313912379	3.29976543102273	63.5576928541929	Downregulated
Fpr2	-1.94564991368819	9.46917544598228e-05	0.00623989967419184	28.6757197672213	145.543284054512	Downregulated
Il7r	1.78662107873768	9.67148731784412e-05	0.0063348241931879	483.4513812958	112.433212526032	Upregulated
Plxdc2	-3.48226405807005	9.78271196669891e-05	0.00636930701879744	3.24341464410055	43.5585328906055	Downregulated
Gbp2	-1.52949046043861	0.000103604418503685	0.0067053026332772	438.878820204124	1534.39981206594	Downregulated
Flrt2	3.04042322957308	0.000111195209465964	0.00715399711552323	44.0610781479427	3.41398282551658	Upregulated
Pmvk	-1.25774077003655	0.000112589934332885	0.00720111974118505	104.140920296802	293.431246965976	Downregulated
Ptgds	-2.57951774902816	0.000118738833009885	0.00754604092432174	5.74641411082869	53.6329853645549	Downregulated
Gm5431	1.84173740319673	0.000119818879447724	0.00754604092432174	79.4276284396184	17.8966728150904	Upregulated
Apol9a	1.80055932315509	0.000130415490706154	0.0081494691405058	150.007386556971	33.5589529088117	Upregulated
Slfn8	1.32719165583398	0.000139084525153869	0.00862047493860383	331.896795719061	113.331328859297	Upregulated
Gm13391	4.48145002638065	0.000139538635996898	0.00862047493860383	24.9037461293857	0.68422018229245	Upregulated
Tent5a	1.22732262025667	0.00014240513924169	0.00870431179785805	559.370917206709	206.991283281111	Upregulated
Rtp4	1.26929743174793	0.000142496781018921	0.00870431179785805	1072.81901736633	382.508349783619	Upregulated
Parp11	1.45025952000444	0.00014467079808253	0.00878774071257736	153.073893892921	46.6803206197463	Upregulated
Angpt2	2.28977991771775	0.000158286975582934	0.00956141269729581	50.6606090099881	7.34468983072533	Upregulated
AU022793	1.84302358752817	0.000167452677037148	0.0100039173484885	88.3475594435741	18.7555070859288	Upregulated
Tmem184b	1.29356476476949	0.00018230115809167	0.0108162446740756	181.00919848277	63.0552932395428	Upregulated
Tor1aip2	1.15263769973554	0.000183039549345159	0.0108162446740756	232.410222670131	90.4918549374509	Upregulated
Ifi27l2b	2.36397837246183	0.00018701728062012	0.0109915615793652	57.091087511267	7.61553066926404	Upregulated
Fdps	-1.06873362634934	0.000190412116648846	0.0111309190554995	186.967468777236	448.503698577811	Downregulated
Samd9l	1.40671667977617	0.000193304848453618	0.0111967390611716	370.203604808791	116.912807687414	Upregulated
Eif2ak2	1.13358823004676	0.000193845550322045	0.0111967390611716	281.928106046907	111.763316908781	Upregulated
Lpcat2	-1.81969356044154	0.000194627396538346	0.0111967390611716	41.9311322782344	201.545994166554	Downregulated
Nupr1	1.14317343084979	0.000205462065956851	0.0117578370692044	1089.25580171785	427.136098249639	Upregulated
Cox4i2	-3.02539333997085	0.000210619189012731	0.0119898557179865	2.74980452585228	43.0026150416367	Downregulated
Selenop	-1.41224644483869	0.000214261498552057	0.0121336733008152	150.887597236291	496.883671541493	Downregulated
Ahr	-1.39362784950434	0.000222676582467506	0.0125448833221202	66.0381124433255	215.743518752547	Downregulated
Trim12a	1.276035091715	0.000224960588582544	0.0126082292765876	198.248440815256	69.6444936353682	Upregulated
Smpdl3b	-1.85953713750975	0.000228932770171689	0.0127650564619322	24.6355391588261	124.706555684772	Downregulated
Ifih1	1.49988273775315	0.000236014843876025	0.0130801163849258	323.414124046431	93.6457182499227	Upregulated
Dhx58	1.21067845695488	0.000236989140791905	0.0130801163849258	339.124040184634	125.593862299393	Upregulated
Cass4	-2.60098899165211	0.000240036142993537	0.0131813787008522	4.64649230048778	45.1586204244525	Downregulated
E230032D23Rik	1.83714703433094	0.000243630351280221	0.0133115216556274	87.4944426923573	18.2779765755132	Upregulated
Adar	1.20019426983986	0.000244908356777537	0.0133144428162108	197.282622490195	73.6143943098535	Upregulated
Tlr3	1.82892629011013	0.000255207532008697	0.0138053308235351	55.4761536712425	11.8170785130115	Upregulated
Slc38a1	-1.29394296532934	0.000270489128103089	0.0144168053424749	54.4889334347459	162.595270377505	Downregulated
AW011738	1.43900096100535	0.000287291014849623	0.0151636660410677	135.12918525855	41.1958378359128	Upregulated
Nrg1	-1.69862840311169	0.000290175392674425	0.0152419180896088	32.0318359851662	142.702970096253	Downregulated
Trim30c	1.83398987014897	0.000301753987374004	0.0157738995419113	267.176153286381	57.4924231171562	Upregulated
Tnfaip2	-1.02384036990495	0.000307888845214142	0.0160175857129826	297.447567912908	692.966890754654	Downregulated
Slc39a2	5.0146477762282	0.000313803916361954	0.0162475713457311	19.3263843793235	0.342110091146225	Upregulated
Tlr7	1.30658147229281	0.000325940066752207	0.0167959542454822	129.954133964327	43.8685673984208	Upregulated
Spint1	-1.50306742172416	0.000328448181571189	0.0168453635765261	89.1928212474068	327.328618333234	Downregulated
Igf2bp2	2.06740032259355	0.000359569042800249	0.018354902358531	38.9559246046934	6.76381448437131	Upregulated
Ifi27	-1.04519654573886	0.000375809417425245	0.0190104790926201	146.002154824063	347.648710916433	Downregulated
Aldh1b1	1.54822571122695	0.000375908489369385	0.0190104790926201	139.394769014633	38.1489225989277	Upregulated
Hsh2d	2.51879646214733	0.000387881661373268	0.0195251727042201	30.3256024827326	3.62067249739345	Upregulated
Zcchc2	1.25645727075343	0.000391272623382846	0.0196051024610216	126.598017746382	43.9256004791369	Upregulated
Npl	-3.94419976216762	0.000396222571252738	0.0197620551249129	1.09992181034091	39.552953393241	Downregulated
Dmkn	-1.27760675317614	0.000401502364816353	0.0199339507426859	68.4847611231314	207.222842057223	Downregulated
A530040E14Rik	2.04535622988876	0.000425254685730679	0.02092214569208	38.1028078534766	6.62839406510196	Upregulated
Nr4a2	-1.84575775721339	0.000434625925366133	0.0212868814707476	15.2862037709284	78.3290630937449	Downregulated
Abcg1	1.01383289576957	0.000440573952411857	0.0214814375989871	400.713969547058	171.208658976425	Upregulated
Ccl5	-1.11164687313826	0.000454116714863804	0.0220429064317596	346.203634200877	889.018034384485	Downregulated
Oas1g	1.61761916748182	0.000459645090967775	0.0221413968525814	147.206923260864	37.5038960859118	Upregulated
Tmem26	2.32021177173542	0.00046021849431467	0.0221413968525814	53.5445170211202	6.82796565103315	Upregulated
Lpxn	1.0717641321445	0.000469742937122613	0.0225000658825294	243.331688075182	99.2049851327611	Upregulated
Phf11c	2.81432784660058	0.000484665262299794	0.0230120759693697	34.2880303927702	3.14314198697787	Upregulated
Trim30d	1.19454285413201	0.000491708058339763	0.0232376351385929	270.505175576223	99.1408339660993	Upregulated
Trim30b	1.65575102124598	0.000493690215857165	0.0232376351385929	194.694015377725	47.585466645807	Upregulated
Ltb4r1	-1.57785537507964	0.000499383321069334	0.023317569745966	180.56408420406	716.198124582965	Downregulated
Anxa1	1.08164360172443	0.000499677526976004	0.023317569745966	1257.84779132154	502.289766986774	Upregulated
Itga1	-2.02380569656975	0.00050378345320807	0.0234087072082536	10.1461013521923	65.927594387982	Downregulated
Prelid2	-1.41077968969685	0.000525811063788469	0.0242251851549662	33.1531597069425	109.610826372363	Downregulated
Gm8369	2.22008468130838	0.000529266653171888	0.0242815034596537	35.2188998423446	5.33122295312457	Upregulated
Cd180	1.10160487710174	0.000538348029381756	0.0245943618633102	303.081280449893	118.021128538954	Upregulated
Sp110	1.03731767047791	0.000574765271202945	0.0261271517498153	484.723884552858	202.009288505079	Upregulated
Hmox1	-1.13018034137972	0.000581648291894858	0.0262417505301775	910.349455176686	2392.28616084908	Downregulated
BC051226	1.51495376904264	0.000588236035460604	0.0263499988157513	67.8784494310388	18.5488174140519	Upregulated
H2-Q4	1.06922966958491	0.000588894482868349	0.0263499988157513	355.856125434821	143.42998718737	Upregulated
Vdr	-1.77063802448919	0.000594599731116603	0.0264962412968476	13.3895159962929	66.8826554088132	Downregulated
Itga9	-1.43849050027466	0.000601952879211381	0.0266058278685583	26.6663304187414	92.7262476588199	Downregulated
Kctd12	-1.13613571409374	0.000618233743670555	0.0271050624795562	148.271896195718	400.586754773201	Downregulated
Frmd4a	1.04720334518139	0.000623906688558966	0.0272439254004082	233.644247965751	95.4952039713206	Upregulated
Crybb1	2.93010357991382	0.000639151432107372	0.0277979740852138	58.5426610071924	4.47238868228617	Upregulated
C3	-1.5365715714781	0.000651756892203385	0.0282332776451291	143.829405131484	561.924224494306	Downregulated
Mfsd12	1.25183086241036	0.000656070711691093	0.0283073684453066	174.170717508985	57.994911124957	Upregulated
Rin2	1.03893331987046	0.000661657859865664	0.0284335695809983	237.8884298104	98.5599586197453	Upregulated
Fbxl5	-1.12508485237759	0.000664225758629042	0.0284335695809983	103.153700060306	277.42334193471	Downregulated
Ccl22	-2.56213399443052	0.000683740953162705	0.0290402944677269	3.84972633619319	44.495754499997	Downregulated
Sp140	1.11180165674098	0.0007001887675451	0.0296231613599917	579.83217227186	223.562312640442	Upregulated
Ms4a4b	1.65396980833699	0.000705105431572139	0.0297155478972243	174.211358401139	41.5450660130047	Upregulated
St8sia1	3.25429664390258	0.000736427868420378	0.0309157537194393	28.2948112228174	1.63928120312361	Upregulated
Fblim1	1.31807537108228	0.000760042178342784	0.0316336521892439	144.260972446143	44.791552835921	Upregulated
Gpr137b	1.37546851842042	0.000762256679258889	0.0316336521892439	428.44743583137	127.240261588463	Upregulated
Slc6a8	1.65902615934816	0.000775949642328166	0.0320794694335899	143.372906819439	32.464868229163	Upregulated
Gm47242	2.55256265524123	0.000837528323443038	0.0343639451350798	28.4852654950193	3.03979715103943	Upregulated
Ifi27l2a	1.42418958500594	0.000855984154350481	0.0347188822767949	11634.4120196391	3313.22448569131	Upregulated
Clec10a	-1.30653390569998	0.000858951469921624	0.0347188822767949	50.505103613273	164.776144864555	Downregulated
Gm12840	1.50796844046886	0.000875281597079121	0.0352479140927455	58.5854648300632	15.5410958463434	Upregulated
Cemip2	-1.19824046832469	0.000977445635102201	0.0390726705531847	50.7519086723971	150.421845601455	Downregulated
Il15	1.166853459021	0.000986977122294864	0.039309165753524	164.84847604919	59.8088064166265	Upregulated
Pml	1.07664985842807	0.00100085999681199	0.0397106919779763	151.783517810378	59.5771592473644	Upregulated
Pde4b	-1.08459696007494	0.00100436312829426	0.0397106919779763	68.9783712413797	182.487570658756	Downregulated
Gm2a	-1.11149110903181	0.00103259028972799	0.0406788196384508	506.65811502537	1362.47063533228	Downregulated
Slc15a4	1.0135375964646	0.00103923717631095	0.0407928729892741	180.783795335081	74.562337244739	Upregulated
Marcksl1	-1.25290790039052	0.00111939860217297	0.0436244480337874	104.782180864382	330.129738622217	Downregulated
Trf	-1.36491500423462	0.00118100800432387	0.0456978648790516	133.098393998634	464.550355312599	Downregulated
Bmyc	-1.57650963300868	0.00120960018573514	0.046638236948575	14.7362428657579	64.5413146119575	Downregulated
1600014C10Rik	1.25031269830651	0.00126112311023477	0.048112952903799	387.09688747236	126.730655494716	Upregulated
