# Supplementary material for: Single-cell RNA sequencing analysis identifies acute changes in the tumor microenvironment induced by interferon α gene therapy in a murine bladder cancer model
Source: Front Immunol. 2024 Nov 4;15:1387229. doi: 10.3389/fimmu.2024.1387229 (PMC11570268; doi:10.3389/fimmu.2024.1387229)
Supplement: Supplementary Table 10 — Complete list of differentially expressed pathways between Ad-Ctrl and muAd-Ifnα in the macrophage cluster. [file Table10.xls]

## Sheet: Sheet0
© 2000-2024 QIAGEN. All rights reserved.
Ingenuity Canonical Pathways	-log(p-value)	Ratio	z-score	Molecules
Coronavirus Pathogenesis Pathway	5.42	0.098	-3.13	CCL5,DDIT3,HIF1A,IL1B,IRF7,MAPK13,NFKBIE,NLRP3,OAS1,Oas1c (includes others),OAS2,OAS3,PTGS2,RIPK3,RPS11,RPS29,STAT2,TLR3,TLR7,TRIM25
Phagosome Formation	3.22	0.0532	-3.124	ADGRG5,C3,C3AR1,C5AR1,CD14,EDNRB,FCGR1A,FCGR2A,FCGR2B,FCGR3A/FCGR3B,FPR2,FYN,FZD1,GPR132,GPR137B,GPR34,GPR84,HMOX1,HTR7,ITGA1,ITGA9,LTB4R,MALT1,MARCO,MRC1,P2RY6,PAK1,PLA2G4A,PLAAT3,PRKCB,PTAFR,SOS1,SRC,Tlr12,Tlr13,TLR3,TLR7
IL-4 Signaling	0	0.026	-2.84	ARG1,CCL22,HLA-DMA,HLA-DMB,HLA-DOA,HLA-DOB,HLA-DQA1,HLA-DQB1,HLA-DRB5,IL4R,MAF,MAPK13,MMP12,SOS1,TGM2
Xenobiotic Metabolism General Signaling Pathway	0.585	0.042	-2.449	AHR,HMOX1,KEAP1,MAF,MAPK13,PRKCB
Macrophage Alternative Activation Signaling Pathway	12.3	0.153	-2.414	ARG1,CCL17,CCL22,CIITA,CLEC10A,CSF1R,FCGR2B,HLA-DMA,HLA-DMB,HLA-DOA,HLA-DOB,HLA-DQA1,HLA-DQB1,HLA-DRB5,IL10RB,IL1A,IL1B,IL4R,KDM6B,MAF,MAPK13,MARCO,MRC1,NFKBIE,NOS2,PF4,PPARG,SOCS3,TSC22D3
Neutrophil Extracellular Trap Signaling Pathway	2.01	0.0526	-2.4	C1QB,CASP6,CCL5,CD14,FCGR3A/FCGR3B,FYN,HIF1A,IL1B,MAPK13,MLKL,MMP9,NDUFV3,NLRP3,NOS2,PF4,PLA2G4A,PLAAT3,PRKCB,RIPK3,SRC,TLR7
CCR3 Signaling in Eosinophils	0.961	0.0522	-2.236	CCL24,GNG11,GNG12,MAPK13,PAK1,PLA2G4A,PRKCB
LPS-stimulated MAPK Signaling	0.949	0.0588	-2.236	CD14,MAPK13,NFKBIE,PAK1,PRKCB
IL-33 Signaling Pathway	2.82	0.0753	-2.138	AREG,CASP6,CCL17,CCL24,CCL5,ICAM1,IL1A,IL1B,MAPK13,MMP12,MMP9,NFKBIE,PTGS2,VCAM1
Glycolysis I	6.36	0.32	-2.121	ALDOC,ENO1,GAPDH,GPI,PFKL,PFKP,PGAM2,PGK1
MIF Regulation of Innate Immunity	4.36	0.182	-2.121	CD14,CD74,LY96,MIF,NFKBIE,NOS2,PLA2G4A,PTGS2
Endothelin-1 Signaling	1.48	0.0567	-2.111	CASP6,EDNRB,HMOX1,MAPK13,NOS2,PLA2G4A,PLAAT3,PRKCB,PTGS2,SOS1,SRC
CLEAR Signaling Pathway	2.97	0.0667	-2.065	ATP6V0D2,ATP6V1B2,ATP6V1C1,BNIP3,CTSB,CTSD,FLT4,GLA,HIF1A,KDR,MAPK13,PML,PRKCB,SFN,Tlr12,Tlr13,TLR3,TLR7,TNFRSF1B
Macrophage Classical Activation Signaling Pathway	12.3	0.153	-2.043	CCL5,CD14,CIITA,GBP2,HIF1A,HLA-DMA,HLA-DMB,HLA-DOA,HLA-DOB,HLA-DQA1,HLA-DQB1,HLA-DRB5,IL15,IL1A,IL1B,IRF1,IRF8,LY96,MAF,NFKBIE,NOS2,PARP14,PARP9,PPARG,SOCS3,STAT2,TNFSF10,TNFSF12,TNFSF8
Dendritic Cell Maturation	1.04	0.0403	-2.041	B2M,CD1D,FCGR1A,FCGR2A,FCGR2B,FCGR3A/FCGR3B,HLA-A,HLA-DMA,HLA-DMB,HLA-DOA,HLA-DOB,HLA-DQA1,HLA-DQB1,HLA-DRB5,ICAM1,IL15,IL1A,IL1B,IRF8,MAPK13,NFKBIE,STAT2,TLR3,TNFRSF1B
Tryptophan Degradation III (Eukaryotic)	3.11	0.2	-2	HSD17B4,IDO1,KMO,PARK7,TBXAS1
Eicosanoid Signaling	2.3	0.1	-2	FPR2,LTB4R,PLA2G4A,PLAAT3,PTGDS,PTGS2,TBXAS1
Sperm Motility	1.32	0.0506	-2	AXL,CSF1R,FLT4,FYN,GNG11,GNG12,KDR,MATK,PDE4B,PLA2G4A,PLAAT3,PRKCB,SRC
Apelin Endothelial Signaling Pathway	0.602	0.0426	-2	GNG11,GNG12,HIF1A,ICAM1,PRKCB,VCAM1
PTEN Signaling	0.521	0.0397	-2	FLT4,INPP5J,ITGA1,ITGA9,KDR,SOS1
Corticotropin Releasing Hormone Signaling	0.317	0.0329	-2	CACNB4,MAPK13,NOS2,PRKCB,PTGS2
Neuroinflammation Signaling Pathway	8.61	0.101	-1.976	Aph1c,APP,B2M,CCL5,CSF1R,FZD1,HLA-A,HLA-DMA,HLA-DMB,HLA-DOA,HLA-DOB,HLA-DQA1,HLA-DQB1,HLA-DRB5,HMOX1,ICAM1,IL1B,IRF7,KLK3,MAPK13,MMP9,NLRP3,NOS2,P2RX7,PLA2G4A,PTGS2,SOD2,Tlr12,Tlr13,TLR3,TLR7,VCAM1
PKCθ Signaling in T Lymphocytes	0	0.0251	-1.941	CACNB4,CD4,FYN,HLA-A,HLA-DMA,HLA-DMB,HLA-DOA,HLA-DOB,HLA-DQA1,HLA-DQB1,HLA-DRB5,MALT1,NFKBIE,SOS1
Calcium-induced T Lymphocyte Apoptosis	0	0.0217	-1.897	CD4,HLA-A,HLA-DMA,HLA-DMB,HLA-DOA,HLA-DOB,HLA-DQA1,HLA-DQB1,HLA-DRB5,PRKCB
MIF-mediated Glucocorticoid Regulation	4.08	0.194	-1.89	CD14,CD74,LY96,MIF,NFKBIE,PLA2G4A,PTGS2
G-Protein Coupled Receptor Signaling	1.46	0.0427	-1.826	ADGRG5,C3AR1,C5AR1,EDNRB,FPR2,FYN,FZD1,GDE1,GDPD3,GNG11,GNG12,GPR132,GPR137B,GPR34,GPR84,GRK3,HTR7,LTB4R,MAPK13,NFKBIE,P2RY6,PAK1,PDE4B,PDE7B,PDE8B,PRKCB,PTAFR,SMPDL3B,SOS1,SRC
Pathogen Induced Cytokine Storm Signaling Pathway	19	0.137	-1.82	C3,CCL17,Ccl2,CCL22,CCL24,CCL3L3,CCL4,CCL5,Ccl7,Ccl8,CD163,CIITA,CSF2RB,CXCL16,CXCL3,Cxcl9,DHX58,HLA-DMA,HLA-DMB,HLA-DOA,HLA-DOB,HLA-DQA1,HLA-DQB1,HLA-DRB5,IFIH1,IL15,IL1A,IL1B,IL21R,IRF1,IRF7,MAPK13,MLKL,NLRP3,NOS2,P2RX7,PDGFC,PF4,Ppbp,PRDM1,RIPK3,SOCS3,Tlr12,Tlr13,TLR3,TLR7,TNFRSF1B,TNFSF10,TNFSF12,TNFSF8,ZBP1
Role of NFAT in Regulation of the Immune Response	0	0.0174	-1.807	CD4,FCGR1A,FCGR2A,FCGR2B,FCGR3A/FCGR3B,FYN,GNG11,GNG12,HLA-A,HLA-DMA,HLA-DMB,HLA-DOA,HLA-DOB,HLA-DQA1,HLA-DQB1,HLA-DRB5,NFKBIE,SOS1
S100 Family Signaling Pathway	3.48	0.0531	-1.718	ABCC1,ADGRG5,ANXA1,APP,AREG,C3AR1,C5AR1,CACNB4,CCL4,CTSD,EDNRB,FCGR1A,FCGR2A,FCGR2B,FCGR3A/FCGR3B,FPR2,FZD1,GPR132,GPR137B,GPR34,GPR84,HIF1A,HTR7,IL10RB,IL1B,KLK3,LTB4R,MAPK13,MMP12,MMP25,MMP27,MMP9,NOS2,P2RY6,PDGFC,PLA2G4A,PRKCB,PTAFR,SRC,VCAM1,VDR
ICOS-ICOSL Signaling in T Helper Cells	0	0.0197	-1.667	CD4,HLA-A,HLA-DMA,HLA-DMB,HLA-DOA,HLA-DOB,HLA-DQA1,HLA-DQB1,HLA-DRB5,NFKBIE
Gluconeogenesis I	4.11	0.24	-1.633	ALDOC,ENO1,GAPDH,GPI,PGAM2,PGK1
ERBB Signaling	1.21	0.0645	-1.633	AREG,MAPK13,NRG2,PAK1,PRKCB,SOS1
Neurovascular Coupling Signaling Pathway	0	0.0259	-1.633	APP,CACNB4,P2RX1,PLA2G4A,PLAAT3,PTGS2
Th17 Activation Pathway	0	0.0124	-1.633	AHR,HIF1A,HSP90B1,IL1B,IL21R,SOCS3
Th2 Pathway	4.78	0.109	-1.604	Aph1c,CD4,HLA-A,HLA-DMA,HLA-DMB,HLA-DOA,HLA-DOB,HLA-DQA1,HLA-DQB1,HLA-DRB5,ICAM1,IL4R,MAF,RUNX3,SOCS3
Tumor Microenvironment Pathway	2.97	0.0782	-1.604	ARG1,HIF1A,HLA-A,ICAM1,IDO1,IL1B,MMP12,MMP25,MMP27,MMP9,NOS2,PDGFC,PTGS2,SPP1
Serotonin Receptor Signaling	2.66	0.0554	-1.569	APP,CACNB4,CAV2,CD38,FYN,GCH1,GNG11,GNG12,HIF1A,HMOX1,HTR7,IL1B,MAPK13,MMP9,PAK1,PLA2G4A,PLAAT3,PRKCB,PTGS2,RHOU,RHOV,SQSTM1,SRC,TGM2,TNNI2,VWF
Natural Killer Cell Signaling	1.77	0.0606	-1.508	B2M,FCGR2A,FCGR3A/FCGR3B,FYN,HLA-A,IL15,KLRB1,KLRD1,MAPK13,PAK1,SOS1,TNFSF10
Th1 Pathway	6.1	0.131	-1.5	Aph1c,CD4,HLA-A,HLA-DMA,HLA-DMB,HLA-DOA,HLA-DOB,HLA-DQA1,HLA-DQB1,HLA-DRB5,ICAM1,IL10RB,IRF1,KLRD1,RUNX3,SOCS3
FAK Signaling	0	0.0288	-1.461	ADGRG5,C3AR1,C5AR1,CSF2RB,EDNRB,FLT4,FPR2,FYN,FZD1,GPR132,GPR137B,GPR34,GPR84,HTR7,IL10RB,IL21R,IL4R,IL7R,ITGA1,ITGA9,KDR,LTB4R,MAPK13,MMP9,P2RY6,PAK1,PTAFR,SOCS3,SOS1,SRC
Role of MAPK Signaling in Inhibiting the Pathogenesis of Influenza	2.59	0.101	-1.414	CCL5,EIF2AK2,IL1B,MAPK13,NFKBIE,PLA2G4A,PLAAT3,PTGS2
Fcγ Receptor-mediated Phagocytosis in Macrophages and Monocytes	2.13	0.0851	-1.414	FCGR1A,FCGR2A,FCGR3A/FCGR3B,FYN,HMOX1,PAK1,PRKCB,SRC
CREB Signaling in Neurons	0.675	0.0362	-1.414	ADGRG5,C3AR1,C5AR1,CACNB4,EDNRB,FLT4,FPR2,FZD1,GNG11,GNG12,GPR132,GPR137B,GPR34,GPR84,HTR7,KDR,LTB4R,P2RY6,POLR2L,PRKCB,PTAFR,SOS1
T Cell Receptor Signaling	0.314	0.0308	-1.414	B2M,CD4,FYN,H2-M2,H2-T22,H2-T24,HLA-A,HLA-DMA,HLA-DMB,HLA-DOA,HLA-DOB,HLA-DQA1,HLA-DQB1,HLA-DRB5,ICAM1,MALT1,MAPK13,NFKBIE,SOS1
Synaptogenesis Signaling Pathway	0	0.0286	-1.414	AP2A2,APOE,CACNB4,FYN,PAK1,SOS1,SRC,STX1B,STXBP3
Complement System	3.12	0.162	-1.342	C1QB,C1R,C3,C3AR1,C4A/C4B,C5AR1
iNOS Signaling	2.57	0.128	-1.342	CD14,IRF1,LY96,MAPK13,NFKBIE,NOS2
Renin-Angiotensin Signaling	0.525	0.0413	-1.342	CCL5,MAPK13,PAK1,PRKCB,SOS1
Synaptic Long Term Depression	0	0.0253	-1.342	CACNB4,NOS2,PLA2G4A,PLAAT3,PRKCB
Superpathway of Inositol Phosphate Compounds	0	0.0214	-1.342	DUSP2,INPP5J,NUDT2,PPM1K,SOCS3
3-phosphoinositide Degradation	0	0.0262	-1.342	DUSP2,INPP5J,NUDT2,PPM1K,SOCS3
IL-17 Signaling	3.26	0.0802	-1.291	CCL17,CCL22,CXCL3,HSP90B1,IL15,IL1A,IL1B,MAPK13,MMP9,NOS2,PDGFC,PTGS2,TNFSF10,TNFSF12,TNFSF8
HIF1α Signaling	2.79	0.0721	-1.291	CAMK1D,FLT4,GPI,HIF1A,HMOX1,KDR,MMP12,MMP25,MMP27,MMP9,NOS2,PDGFC,PRKCB,SAT1,TF
Leukocyte Extravasation Signaling	1.18	0.0518	-1.265	ICAM1,MAPK13,MMP12,MMP25,MMP27,MMP9,PECAM1,PRKCB,SRC,VCAM1
ID1 Signaling Pathway	1.08	0.0498	-1.265	APP,FYN,HIF1A,MAPK13,MMP9,PARK7,PDGFC,SRC,TGM2,TNFRSF1B
Cardiac Hypertrophy Signaling (Enhanced)	2.39	0.0517	-1.147	CACNB4,CSF2RB,EDNRB,FZD1,GDE1,GDPD3,GNG11,GNG12,IL10RB,IL15,IL1A,IL1B,IL21R,IL4R,IL7R,ITGA1,ITGA9,MAPK13,PDE4B,PDE7B,PDE8B,PRKCB,PTGS2,SMPDL3B,TNFRSF1B,TNFSF10,TNFSF12,TNFSF8
PI3K/AKT Signaling	2.96	0.075	-1.134	CSF2RB,GDF15,GYS1,HSP90B1,IL10RB,IL21R,IL4R,IL7R,INPP5J,ITGA1,ITGA9,NFKBIE,PTGS2,SFN,SOS1
Chemokine Signaling	1.96	0.0864	-1.134	CAMK1D,CCL24,CCL4,CCL5,MAPK13,PRKCB,SRC
ERK/MAPK Signaling	0.941	0.0465	-1.134	DUSP2,FYN,ITGA1,ITGA9,PAK1,PLA2G4A,PPARG,PRKCB,SOS1,SRC
EIF2 Signaling	0.612	0.0396	-1.134	ATF5,DDIT3,EIF2AK2,RPL10,RPL3,RPL37A,RPS11,RPS29,SOS1
Erythropoietin Signaling Pathway	3.02	0.0791	-1.069	CSF2RB,HBA1/HBA2,HBB,HIF1A,IL15,IL1A,IL1B,NFKBIE,PRKCB,SOS1,SRC,TNFSF10,TNFSF12,TNFSF8
CDP-diacylglycerol Biosynthesis I	2.88	0.179	-1	ABHD5,AGPAT4,AGPAT5,GPD2,LPCAT2
Phosphatidylglycerol Biosynthesis II (Non-plastidic)	2.74	0.167	-1	ABHD5,AGPAT4,AGPAT5,GPD2,LPCAT2
Differential Regulation of Cytokine Production in Intestinal Epithelial Cells by IL-17A and IL-17F	2.34	0.174	-1	CCL4,CCL5,IL1A,IL1B
Macropinocytosis Signaling	2.11	0.0921	-1	CD14,CSF1R,MRC1,PAK1,PDGFC,PRKCB,SRC
ERBB4 Signaling	1.27	0.0735	-1	Aph1c,Nrg1,NRG2,PRKCB,SOS1
VDR/RXR Activation	1.07	0.0641	-1	CCL5,CD14,PRKCB,SPP1,VDR
Agrin Interactions at Neuromuscular Junction	0.815	0.058	-1	Nrg1,NRG2,PAK1,SRC
Phospholipases	0.815	0.058	-1	HMOX1,LIPG,PLA2G4A,PLAAT3
Stearate Biosynthesis I (Animals)	0.815	0.058	-1	PPT1,PRXL2B,SRD5A3,TBXAS1
GM-CSF Signaling	0.799	0.0571	-1	BCL2A1,CSF2RB,PRKCB,SOS1
TGF-β Signaling	0.79	0.0521	-1	IRF7,MAPK13,RUNX3,SOS1,VDR
IL-3 Signaling	0.671	0.0506	-1	CSF2RB,PAK1,PRKCB,SOS1
Type II Diabetes Mellitus Signaling	0.506	0.0392	-1	CACNB4,NFKBIE,PPARG,PRKCB,SOCS3,TNFRSF1B
RHOGDI Signaling	0.466	0.0364	-1	GNG11,GNG12,ITGA1,ITGA9,PAK1,RHOU,RHOV,SRC
AMPK Signaling	0.355	0.0331	-1	CAMKK2,GNG11,GNG12,GYS1,MAPK13,PFKL,PFKP,PPM1K
CDC42 Signaling	0.332	0.0312	-1	B2M,CDC42EP2,H2-M2,H2-T22,H2-T24,HLA-A,HLA-DMA,HLA-DMB,HLA-DOA,HLA-DOB,HLA-DQA1,HLA-DQB1,HLA-DRB5,ITGA1,ITGA9,MAPK13,PAK1,SRC
Pancreatic Adenocarcinoma Signaling	0.279	0.0317	-1	HMOX1,MMP9,PDGFC,PTGS2
CCR5 Signaling in Macrophages	0	0.016	-1	CACNB4,CCL4,CCL5,CD4,GNG11,GNG12,MAPK13,PRKCB
CD28 Signaling in T Helper Cells	0	0.0251	-1	CD4,FYN,HLA-A,HLA-DMA,HLA-DMB,HLA-DOA,HLA-DOB,HLA-DQA1,HLA-DQB1,HLA-DRB5,MALT1,NFKBIE,PAK1
Regulation of IL-2 Expression in Activated and Anergic T Lymphocytes	0	0.00866	-1	FYN,MALT1,NFKBIE,SOS1
D-myo-inositol-5-phosphate Metabolism	0	0.0204	-1	DUSP2,NUDT2,PPM1K,SOCS3
D-myo-inositol (1,4,5,6)-Tetrakisphosphate Biosynthesis	0	0.0222	-1	DUSP2,NUDT2,PPM1K,SOCS3
D-myo-inositol (3,4,5,6)-tetrakisphosphate Biosynthesis	0	0.0222	-1	DUSP2,NUDT2,PPM1K,SOCS3
3-phosphoinositide Biosynthesis	0	0.0194	-1	DUSP2,NUDT2,PPM1K,SOCS3
TREM1 Signaling	4.74	0.143	-0.905	CIITA,CXCL3,FCGR2B,ICAM1,IL1B,LAT2,NLRP3,Tlr12,Tlr13,TLR3,TLR7
Role of Tissue Factor in Cancer	1.31	0.0531	-0.905	FLT4,FYN,IL1B,KDR,MAPK13,MMP9,P4HB,PDIA6,PTGS2,SRC,TNFRSF1B
Ribonucleotide Reductase Signaling Pathway	1.86	0.0647	0.905	FBXL5,HIF1A,MAPK13,MMP9,PARP10,PARP11,PARP12,PARP14,PARP9,RRM1,SRC
Protein Kinase A Signaling	0.592	0.0365	0.905	DUSP2,GDE1,GDPD3,GNG11,GNG12,GYS1,NFKBIE,PDE4B,PDE7B,PDE8B,PRKCB,PTGS2,SFN,SMPDL3B,TNNI2
Activation of IRF by Cytosolic Pattern Recognition Receptors	3.87	0.138	1	ADAR,DHX58,IFIH1,IFIT2,IRF7,ISG15,NFKBIE,STAT2,ZBP1
Crosstalk between Dendritic Cells and Natural Killer Cells	3.39	0.11	1	CD69,CSF2RB,HLA-A,HLA-DRB5,IL15,KLRD1,TLR3,TLR7,TNFRSF1B,TNFSF10
Role of RIG1-like Receptors in Antiviral Innate Immunity	1.92	0.109	1	DHX58,IFIH1,IRF7,NFKBIE,TRIM25
NAD Signaling Pathway	1.8	0.0662	1	CD38,HIF1A,PARP10,PARP11,PARP12,PARP14,PARP9,POLR2L,SOD2,TRPM2
BEX2 Signaling Pathway	0.634	0.0488	1	HIF1A,KLK3,PDGFC,SPP1
Androgen Signaling	0.609	0.0414	1	CACNB4,CALR,GNG11,GNG12,POLR2L,PRKCB,SRC
Acute Myeloid Leukemia Signaling	0.534	0.044	1	CSF1R,CSF2RB,PML,SOS1
Huntington's Disease Signaling	0.462	0.0353	1	AP2A2,CASP6,CTSD,GNG11,GNG12,POLR2L,PRKCB,SOS1,STX1B,TGM2
GPCR-Mediated Nutrient Sensing in Enteroendocrine Cells	0.324	0.0339	1	CACNB4,GNG11,GNG12,PRKCB
eNOS Signaling	0.297	0.0321	1	FLT4,HSP90B1,KDR,PDGFC,PRKCB
Myelination Signaling Pathway	0	0.0275	1	Aph1c,CNP,FYN,FZD1,KLK3,PDGFC,SOS1,SRC,XAF1
Epithelial Adherens Junction Signaling	0	0.0255	1	FYN,PAK1,SFN,SRC
SAPK/JNK Signaling	0	0.00996	1	DAXX,GNG11,GNG12,MAP4K4,SOS1
T Cell Exhaustion Signaling Pathway	0	0.0212	1	HLA-A,HLA-DMA,HLA-DMB,HLA-DOA,HLA-DOB,HLA-DQA1,HLA-DQB1,HLA-DRB5,IL10RB,KDR,PRDM1,STAT2
CXCR4 Signaling	0.872	0.0476	1.134	CD4,GNG11,GNG12,PAK1,PRKCB,RHOU,RHOV,SRC
Gustation Pathway	0.388	0.0345	1.134	CACNB4,LIPG,LRRC8C,P2RX1,P2RX4,P2RX7,P2RY6
Role Of Osteoblasts In Rheumatoid Arthritis Signaling Pathway	3.8	0.0779	1.147	CTSB,CTSC,CTSD,CTSK,FZD1,IL15,IL1A,IL1B,MMP12,MMP25,MMP27,MMP9,PDGFC,PTGS2,SRC,STAT2,TNFSF10,TNFSF12,TNFSF8
IL-10 Signaling	12.1	0.169	1.177	AHR,BLVRB,FCGR2A,FCGR2B,HIF1A,HLA-A,HLA-DMA,HLA-DMB,HLA-DOA,HLA-DOB,HLA-DQA1,HLA-DQB1,HLA-DRB5,HMOX1,ICAM1,IL10RB,IL1A,IL1B,IL4R,MAF,MAP4K4,MAPK13,NFKBIE,NOS2,PRDM1,SOCS3
Colorectal Cancer Metastasis Signaling	3.23	0.0701	1.213	FZD1,GNG11,GNG12,GRK3,MMP12,MMP25,MMP27,MMP9,NOS2,PDGFC,PTGS2,RHOU,RHOV,SOS1,SRC,Tlr12,Tlr13,TLR3,TLR7
PPAR Signaling	2.84	0.0935	1.265	HSP90B1,IL1A,IL1B,MAP4K4,NFKBIE,PDGFC,PPARG,PTGS2,SOS1,TNFRSF1B
Autophagy	0.931	0.0463	1.265	ATG12,BNIP3,CAMKK2,DAPK1,DDIT3,HIF1A,PLEKHM1,RAB7B,SQSTM1,TNFRSF1B
Mitochondrial Dysfunction	0	0.0291	1.265	Aph1c,APP,ATP1A3,CACNB4,COX4I2,GPD2,NDUFV3,PARK7,PPARG,SOD2
Chaperone Mediated Autophagy Signaling Pathway	0	0.0233	1.291	APP,ATP6V0D2,ATP6V1B2,ATP6V1C1,HIF1A,HSP90B1,IL1B,MAPK13,MMP12,MMP25,MMP27,MMP9,NLRP3,PARK7,PLIN2
Neuroprotective Role of THOP1 in Alzheimer's Disease	0.804	0.0496	1.342	APP,C1R,Gzmb,HLA-A,KLK3,MMP9
Cardiac Hypertrophy Signaling	0	0.0268	1.342	CACNB4,GNG11,GNG12,MAPK13,RHOU,RHOV,SOS1
Necroptosis Signaling Pathway	3.05	0.0833	1.387	AXL,DAPK1,EIF2AK2,MLKL,NLRP3,PLA2G4A,RIPK3,RNF31,STAT2,TLR3,TNFRSF1B,TNFSF10,ZBP1
Interferon Signaling	5.04	0.222	1.414	IFI35,IFIT1,IFIT3,IFITM2,IRF1,ISG15,OAS1,STAT2
G Beta Gamma Signaling	1.39	0.062	1.414	CACNB4,CAV2,GNG11,GNG12,PAK1,PRKCB,SOS1,SRC
Regulation Of The Epithelial Mesenchymal Transition By Growth Factors Pathway	0.655	0.0417	1.414	MAPK13,MMP9,PDGFC,SOS1,TNFRSF1B,TNFSF10,TNFSF12,TNFSF8
Role of PKR in Interferon Induction and Antiviral Response	3.63	0.0956	1.508	EIF2AK2,FCGR1A,HSP90B1,IFIH1,IL1B,IRF1,MAPK13,MARCO,NFKBIE,NLRP3,PDGFC,STAT2,TLR3
Glioblastoma Multiforme Signaling	0.389	0.0351	1.633	FZD1,PDGFC,RHOU,RHOV,SOS1,SRC
Sirtuin Signaling Pathway	0.284	0.0307	1.633	APP,ATG12,HIF1A,NDUFV3,NOS2,PGAM2,PGK1,PPARG,SOD2
Inhibition of ARE-Mediated mRNA Degradation Pathway	1.25	0.0556	1.667	DCP2,EXOSC5,MAPK13,SFN,TNFRSF1B,TNFSF10,TNFSF12,TNFSF8,ZFP36L1
Retinoic acid Mediated Apoptosis Signaling	2.68	0.117	1.89	IRF1,PARP10,PARP11,PARP12,PARP14,PARP9,TNFSF10
White Adipose Tissue Browning Pathway	0.912	0.0507	1.89	ANGPT2,CACNB4,CAMKK2,DIO2,KDR,MAPK13,PPARG
PD-1, PD-L1 cancer immunotherapy pathway	2.84	0.0935	1.897	B2M,HLA-A,HLA-DMA,HLA-DMB,HLA-DOA,HLA-DOB,HLA-DQA1,HLA-DQB1,HLA-DRB5,TNFRSF1B
Role of Hypercytokinemia/hyperchemokinemia in the Pathogenesis of Influenza	13.1	0.244	1.964	AREG,CCL4,CCL5,CXCL3,EIF2AK2,IFIT2,IFIT3,IL1A,IL1B,IRF7,ISG15,ISG20,NLRP3,OAS1,Oas1c (includes others),OAS2,OAS3,RSAD2,STAT2,TLR3,TLR7
Sphingosine-1-phosphate Signaling	0.533	0.0417	2	CASP6,NAAA,PDGFC,RHOU,RHOV
Systemic Lupus Erythematosus In B Cell Signaling Pathway	0.829	0.0372	2.117	CD72,FCGR2A,FCGR2B,FYN,IFIH1,IFIT2,IFIT3,IL15,IL1A,IL1B,INPP5J,IRF7,ISG15,ISG20,LILRB3,MALT1,MAP4K4,PIK3AP1,PRKCB,SOS1,SRC,STAT2,TLR3,TLR7,TNFSF10,TNFSF12,TNFSF8
VEGF Signaling	2	0.0808	2.121	FLT4,HIF1A,KDR,PDGFC,PRKCB,SFN,SOS1,SRC
Death Receptor Signaling	4.52	0.125	2.309	CASP6,DAXX,MAP4K4,NFKBIE,PARP10,PARP11,PARP12,PARP14,PARP9,TNFRSF1B,TNFSF10,TNFSF12
Antioxidant Action of Vitamin C	1.25	0.0614	2.449	CSF2RB,HMOX1,MAPK13,NFKBIE,PLA2G4A,PLAAT3,TXNRD1
MSP-RON Signaling In Macrophages Pathway	4.86	0.118	2.496	ARG1,CIITA,HLA-DMA,HLA-DMB,HLA-DOA,HLA-DOB,HLA-DQA1,HLA-DQB1,HLA-DRB5,KLK3,NOS2,PTGS2,SOCS3,SOS1
