# Supplementary material for: Single-cell RNA sequencing analysis identifies acute changes in the tumor microenvironment induced by interferon α gene therapy in a murine bladder cancer model
Source: Front Immunol. 2024 Nov 4;15:1387229. doi: 10.3389/fimmu.2024.1387229 (PMC11570268; doi:10.3389/fimmu.2024.1387229)
Supplement: Supplementary Table 11 — Complete list of differentially expressed genes between Ad-Ctrl and muAd-Ifnα in the neutrophil cluster. [file Table11.csv]

	log2FoldChange	pvalue	padj	IFNalpha.mean	Control.mean	Regulation
Ifit1bl1	6.40683038780409	3.08256597257858e-14	8.92094592464241e-11	156.117215009301	1.56755656617117	Upregulated
Ifit3	3.3428471708902	2.39570739106054e-11	2.82829878804789e-08	672.202263231888	59.3210318481254	Upregulated
Ifit2	4.40471715271041	3.17884946174902e-11	2.82829878804789e-08	271.564940720718	11.1377106093907	Upregulated
Ifi209	4.39013449124105	3.9091897554221e-11	2.82829878804789e-08	209.18429177087	8.65159538967589	Upregulated
Usp18	3.89452174058144	8.17194868602413e-11	4.72992389947077e-08	181.713243535051	10.703335222282	Upregulated
Gm13822	3.48555509536013	4.04203622315334e-10	1.94960880496763e-07	225.341868581203	17.6591848765258	Upregulated
Ifi27l2a	2.9109663722185	1.0182092421623e-09	4.2095679240253e-07	1785.46943037157	210.557284477657	Upregulated
Ifit1	3.0440958239619	1.1762708656471e-09	4.2551598564784e-07	663.354433796123	71.0344894162803	Upregulated
Ly6c2	2.96670376815313	1.42376977429894e-08	4.57821080757903e-06	344.840969202589	38.1158015266858	Upregulated
Ifi211	3.55981207207521	1.76154126519613e-08	5.09790042147761e-06	129.066357440446	9.24565508690584	Upregulated
Ifi206	4.32770208141895	2.14162304676547e-08	5.6344155430357e-06	119.433648682815	4.84917160624023	Upregulated
Fcgr1	4.32521070208933	5.43445182058781e-08	1.31060863073176e-05	64.6441827443455	2.54105343511238	Upregulated
Ifi213	4.50459140597088	1.34035395170082e-07	2.98383410478629e-05	55.3900381446321	1.91036826095075	Upregulated
Oasl1	2.78287111041662	2.22071401464097e-07	4.59053311312211e-05	177.063395192419	21.8227330932069	Upregulated
Phf11b	4.20979777305799	4.32915312575142e-07	8.35237943061641e-05	61.0190228513447	2.57767891204407	Upregulated
Cmpk2	2.79789063213178	7.14877523318031e-07	0.000129303472030149	146.429004239609	17.5859339226624	Upregulated
Ifi203	3.19479757100028	1.26110997767443e-06	0.000214685427964105	80.3954443907295	6.88259870038047	Upregulated
Ifit3b	2.13979892994636	4.26870824570175e-05	0.00686313425725604	189.891123249577	34.3265601456445	Upregulated
Rsad2	1.98013526973079	5.03914816324933e-05	0.00767541830760188	1383.2047484311	280.558208473527	Upregulated
Stfa1	2.58227468371974	6.09294328104589e-05	0.00881648892767341	126.38865732899	15.392822518401	Upregulated
Plac8	2.05741078695267	6.63998087698646e-05	0.00915052602761848	490.770455333648	92.5664272998535	Upregulated
Ifi208	2.94299796657351	7.85081111664212e-05	0.010327385168892	61.3282094941862	5.74941752131808	Upregulated
Ifitm6	1.9541682688422	0.000112459763484415	0.013560773146829	207.503529103015	41.6852900461369	Upregulated
Ifi44	5.61694859859834	0.000124721110489005	0.0138962330808957	30.1864492798156	0.324498956313738	Upregulated
Slfn4	2.00348790201182	0.000124845217727467	0.0138962330808957	888.038129385602	170.21687640585	Upregulated
Ifi207	2.17260352423775	0.000230887573428075	0.0247477273148463	245.604223540066	39.4738659034096	Upregulated
Irf7	1.7965601912801	0.000256569783513567	0.026518319767438	446.107191911355	97.7899057417336	Upregulated
Phf11d	3.76969446174366	0.000294840645277704	0.0294230630149543	23.6199547180684	0.936871392009533	Upregulated
Tor3a	2.74961522350017	0.000311756397166756	0.0300741004466864	32.2457761055886	3.17173860927402	Upregulated
Rnf213	1.80630288236324	0.000398329393123866	0.0371859762484022	133.323766122145	28.27608674255	Upregulated
Clec4a3	2.62032802684451	0.000477125675347193	0.0431500532642118	34.9334261435548	3.53286304251944	Upregulated
Mndal	2.01488100002392	0.000494669146717838	0.0433809851697401	71.6447434760717	12.1295202167978	Upregulated
Isg15	1.51603595396957	0.00054919373613866	0.0454104763538652	2536.43767979139	669.331331979399	Upregulated
