# Supplementary material for: Single-cell RNA sequencing analysis identifies acute changes in the tumor microenvironment induced by interferon α gene therapy in a murine bladder cancer model
Source: Front Immunol. 2024 Nov 4;15:1387229. doi: 10.3389/fimmu.2024.1387229 (PMC11570268; doi:10.3389/fimmu.2024.1387229)
Supplement: Supplementary Table 12 — Complete list of differentially expressed pathways between Ad-Ctrl and muAd-Ifnα in the neutrophil cluster. [file Table12.xls]

## Sheet: Sheet0
© 2000-2024 QIAGEN. All rights reserved.
Ingenuity Canonical Pathways	-log(p-value)	Ratio	z-score	Molecules
Role of Hypercytokinemia/hyperchemokinemia in the Pathogenesis of Influenza	9.58	0.105	2.333	CCL4,IFIT2,IFIT3,IRF7,ISG15,ISG20,OAS2,OAS3,RSAD2
Systemic Lupus Erythematosus In B Cell Signaling Pathway	0.905	0.00828	1.633	IFIH1,IFIT2,IFIT3,IRF7,ISG15,ISG20
Interferon Signaling	6.16	0.139	1.342	IFIT1,IFIT3,IFITM3,IRF1,ISG15
S100 Family Signaling Pathway	0.311	0.00518	1	CCL4,FCGR1A,FPR1,S100A4
Neuroinflammation Signaling Pathway	1.78	0.0158	1	HLA-A,HLA-G,ICAM1,IRF7,P2RX7
Dendritic Cell Maturation	0.517	0.00671	1	FCGR1A,HLA-A,HLA-G,ICAM1
Pathogen Induced Cytokine Storm Signaling Pathway	4.2	0.0243	1	C3,CCL4,Cxcl9,DHX58,IFIH1,IRF1,IRF7,P2RX7,ZBP1
Tumor Microenvironment Pathway	2	0.0223	-1	HLA-A,HLA-G,ICAM1,SPP1
Hepatic Fibrosis Signaling Pathway	0.864	0.00946	-1	ICAM1,ITGA4,SPP1,TF
