# Supplementary material for: Single-cell RNA sequencing analysis identifies acute changes in the tumor microenvironment induced by interferon α gene therapy in a murine bladder cancer model
Source: Front Immunol. 2024 Nov 4;15:1387229. doi: 10.3389/fimmu.2024.1387229 (PMC11570268; doi:10.3389/fimmu.2024.1387229)
Supplement: Supplementary file 17 [file DataSheet2.csv]

	log2FoldChange	pvalue	padj	IFNalpha.mean	Control.mean	Regulation
Ifit1bl1	6.40683038780409	3.08256597257858e-14	8.92094592464241e-11	156.117215009301	1.56755656617117	Upregulated
Ifit3	3.3428471708902	2.39570739106054e-11	2.82829878804789e-08	672.202263231888	59.3210318481254	Upregulated
Ifit2	4.40471715271041	3.17884946174902e-11	2.82829878804789e-08	271.564940720718	11.1377106093907	Upregulated
Ifi209	4.39013449124105	3.9091897554221e-11	2.82829878804789e-08	209.18429177087	8.65159538967589	Upregulated
Usp18	3.89452174058144	8.17194868602413e-11	4.72992389947077e-08	181.713243535051	10.703335222282	Upregulated
Gm13822	3.48555509536013	4.04203622315334e-10	1.94960880496763e-07	225.341868581203	17.6591848765258	Upregulated
Ifi27l2a	2.9109663722185	1.0182092421623e-09	4.2095679240253e-07	1785.46943037157	210.557284477657	Upregulated
Ifit1	3.0440958239619	1.1762708656471e-09	4.2551598564784e-07	663.354433796123	71.0344894162803	Upregulated
Ly6c2	2.96670376815313	1.42376977429894e-08	4.57821080757903e-06	344.840969202589	38.1158015266858	Upregulated
Ifi211	3.55981207207521	1.76154126519613e-08	5.09790042147761e-06	129.066357440446	9.24565508690584	Upregulated
Ifi206	4.32770208141895	2.14162304676547e-08	5.6344155430357e-06	119.433648682815	4.84917160624023	Upregulated
Fcgr1	4.32521070208933	5.43445182058781e-08	1.31060863073176e-05	64.6441827443455	2.54105343511238	Upregulated
Ifi213	4.50459140597088	1.34035395170082e-07	2.98383410478629e-05	55.3900381446321	1.91036826095075	Upregulated
Oasl1	2.78287111041662	2.22071401464097e-07	4.59053311312211e-05	177.063395192419	21.8227330932069	Upregulated
Phf11b	4.20979777305799	4.32915312575142e-07	8.35237943061641e-05	61.0190228513447	2.57767891204407	Upregulated
Cmpk2	2.79789063213178	7.14877523318031e-07	0.000129303472030149	146.429004239609	17.5859339226624	Upregulated
Ifi203	3.19479757100028	1.26110997767443e-06	0.000214685427964105	80.3954443907295	6.88259870038047	Upregulated
Ifit3b	2.13979892994636	4.26870824570175e-05	0.00686313425725604	189.891123249577	34.3265601456445	Upregulated
Rsad2	1.98013526973079	5.03914816324933e-05	0.00767541830760188	1383.2047484311	280.558208473527	Upregulated
Stfa1	2.58227468371974	6.09294328104589e-05	0.00881648892767341	126.38865732899	15.392822518401	Upregulated
Plac8	2.05741078695267	6.63998087698646e-05	0.00915052602761848	490.770455333648	92.5664272998535	Upregulated
Ifi208	2.94299796657351	7.85081111664212e-05	0.010327385168892	61.3282094941862	5.74941752131808	Upregulated
Cxcl9	-7.81281667727154e-07	8.57878940533588e-05	0.0107943550169748	0	30.0817089087771	Downregulated
Phf11c	6.39054361825566	9.55401782765629e-05	NA	16.1575768103325	0	Upregulated
Ifitm6	1.9541682688422	0.000112459763484415	0.013560773146829	207.503529103015	41.6852900461369	Upregulated
Ifi44	5.61694859859834	0.000124721110489005	0.0138962330808957	30.1864492798156	0.324498956313738	Upregulated
Slfn4	2.00348790201182	0.000124845217727467	0.0138962330808957	888.038129385602	170.21687640585	Upregulated
Ifi207	2.17260352423775	0.000230887573428075	0.0247477273148463	245.604223540066	39.4738659034096	Upregulated
Irf7	1.7965601912801	0.000256569783513567	0.026518319767438	446.107191911355	97.7899057417336	Upregulated
Phf11d	3.76969446174366	0.000294840645277704	0.0294230630149543	23.6199547180684	0.936871392009533	Upregulated
Tor3a	2.74961522350017	0.000311756397166756	0.0300741004466864	32.2457761055886	3.17173860927402	Upregulated
Rnf213	1.80630288236324	0.000398329393123866	0.0371859762484022	133.323766122145	28.27608674255	Upregulated
Clec4a3	2.62032802684451	0.000477125675347193	0.0431500532642118	34.9334261435548	3.53286304251944	Upregulated
Mndal	2.01488100002392	0.000494669146717838	0.0433809851697401	71.6447434760717	12.1295202167978	Upregulated
Icam1	-2.91378854773457e-06	0.000526227644852595	0.0447912589471592	3.48640486284783	51.5169527639496	Downregulated
Isg15	1.51603595396957	0.00054919373613866	0.0454104763538652	2536.43767979139	669.331331979399	Upregulated
Gm12840	1.74465834813838	0.000723719404994559	0.0575758383423093	86.2781137282225	18.3814337430166	Upregulated
Schip1	1.94199556499461	0.00073611127113526	0.0575758383423093	53.6815244707464	9.36871392009533	Upregulated
Ddx60	1.65863812040845	0.00105820693863621	0.0805908126424528	86.2642382252072	19.0304316556441	Upregulated
Cstdc5	2.54422761826232	0.00110692117365749	0.082139227604225	39.4267183765136	3.53286304251944	Upregulated
Ly6e	1.22295819505217	0.00133623982046621	0.094324348033696	511.112137734098	161.735225998438	Upregulated
Hbb-bs	1.02698184223754e-06	0.00133631591892935	0.094324348033696	0.868132339958137	1360.89299223918	Upregulated
Ifitm3	1.1917939922663	0.00138287148963314	0.0952864307380548	1877.88599684156	609.777364867289	Upregulated
Sdc3	2.87828435953958	0.00148333362056372	0.0998318022770096	18.3140321572126	1.26137034832327	Upregulated
Ifi204	1.43446522009535	0.00175237770365182	0.113072968422274	420.067147289116	104.531132870459	Upregulated
Mcemp1	1.32733315492244	0.0017582182373885	0.113072968422274	278.704256482597	77.2732205401047	Upregulated
Pttg1	1.40009109945433	0.00182261093136283	0.114666000768783	112.391461442043	29.0847689652986	Upregulated
Lgals3bp	2.42895763622338	0.00200192909300411	0.123267719045828	20.9739311891482	1.87374278401907	Upregulated
Irf1	-3.98440695393168e-06	0.00225551797230482	0.135988937746878	54.9837229806837	232.637891390774	Downregulated
Phf11a	1.35438214650601e-06	0.00233359121909179	NA	8.73682541164252	0	Upregulated
Gm20234	1.84479090866771	0.00241281794403927	0.142503982245911	33.5340991125106	5.3150421342093	Upregulated
Bst2	1.23330630011172	0.00270242648696873	0.15641644506575	427.426644296234	116.048993775993	Upregulated
H2-T22	1.32765754652512	0.00287546336339503	0.163168450464024	125.104259898574	30.7123940829387	Upregulated
Helz2	1.35713807959059	0.00324749704726175	0.180735701053375	63.6234198712192	14.6522609134443	Upregulated
Tnfaip2	-4.26692281900346e-06	0.00376709670766483	0.205697695697774	98.8799081606307	359.740371025719	Downregulated
Daxx	1.29551697780999	0.00409602296566049	0.219516490048545	42.3125510331989	8.61496991274421	Upregulated
Cstdc4	-3.30132384313652e-06	0.00515267351426923	0.270668316590036	1603.77398791603	570.300577233628	Downregulated
Slfn8	3.79337275060598e-06	0.00530785306214102	0.270668316590036	95.0565656489108	24.9446638231548	Upregulated
Lipg	2.42414297725286e-06	0.00533106221341813	0.270668316590036	18.7758493332222	2.21655447879865	Upregulated
Herc6	3.96047100370571e-06	0.00557624363169985	0.275476029521799	118.819200973637	32.9604437025976	Upregulated
H2-Q6	2.93712518256239e-06	0.0056161319080118	0.275476029521799	87.6635652562514	17.4313799486127	Upregulated
Isg20	-3.87137237374583e-05	0.00658646098520477	0.317686968186377	462.587830867544	152.358460012019	Downregulated
Gm20559	3.4995615823885e-06	0.00710143830318532	0.33691085982653	50.545932759786	12.993140654944	Upregulated
mt-Nd3	-5.00557672091614e-06	0.00726893992619682	0.339295357200219	26.995355556794	98.8842528380445	Downregulated
S100a7a	1.56684539822751e-06	0.00729224084408535	NA	14.4629386394621	0.648997912627477	Upregulated
BC051226	9.84247389089285e-07	0.00747284979084441	NA	6.5387435557166	0	Upregulated
Spp1	5.72588136883944e-06	0.00834710782295545	0.381663710232474	920.646767343088	349.252371453388	Upregulated
H2-Q7	2.60860471750004e-06	0.00844038612815423	0.381663710232474	200.7844040081	45.4979745017153	Upregulated
Gm5431	1.61785189624942e-06	0.00944638518908227	NA	11.8030396075266	0.648997912627477	Upregulated
Lgals9	3.45124507763624e-06	0.00995033065530772	0.443019337176316	50.1396175958375	14.1995727878697	Upregulated
Npc2	4.45635224422778e-06	0.0103439228141166	0.453565342788687	207.107163865577	76.0250325941759	Upregulated
Tor1aip2	2.49184586498173e-06	0.0106199085048598	0.458716644971107	24.4048340399348	4.46973443452897	Upregulated
Ccdc50	1.96976506677736e-06	0.0116683139302078	NA	16.1853278163631	1.89205552248491	Upregulated
Zbp1	4.03812128823934e-06	0.0117767261074719	0.489526033882169	304.518367480087	106.642941254534	Upregulated
Xaf1	3.73155404183601e-06	0.0118238063368206	0.489526033882169	145.099054723641	46.6077126062405	Upregulated
Nt5c3	2.56186346985353e-06	0.0118406435285943	0.489526033882169	29.151810903674	5.94572730837094	Upregulated
Mrgpra2b	2.54679085580053e-06	0.0128452706785104	0.519841538984967	48.34785090386	13.3359523497236	Upregulated
Eea1	3.39294518414869e-06	0.0129874355194492	0.519841538984967	60.5433301723198	18.1799936198924	Upregulated
Tor1aip1	3.82690285582582e-06	0.013112796249448	0.519841538984967	85.0175417273311	28.8335209628482	Upregulated
Zup1	2.57081080605269e-06	0.0143897795009303	0.562757052374221	27.429421726773	6.0189782622343	Upregulated
Itga4	-2.11669527656922e-06	0.0151965481461141	0.584283101925971	2.6182725228897	19.6794295682716	Downregulated
mt-Nd2	-4.22390252403165e-06	0.0153439930015113	0.584283101925971	157.686973653034	411.4953201572	Downregulated
Dhx58	2.40420397642506e-06	0.0160259466114427	0.602325837578119	22.6685693600186	4.73929517544519	Upregulated
Naa20	2.20736310538472e-06	0.0169775109567882	0.62990918857622	33.2665389787149	6.17866257235547	Upregulated
mt-Cytb	-5.41926983330712e-06	0.0175461330220202	0.642765936275019	245.548721528005	659.77429110605	Downregulated
mt-Nd1	-3.87874457669382e-06	0.0180483549838819	0.652899241541928	158.666110017115	406.492307701342	Downregulated
Csta2	2.9524810500758e-06	0.0193882704694124	0.692711786894807	52.7717656217424	15.3561970414693	Upregulated
5430416N02Rik	1.47563551010673e-06	0.0199536016264704	NA	11.3828489405628	0.955184130475374	Upregulated
Slfn5	3.64381861337379e-06	0.0200524220706845	0.701172377723501	270.290493216812	99.2241428025724	Upregulated
Hba-a1	-2.31138931444911e-07	0.0201096431758986	0.701172377723501	1.31607401295249	476.444067709794	Downregulated
BC147527	8.25598194333609e-07	0.0203318023617318	NA	5.25042054879468	0	Upregulated
Apol9a	1.75319695662065e-06	0.0212119354170635	0.730801679725972	25.4117214100458	3.69254735264061	Upregulated
Epsti1	2.93021990158351e-06	0.0216625385073926	0.737545722828167	66.1584393760171	21.2469861344428	Upregulated
Sp100	1.68716641897437e-06	0.0220954305381351	0.743536929969338	123.229240188504	45.0350257039979	Upregulated
Ifih1	2.77706891850053e-06	0.0245424911937238	0.814861945227286	50.0286135717152	15.1181314414134	Upregulated
Slpi	2.87237808648361e-06	0.024975356305502	0.814861945227286	685.769318525361	312.280724902339	Upregulated
AW011738	2.7556001820305e-06	0.0250929469656725	0.814861945227286	77.8227239533908	23.7331013541576	Upregulated
Ms4a6b	1.57807946158319e-06	0.0252001772333729	NA	13.1329891234943	1.56755656617117	Upregulated
Samd9l	3.23267573366552e-06	0.0253412491604892	0.814861945227286	136.699166960871	49.6146365693219	Upregulated
Vps37b	2.35250830053635e-06	0.0277563384552696	0.882712565819234	126.424259488031	36.4881764090457	Upregulated
Oas2	2.77956468439882e-06	0.0282598634172052	0.888957007928171	44.9030725500581	14.0398884777486	Upregulated
Tspan31	1.83401759217256e-06	0.0286773758007836	0.892390597499652	18.761973830207	3.38636113479271	Upregulated
Akr1c12	7.49220101795215e-07	0.0289254358014104	NA	4.81635437881561	0	Upregulated
Milr1	2.52693512568714e-06	0.0292965587881545	0.90196001205233	38.77064415829	11.1926488247883	Upregulated
4933432I03Rik	1.56242227965973e-06	0.0296995965057191	NA	11.775288601496	1.60418204310285	Upregulated
Ascc3	2.25029269811404e-06	0.0299598173248678	0.906776323782066	38.7567686552747	11.7683957835524	Upregulated
Plaur	3.41687898176384e-06	0.030467169802587	0.906776323782066	673.096047804377	265.615152350449	Upregulated
Hba-a2	-9.03648099979752e-07	0.0308231887807027	0.906776323782066	0	358.562373838354	Downregulated
S100a4	-3.85260981340132e-06	0.0309322852217448	0.906776323782066	131.823384993489	317.945135316263	Downregulated
Hbb-bt	-1.16054427964711e-07	0.031248314244472	0.906776323782066	0	342.046630813033	Downregulated
Pcolce	-1.87642808600825e-06	0.0313329759427113	0.906776323782066	3.03846318985348	22.0688507595858	Downregulated
Layn	1.28319287456108e-06	0.0318091689167881	NA	10.5147166006047	0.955184130475374	Upregulated
Nr4a1	-2.49457252115641e-06	0.0322669007278601	0.924558521845812	12.1677282624292	48.0968878824769	Downregulated
Sycp2	-8.76679826905963e-07	0.0324130610304165	NA	0	6.70460165179346	Downregulated
Ifi205	1.35556457677855e-06	0.0327855623438279	NA	9.17089158162159	0.936871392009533	Upregulated
Gm19951	-2.48856653622011e-06	0.0328149918759358	0.931044965578022	10.0390239215797	34.9440629174117	Downregulated
Gcat	-9.3422420540605e-07	0.0333124905637208	NA	0	6.55809974406673	Downregulated
Asns	1.82188750359851e-06	0.0337444730372711	0.94495414773909	18.383409672289	3.45961208865608	Upregulated
Dusp2	-1.90393523382129e-06	0.0339582693036853	0.94495414773909	3.03846318985348	20.9591126550607	Downregulated
Vim	-3.56659905278279e-06	0.0346364793155412	0.951073590795764	140.282700344826	335.167023075428	Downregulated
Gsn	-3.37506088837717e-06	0.0349733695281381	0.951073590795764	34.8779241314936	88.999860510654	Downregulated
Oas3	3.21904770447854e-06	0.0351640892243078	0.951073590795764	132.400131770126	51.8861292635181	Upregulated
Anxa8	1.25610765166486e-06	0.0364301253577784	NA	12.2648567835362	1.29799582525495	Upregulated
Asph	2.23568571537904e-06	0.0365558204961823	0.979560597369921	45.1983836898843	12.8100132702856	Upregulated
Kmt2a	-8.61558407528652e-07	0.0366156805040925	NA	0	6.36178995701388	Downregulated
Gch1	2.43400387555621e-06	0.0388777394058806	0.999713638514384	28.3530560787923	8.56003169734668	Upregulated
H2-M3	1.97440458889821e-06	0.0389687257673274	0.999713638514384	17.8938414902488	4.12692273974939	Upregulated
Ifi27	-2.6066799955737e-06	0.0393020689349589	0.999713638514384	15.2339424583133	49.7193826640456	Downregulated
Dock5	-1.36571591745437e-06	0.0396883727310776	NA	0.434066169979068	9.17240413304248	Downregulated
Ccl4	2.85454732252036e-06	0.0410695599820292	0.999713638514384	3643.94833998273	1363.20516066014	Upregulated
Tmem176a	-1.77021723631561e-06	0.0412394900522823	0.999713638514384	4.35453720280597	22.0871634980517	Downregulated
Ddx58	2.89690545991382e-06	0.0413822712606841	0.999713638514384	65.290307036059	24.3637865283193	Upregulated
Trps1	-2.21377530604873e-06	0.0414430513368405	0.999713638514384	7.82706656263852	33.1069456103244	Downregulated
Gm11714	1.9371297358271e-06	0.0422334448654514	0.999713638514384	17.4458998172545	4.12692273974939	Upregulated
Nr2f2	6.72804337775482e-07	0.04271246550523	NA	4.38228820883655	0	Upregulated
P2rx7	1.25849931852892e-06	0.0430246090250774	NA	12.7127984565306	1.56755656617117	Upregulated
Aars	1.87118782782744e-06	0.0432778619883852	0.999713638514384	26.279853750004	6.03729100070014	Upregulated
A530032D15Rik	1.62990792757964e-06	0.0445834880584955	0.999713638514384	22.5991918449421	4.83085886777439	Upregulated
Trf	-2.10873062372586e-06	0.0446480438062075	0.999713638514384	6.52486805270131	27.9149623093045	Downregulated
mt-Nd4	-3.40177977708902e-06	0.0446835368010662	0.999713638514384	154.59300845112	354.783462361979	Downregulated
C3	-2.35618771894088e-06	0.0453542662240229	0.999713638514384	18.3279076602279	57.7688662901685	Downregulated
Lfng	-2.08596187075443e-06	0.0455417155191907	0.999713638514384	6.97280972569567	26.5254027917204	Downregulated
Snx10	-2.25784889717716e-06	0.0455927053666586	0.999713638514384	10.9071562615379	37.0924967784184	Downregulated
A530064D06Rik	2.38243869025913e-06	0.0460160357409116	0.999713638514384	35.2842392954421	11.5303301834965	Upregulated
Fpr1	3.42881621047559e-06	0.0461451069327338	0.999713638514384	85.8162965522128	33.4863827820356	Upregulated
Natd1	6.75339027779493e-07	0.0467203760302723	NA	3.93434653584219	0	Upregulated
Cdc42ep2	-2.1971778654209e-06	0.0472620271587374	0.999713638514384	7.84094206565381	29.5740825678049	Downregulated
2410006H16Rik	3.90943732411773e-06	0.0484105079144649	0.999713638514384	145.039627135075	64.9005043871795	Upregulated
Sp140	3.21154487710135e-06	0.0486787590297055	0.999713638514384	125.007131377467	54.4586778394908	Upregulated
Gstt1	-1.16051961683921e-06	0.0489016685571155	NA	0.434066169979068	8.50509348194916	Downregulated
Washc1	-7.9212712805257e-07	0.0489734536969691	NA	0	5.7127920443864	Downregulated
Prkg2	2.14281680899503e-06	0.0504065153630084	0.999713638514384	25.8180365739943	6.90091143884631	Upregulated
Rnf214	1.1447733688885e-06	0.0513960226421733	NA	8.73682541164252	0.973496868941215	Upregulated
Stat2	2.33606045473866e-06	0.0524069559751278	0.999713638514384	41.836858354174	14.0948266931461	Upregulated
Klf2	-2.77972585521664e-06	0.0530850618020521	0.999713638514384	94.105180290861	220.181663611842	Downregulated
Ehd4	1.78539358192232e-06	0.0532243533356625	0.999713638514384	15.7096351373382	3.76579830650397	Upregulated
Oas1a	1.81608176036857e-06	0.05483696008396	0.999713638514384	18.286281151182	4.77592065237687	Upregulated
Nsmce2	-1.51428601400708e-06	0.0556094884206419	NA	1.73626467991627	13.7835101392268	Downregulated
H2-Aa	-7.52276726537955e-07	0.0570055560474756	NA	0	5.38829308807266	Downregulated
Ikbke	-7.48018049479468e-07	0.0572893024697569	NA	0	5.40660582653851	Downregulated
Trafd1	2.64997521854712e-06	0.057373404141837	0.999713638514384	93.2092969448722	37.9744299550304	Upregulated
Ddt	-1.46735854610239e-06	0.0585612604116574	NA	1.73626467991627	13.6604513060373	Downregulated
Ccdc85b	-1.72047131337837e-06	0.058677323642478	0.999713638514384	3.90659552981162	21.2052303214397	Downregulated
Tinf2	1.69186614366805e-06	0.0588315018817025	0.999713638514384	20.4149854920315	5.04548139329308	Upregulated
Ndufc1	-1.72403100374384e-06	0.0591043630751146	0.999713638514384	4.36841270582126	17.5676211841966	Downregulated
Krt8	-2.98513873706409e-06	0.0592256172044785	0.999713638514384	90.7297794521354	207.033186625893	Downregulated
Gmnn	-1.04777609193282e-06	0.0592947763313171	NA	0.434066169979068	8.08903083330622	Downregulated
Smchd1	2.92491069142761e-06	0.0605863444008451	0.999713638514384	124.923878359375	54.2154819033634	Upregulated
Ctla2a	-6.87826738236893e-07	0.0606258676112271	NA	0	5.83585087757589	Downregulated
Plin2	2.71401787703602e-06	0.061974146113787	0.999713638514384	205.993198047848	97.0837610078888	Upregulated
Apol9b	1.42784154877999e-06	0.0625432046527941	0.999713638514384	16.2130788223937	3.13511313234234	Upregulated
Pml	1.12443148946156e-06	0.0637549464885891	NA	7.40687589567474	0.955184130475374	Upregulated
Maged1	1.22490722960826e-06	0.064263110696089	0.999713638514384	16.2130788223937	3.1168003938765	Upregulated
Trim12a	2.48587989391941e-06	0.0655873518311247	0.999713638514384	128.872100398232	56.5887989620316	Upregulated
Clec12a	-1.4428602592646e-06	0.0661267047636073	NA	2.17033084989534	15.0133853466898	Downregulated
Tbc1d5	-7.12513049036173e-07	0.0666592964574398	NA	0	5.06379413175893	Downregulated
Sfxn3	-7.36757866515383e-07	0.0669514814287841	NA	0	5.04548139329308	Downregulated
Hist3h2a	1.34681829378292e-06	0.0671716981949627	NA	10.0251484185644	1.87374278401907	Upregulated
Emp3	-2.71190511663728e-06	0.0673111004230313	0.999713638514384	32.7075932815983	75.2610279146819	Downregulated
A930037H05Rik	1.34218033718794e-06	0.0673531847511998	NA	11.3412224315169	2.16161626340112	Upregulated
mt-Atp6	-3.21697372084471e-06	0.0677951782861886	0.999713638514384	934.13842077148	1917.91568476631	Downregulated
Hsd11b1	2.28593097107067e-06	0.0682320476828266	0.999713638514384	32.2457761055886	12.0196437860028	Upregulated
Gvin1	7.72162963914375e-07	0.0683388878726146	NA	5.2365450457794	0.324498956313738	Upregulated
Ift43	-8.38011612791325e-07	0.068789379366034	NA	0	5.0088559163614	Downregulated
Stfa2l1	2.79091733487404e-06	0.0691638088607918	0.999713638514384	323.173262862676	152.934206970783	Upregulated
Cd93	2.00648224563575e-06	0.0695336227494212	0.999713638514384	26.995355556794	9.04421496378159	Upregulated
Dap	-2.19209699671123e-06	0.0701664400341307	0.999713638514384	9.60495775160065	28.0013956655623	Downregulated
Atf5	2.05952210624493e-06	0.0703706667175579	0.999713638514384	25.7625345619332	8.57834443581253	Upregulated
Elmod2	9.62161573856438e-07	0.0704151289814278	NA	6.09080188272224	0.630685174161636	Upregulated
Grn	2.63772428296498e-06	0.0705998698692353	0.999713638514384	73.0301950041006	30.4691981468114	Upregulated
Atf4	3.37233857097573e-06	0.0706200922950841	0.999713638514384	125.187512916665	61.1083412758867	Upregulated
E030030I06Rik	2.12272651200259e-06	0.0711316443725643	0.999713638514384	27.4432972297883	9.78477656873827	Upregulated
mt-Nd4l	-3.34952630094587e-06	0.0713157005104064	0.999713638514384	8.68132339958137	33.8555592816041	Downregulated
Usp25	2.60470212466489e-06	0.0722590551209213	0.999713638514384	51.0077499357956	21.8410458316727	Upregulated
Snhg12	2.25207004150915e-06	0.0725801139985607	0.999713638514384	34.9473016465701	12.8100132702856	Upregulated
Scimp	-1.62471114728654e-06	0.0726535184379602	0.999713638514384	3.90659552981162	20.0771794784487	Downregulated
Cd74	-2.33627947037332e-06	0.0731183960865501	0.999713638514384	17.8799659872335	47.4896457828525	Downregulated
C130050O18Rik	-1.30267499605979e-06	0.0737332164754159	NA	1.30219850993721	11.0278341785957	Downregulated
Coro1c	-1.66638583019083e-06	0.0743672462954931	0.999713638514384	3.9204710328269	16.9552487485008	Downregulated
Mgst3	-1.71121211940165e-06	0.074782651239223	0.999713638514384	4.80247887580033	18.0884299275632	Downregulated
Ogfr	3.0816789524787e-06	0.0749897714305274	0.999713638514384	45.3510142230524	18.7425581762621	Upregulated
Pcca	4.92758753968136e-07	0.0751288656433649	NA	3.94822203885748	0	Upregulated
Aknaos	4.92758753968136e-07	0.0751288656433649	NA	3.94822203885748	0	Upregulated
Zfp955a	7.72623356628182e-07	0.0755454088222308	NA	5.69836222178904	0.306186217847897	Upregulated
Fcgr2b	-2.11270534836749e-06	0.0757322101678273	0.999713638514384	11.3550979345322	31.0500754416469	Downregulated
Map4	-1.50756016199202e-06	0.0758019766266131	NA	3.05233869286877	14.2361982648014	Downregulated
Gm14010	2.06806359361597e-06	0.0758503238301981	0.999713638514384	18.7758493332222	5.13704508562229	Upregulated
Ifit1bl2	2.18445872793559e-06	0.0770062611404164	0.999713638514384	33.9542897794744	12.9565151780123	Upregulated
Vma21	1.52302813105896e-06	0.0771949563728265	0.999713638514384	25.4255969130611	6.28853900315051	Upregulated
Slco3a1	-1.22406625573651e-06	0.0777135301212575	NA	1.30219850993721	10.9362704862665	Downregulated
Ltb4r1	-3.8396077572825e-06	0.0778486530453772	0.999713638514384	47.4797185639019	108.762801704932	Downregulated
Rrp9	1.0600238403406e-06	0.0778814310011886	NA	10.962658273599	1.56755656617117	Upregulated
Trim30c	2.30493049375023e-06	0.0779330673748986	0.999713638514384	82.8194598714052	33.6878229051599	Upregulated
Ptpre	-2.48106736844208e-06	0.0790010788488163	0.999713638514384	16.129825804302	42.5672232227489	Downregulated
Ms4a6d	1.09421467735179e-06	0.0803721249544509	NA	6.09080188272224	0.612372435695794	Upregulated
Calr	-2.58024112915717e-06	0.0803782721245921	0.999713638514384	29.1795619097046	70.1606083059913	Downregulated
Ube2l6	2.14758001648654e-06	0.0814858199408197	0.999713638514384	34.0652938035966	12.7418926524936	Upregulated
Ifi214	8.19828845149341e-07	0.0818335206014976	NA	4.78860337278504	0.324498956313738	Upregulated
Gm4070	1.11835550420182e-06	0.0822023550077277	NA	7.84094206565381	1.27968308678911	Upregulated
Csf1	-3.13569788102424e-06	0.0822297852458952	0.999713638514384	77.2043506677079	152.667567960119	Downregulated
Tap2	-2.21493911357519e-06	0.0828450692219786	0.999713638514384	20.5398650191691	50.0673246948966	Downregulated
Hdac7	-9.41740166453187e-07	0.0828628375524551	NA	0.434066169979068	6.95584965424383	Downregulated
Bmp1	-6.45926261560989e-07	0.0840424913386688	NA	0	4.66604422158182	Downregulated
Foxa3	5.1627137503763e-07	0.0841516485801791	NA	3.05233869286877	0	Upregulated
Gm4610	8.19713119598982e-07	0.0844061575377151	NA	7.01443623474153	0.612372435695794	Upregulated
Exosc3	-9.5575824431279e-07	0.0845558146896951	NA	0.434066169979068	6.90091143884631	Downregulated
Tnip1	-1.22367041138076e-06	0.084656561519873	NA	3.06621419588405	12.7785181294253	Downregulated
Aif1l	-9.24962577566311e-07	0.0857770045286151	NA	0.434066169979068	6.88259870038047	Downregulated
Sec63	-1.09863858252924e-06	0.0863539120820843	NA	0.868132339958137	8.81127969979706	Downregulated
Ptpn6	-2.55920299429446e-06	0.0866030974143021	0.999713638514384	51.8203802636926	118.154958699564	Downregulated
Tnfrsf13b	-8.97480458745595e-07	0.0868675053108159	NA	0.434066169979068	7.04741334657304	Downregulated
Sod2	-2.35594571177028e-06	0.0869143086643113	0.999713638514384	27.0508575688551	64.5049630828222	Downregulated
Rabgef1	2.0452407084569e-06	0.0870188198596338	0.999713638514384	55.6298472723972	21.3883577060981	Upregulated
Med31	1.96933018188373e-06	0.0878677827246767	0.999713638514384	23.550577202992	8.50509348194916	Upregulated
Park7	-1.87234899105453e-06	0.0883766897262415	0.999713638514384	6.97280972569567	22.8460378414742	Downregulated
AI839979	1.98494018332938e-06	0.0901266569100404	0.999713638514384	27.8496123937368	10.3971490044341	Upregulated
Ankfy1	1.89536395271173e-06	0.0906194656268867	0.999713638514384	22.2345031900395	7.91103378471921	Upregulated
Selenos	-1.79302277938794e-06	0.0915215988763815	0.999713638514384	8.28888373864816	24.2539100975242	Downregulated
Rarg	-6.56688923572462e-07	0.0924614087823779	NA	0	4.41479621913145	Downregulated
F10	-1.7373303277517e-06	0.0927662596026246	0.999713638514384	6.09080188272224	21.9457919263964	Downregulated
Lilrb4a	3.78591473038567e-06	0.0938114924957135	0.999713638514384	471.217577831569	228.857415200487	Upregulated
Tcim	-2.09543629874133e-06	0.0950212274316658	0.999713638514384	10.4314635825129	33.7090573738773	Downregulated
A430005L14Rik	-4.97624328844828e-07	0.0951586603906267	NA	0	4.37817074219977	Downregulated
Dcn	6.69403535816892e-07	0.0958044921210696	NA	4.77472786976975	0.324498956313738	Upregulated
Scrg1	6.69403535816892e-07	0.0958044921210696	NA	4.77472786976975	0.324498956313738	Upregulated
Itm2b	2.56733679159365e-06	0.095832772118841	0.999713638514384	251.395788706457	137.421247349445	Upregulated
Slc25a33	1.94332811197476e-06	0.0961673848608482	0.999713638514384	30.8880755835903	11.9463928321394	Upregulated
mt-Co3	-2.91763131651561e-06	0.096174775999892	0.999713638514384	882.68272916269	1711.95340216219	Downregulated
Vopp1	7.17049601157072e-07	0.0974008185842245	NA	4.81635437881561	0.306186217847897	Upregulated
Rybp	2.1634119703035e-06	0.0974109203578908	0.999713638514384	33.1277839485621	13.875073831556	Upregulated
Pde7b	1.3706177777875e-06	0.0980651810808326	NA	12.6711719474847	3.19005134773986	Upregulated
Klf7	-2.48709977517631e-06	0.0987258519814461	0.999713638514384	24.4187095429501	54.6549876265436	Downregulated
Fastkd2	4.72836865936086e-07	0.0991523362246669	NA	3.06621419588405	0	Upregulated
Gm1673	4.72836865936086e-07	0.0991523362246669	NA	3.06621419588405	0	Upregulated
Sepsecs	4.72836865936086e-07	0.0991523362246669	NA	3.06621419588405	0	Upregulated
Plekhh3	7.15786283057307e-07	0.0997533040310533	NA	4.35453720280597	0.306186217847897	Upregulated
Il3ra	7.15786283057307e-07	0.0997533040310533	NA	4.35453720280597	0.306186217847897	Upregulated
Lilr4b	3.48252407405118e-06	0.099871591768186	0.999713638514384	583.945976922484	289.586319304663	Upregulated
Gm15856	4.40506164801326e-07	0.100613664408827	NA	3.03846318985348	0	Upregulated
Gm11827	4.40506164801326e-07	0.100613664408827	NA	3.03846318985348	0	Upregulated
Ubb	-1.62417390441782e-06	0.100721408518499	0.999713638514384	902.342685112386	506.494419942759	Downregulated
Fabp5	2.69692218244284e-06	0.100886496939459	0.999713638514384	119.895465858825	62.5843341497287	Upregulated
Fhl2	1.68864951385458e-06	0.101874390656655	0.999713638514384	19.2237910062166	6.25191352621883	Upregulated
1600014C10Rik	2.43980171281145e-06	0.101905748201518	0.999713638514384	65.7659997150839	31.0500754416469	Upregulated
Rtp4	2.80341922608863e-06	0.102065506719873	0.999713638514384	360.374148377234	185.378972266086	Upregulated
Clec4d	3.99386715302558e-06	0.102868318200327	0.999713638514384	787.501283986642	395.331223249938	Upregulated
Egln3	-2.37091510720903e-06	0.103049566642589	0.999713638514384	27.8634878967521	64.3848259798844	Downregulated
Tspo	3.18310592225572e-06	0.103430960568403	0.999713638514384	243.804605695078	130.871199671701	Upregulated
Rdh11	1.3574127324045e-06	0.103717886704667	NA	10.0390239215797	2.16161626340112	Upregulated
H2-Ab1	-8.54773106891706e-07	0.103914126916081	NA	0.434066169979068	6.30685174161636	Downregulated
Dcp2	1.29268504646442e-06	0.104152778139762	NA	10.4730900915588	2.54105343511238	Upregulated
Mmp9	-3.02748618481548e-06	0.104215155970408	0.999713638514384	71.9400546158979	138.737555913165	Downregulated
Rps6ka2	1.4390886660174e-06	0.104325015830456	NA	11.7475375954654	3.15342587080818	Upregulated
Sppl2a	2.54731518540706e-06	0.106315720680407	0.999713638514384	61.9287817003487	30.327826575156	Upregulated
Retnlg	3.42334487136801e-06	0.107267710671501	0.999713638514384	771.167251213616	369.366176408768	Upregulated
Tlk1	-5.83427225963843e-07	0.108660796112162	NA	0	4.12692273974939	Downregulated
Eif2ak2	1.86640108739416e-06	0.109112230976664	0.999713638514384	26.1133477138205	10.1459010019837	Upregulated
Foxk2	-5.80966127246785e-07	0.109340966193776	NA	0	4.14523547821523	Downregulated
Prkd3	-5.86746473170839e-07	0.109697344940177	NA	0	4.09029726281771	Downregulated
Stk16	-1.253595121073e-06	0.111040555481048	NA	2.6182725228897	11.3157076579778	Downregulated
H2-K1	2.74779915772019e-06	0.11121197762592	0.999713638514384	750.229194154003	392.834134233649	Upregulated
Ehd1	-2.51815872518682e-06	0.112247248498937	0.999713638514384	43.1668078701418	88.6306840110855	Downregulated
Rasip1	1.74252835957872e-06	0.113177981550685	0.999713638514384	24.460336051996	8.93946886905794	Upregulated
Zfas1	2.30844140949881e-06	0.113368959170963	0.999713638514384	54.4802792956281	25.9811509738165	Upregulated
Sars	1.94968836155236e-06	0.115056838570614	0.999713638514384	41.1074810443688	17.2797477048145	Upregulated
Arl5b	1.76895517282223e-06	0.115425668407574	0.999713638514384	28.2975540667312	11.6035811373598	Upregulated
Usb1	1.47550831017126e-06	0.115555917757148	0.999713638514384	15.6818841313076	5.10041960869061	Upregulated
Guk1	-9.89313268037343e-07	0.115593404787905	NA	0.868132339958137	7.83778283085584	Downregulated
Hist1h4i	-1.78128254476704e-06	0.115673241907115	0.999713638514384	10.4314635825129	31.387756800355	Downregulated
Mcm3	-9.88694499898184e-07	0.11571111352067	NA	1.75014018293156	8.70140326900201	Downregulated
Eif4ebp3	-8.13639311775164e-07	0.116060769225044	NA	0.434066169979068	6.0189782622343	Downregulated
Klra17	9.65686351225063e-07	0.116920205550198	NA	7.82706656263852	1.54924382770533	Upregulated
Gng10	-1.36606816225645e-06	0.11763105489292	NA	3.03846318985348	14.5973226980468	Downregulated
Add1	-1.30689620679936e-06	0.117812171685338	NA	1.73626467991627	10.6667097453503	Downregulated
Ankrd33b	2.27950773980549e-06	0.118756190971163	0.999713638514384	198.378189606944	98.7978194817867	Upregulated
Tbrg1	2.27941088995494e-06	0.118924602286623	0.999713638514384	46.6532127329896	22.3801673135051	Upregulated
Mycbp	7.30590609706843e-07	0.119558544769797	NA	5.2365450457794	0.612372435695794	Upregulated
Plpp5	7.30590609706843e-07	0.119558544769797	NA	5.2365450457794	0.612372435695794	Upregulated
Ube3a	-1.23508274939641e-06	0.119890229209784	NA	2.6182725228897	11.0095214401299	Downregulated
Bcl2	4.45286470020879e-07	0.119952582629901	NA	2.6182725228897	0	Upregulated
Sh3tc1	4.45286470020879e-07	0.119952582629901	NA	2.6182725228897	0	Upregulated
Zkscan5	4.45286470020879e-07	0.119952582629901	NA	2.6182725228897	0	Upregulated
Gm46430	4.45286470020879e-07	0.119952582629901	NA	2.6182725228897	0	Upregulated
Nr4a3	1.50210444949699e-06	0.120353562047398	0.999713638514384	16.5361409682505	5.63954109052304	Upregulated
Ddit3	2.60576353673704e-06	0.121189058365191	0.999713638514384	210.639120813975	110.966173781336	Upregulated
Tsc22d3	2.25429540125027e-06	0.121380847866098	0.999713638514384	47.1289054120146	22.4717310058344	Upregulated
Mbd1	8.81966670353304e-07	0.121615372638865	NA	6.11855288875282	0.936871392009533	Upregulated
Lhfp	-5.27118026397451e-07	0.122858862018289	NA	0	4.01704630895435	Downregulated
Usp34	-1.40470472222995e-06	0.123812413608381	0.999713638514384	3.9204710328269	14.5057590057176	Downregulated
Mt1	-2.79731922249044e-06	0.124219614984489	0.999713638514384	85.0730437393922	154.703916784511	Downregulated
Ecm1	-1.29672160265947e-06	0.124242822449689	NA	3.93434653584219	13.1345122265993	Downregulated
Phc2	1.85672458680576e-06	0.124359156698694	0.999713638514384	31.0407061167585	12.399080957714	Upregulated
Met	-1.04323792956091e-06	0.125080488505079	NA	1.30219850993721	9.08084044071327	Downregulated
AI506816	-1.20830492503631e-06	0.125228057362043	NA	2.17033084989534	11.8548291398102	Downregulated
Esd	2.02156456711394e-06	0.125305908768504	0.999713638514384	116.0681977706	51.2268706787478	Upregulated
Egr3	-1.19407727353862e-06	0.125462412598815	0.999713638514384	3.47252935983255	15.5891323054539	Downregulated
Tmem171	1.01020466398899e-06	0.125817231536519	NA	7.86869307168438	1.58586930463701	Upregulated
Dnlz	-1.01917385520796e-06	0.126035785070951	NA	1.31607401295249	6.30685174161636	Downregulated
Cnot7	-9.05797873077033e-07	0.126338640668355	NA	0.868132339958137	7.53159661300795	Downregulated
Igfbp7	-7.33637199620103e-07	0.1267118227573	NA	0.434066169979068	6.16034983388963	Downregulated
Cth	6.61301777634925e-07	0.127418479171751	NA	4.38228820883655	0.306186217847897	Upregulated
Ddr1	6.61301777634925e-07	0.127418479171751	NA	4.38228820883655	0.306186217847897	Upregulated
Eif4g1	-1.65613456691433e-06	0.127482424136618	0.999713638514384	9.61883325461594	23.7829092334837	Downregulated
AW112010	-1.16044427424203e-06	0.12835477662467	0.999713638514384	4.81635437881561	14.6705736519102	Downregulated
Ninj1	-2.04409180992792e-06	0.129113700625797	0.999713638514384	89.4414564452135	170.928151475766	Downregulated
Fdft1	-5.8636717715889e-07	0.129298734173606	NA	0	3.78411104496981	Downregulated
Prpf19	-1.10808176091326e-06	0.129858699955753	NA	2.18420635291063	9.42365213549285	Downregulated
Il2rg	-5.63782304134608e-07	0.130691559332322	NA	2.18420635291063	9.55184130475374	Downregulated
Gm45716	-5.80898683209636e-07	0.130828019645266	NA	0	3.76579830650397	Downregulated
Ptgds	-1.0476438385615e-06	0.130970333358711	NA	2.18420635291063	9.63827466101154	Downregulated
Scyl1	-7.73595275420823e-07	0.131662120942694	NA	0.434066169979068	5.65785382898888	Downregulated
Psph	1.48516026841114e-06	0.133618214784889	0.999713638514384	26.7139199199831	9.42365213549285	Upregulated
Ccl6	2.68541484492046e-06	0.134122101226248	0.999713638514384	1061.07999944758	591.593667160189	Upregulated
Ank3	7.66630980923608e-07	0.134256433936508	NA	4.80247887580033	0.630685174161636	Upregulated
Ccnj	6.29451759465684e-07	0.134619703583248	NA	3.93434653584219	0.306186217847897	Upregulated
Krt14	-1.25952901677307e-06	0.13470710003876	NA	3.48640486284783	13.1161994881335	Downregulated
Itgb1	-2.16677874578514e-06	0.135760809565858	0.999713638514384	25.7625345619332	52.0172401630306	Downregulated
Yars2	6.61644295437285e-07	0.136141213449735	NA	3.93434653584219	0.324498956313738	Upregulated
Tram1	-1.20370702256986e-06	0.136629217781965	NA	2.60439701987441	12.5587652678352	Downregulated
Ccl3	2.57649779081073e-06	0.136795016933709	0.999713638514384	1954.48347898261	1060.92233937067	Upregulated
Atp5k	-1.72269024527741e-06	0.137143604874599	0.999713638514384	10.0112729155491	28.0145780679568	Downregulated
Emc2	-9.20881682104055e-07	0.137153874059538	NA	1.75014018293156	7.89272104625337	Downregulated
1700017B05Rik	2.11657562586912e-06	0.137235284967634	0.999713638514384	50.5043062507401	24.6699727461672	Upregulated
Itpripl1	3.8366450329145e-07	0.137317607502682	NA	2.60439701987441	0	Upregulated
Gm20536	3.8366450329145e-07	0.137317607502682	NA	2.60439701987441	0	Upregulated
Ubash3b	-1.06037274068803e-06	0.137683004011835	NA	1.73626467991627	10.2008392173812	Downregulated
Parp3	-9.00245705996364e-07	0.138263174353391	NA	0.868132339958137	7.22541039516005	Downregulated
Col6a1	-8.75040425280081e-07	0.138413587827711	NA	0.868132339958137	7.44003292067874	Downregulated
E230013L22Rik	1.11707559752575e-06	0.138984467511298	NA	8.69519890259665	2.1982417403328	Upregulated
mt-Co2	1.04700990929974e-05	0.139119329610454	0.999713638514384	771.815474278829	1370.98715368611	Upregulated
Gatad2b	-1.12613615760311e-06	0.139502945586239	NA	2.6182725228897	10.4337744813657	Downregulated
Slfn3	6.83135137771239e-07	0.139540586093957	NA	5.25042054879468	0.648997912627477	Upregulated
Sat1	3.64727883998187e-06	0.14040425586811	0.999713638514384	220.904078360305	124.972358512404	Upregulated
Clic5	-4.93225304161758e-07	0.140991328603971	NA	0	3.87567473729902	Downregulated
Ptp4a2	-1.59231973845603e-06	0.141214949281831	0.999713638514384	9.1570160786063	23.7880395695551	Downregulated
H2-T23	-9.70838130747005e-08	0.14161326402897	0.999713638514384	154.200568790186	81.5517755236522	Downregulated
Nudt9	1.38048586206497e-06	0.142585746394842	0.999713638514384	14.4213121304163	4.72098243697935	Upregulated
Fnbp1l	-5.01382545470368e-07	0.142695330307557	NA	0	3.71086009110645	Downregulated
Tenm4	-5.01382545470368e-07	0.142695330307557	NA	0	3.71086009110645	Downregulated
Cyb561d2	-5.01382545470368e-07	0.142695330307557	NA	0	3.71086009110645	Downregulated
Elp1	1.69243335613214e-06	0.143151213782888	0.999713638514384	25.272966379893	11.0278341785957	Upregulated
Csta3	1.75734183104982e-06	0.143618691371732	0.999713638514384	27.9744919208744	11.695144829689	Upregulated
Ccdc58	1.03014142486937e-06	0.143950661723268	NA	9.63270875763123	2.17992900186696	Upregulated
Ly6d	8.90686631491552e-07	0.144137905582387	NA	8.68132339958137	1.85543004555322	Upregulated
Smg7	8.84207750215913e-07	0.144185425574715	NA	6.55261905873189	1.24305760985743	Upregulated
Smox	-9.13938667649249e-08	0.144749747535451	0.999713638514384	211.889742888357	111.497956321277	Downregulated
Mtus1	1.1295392189161e-06	0.14486488669016	NA	9.14314057559101	2.52274069664654	Upregulated
Hp	3.61649892653224e-06	0.145524826031006	0.999713638514384	162.180265885993	92.9670989402822	Upregulated
Slc15a3	1.71853147616847e-06	0.145829853178016	0.999713638514384	142.342027170599	76.6740305068033	Upregulated
Ggct	-1.54161722621042e-06	0.146313294977441	0.999713638514384	10.0251484185644	27.2527819942826	Downregulated
Tgoln1	2.28391396692415e-06	0.146755613876097	0.999713638514384	121.843788660475	64.0053888081731	Upregulated
Dnaja1	2.444337601788e-06	0.147185107045591	0.999713638514384	155.447265288062	85.5168053474607	Upregulated
Slc38a1	1.53405942385232e-06	0.147225027046983	0.999713638514384	18.3417831632432	6.95584965424383	Upregulated
Wfdc2	-2.10994295817319e-06	0.147473277128584	0.999713638514384	38.8261461703511	78.3492548979498	Downregulated
Flad1	6.71777561982165e-07	0.147532781740348	NA	4.80247887580033	0.612372435695794	Upregulated
Ndrg1	-1.97113979299068e-06	0.147619126080727	0.999713638514384	10.0112729155491	26.6484616249099	Downregulated
Gm2a	-2.03988273803455e-06	0.148255814652242	0.999713638514384	24.8389002099139	52.3153743145555	Downregulated
Pdia6	-1.54143629476772e-06	0.148865238872804	0.999713638514384	15.6818841313076	37.9224134698845	Downregulated
Dbi	-1.76974353009671e-06	0.151696454635235	0.999713638514384	16.6193939863422	35.2949266785144	Downregulated
Timm50	-1.09948219280436e-06	0.151724979163326	NA	2.6182725228897	10.1459010019837	Downregulated
Ecscr	-1.31010481208403e-06	0.15182384074698	0.999713638514384	5.67061121575846	17.0783075816903	Downregulated
Fchsd2	-4.99440710452786e-07	0.152895778373856	NA	0	3.49623756558776	Downregulated
Aldh3a1	-5.00396061450789e-07	0.153102942431453	NA	0	3.47792482712192	Downregulated
Ubr7	7.5614942277806e-07	0.153422561648225	NA	5.67061121575846	0.918558653543692	Upregulated
Il15	2.29333883253382e-06	0.153470496168217	0.999713638514384	85.8440475582434	46.0634607883366	Upregulated
Themis2	2.93361156976175e-06	0.153546334161403	0.999713638514384	87.9450008930623	45.7755873089546	Upregulated
Pde6d	-4.84734400805462e-07	0.154424460659308	NA	0	3.45961208865608	Downregulated
Mal	5.75820389685109e-07	0.155736553845194	NA	3.48640486284783	0.306186217847897	Upregulated
Cycs	2.08543615259551e-06	0.155748357806642	0.999713638514384	53.6815244707464	27.9464574501648	Upregulated
Clec2d	2.267487828555e-06	0.156034829329726	0.999713638514384	138.57418667094	74.6325513463401	Upregulated
Actl6a	-6.51796564101e-07	0.156108134258988	NA	1.31607401295249	5.89078909297341	Downregulated
Spns2	-4.93090730290147e-07	0.156869556019516	NA	0	3.44129935019023	Downregulated
Ctdsp2	-1.26342070336533e-06	0.156958372300652	NA	3.48640486284783	12.3807682192482	Downregulated
Triobp	1.60344588769631e-06	0.157350086723637	0.999713638514384	22.2761296990854	9.19071687150832	Upregulated
Gpr84	-6.08148640743894e-07	0.157410843171965	NA	1.31607401295249	6.47166638780893	Downregulated
Grk5	5.9485389424086e-07	0.157470495261809	NA	3.48640486284783	0.324498956313738	Upregulated
Shb	6.86263863935227e-07	0.157612469030164	NA	4.81635437881561	0.630685174161636	Upregulated
Cd84	-1.50429147909313e-06	0.157620994273202	0.999713638514384	7.39300039265945	21.694543923946	Downregulated
Nasp	-1.1837458043278e-06	0.157886408369297	NA	3.48640486284783	12.2525790499873	Downregulated
Apoe	-1.09519310728257e-06	0.15859177614212	NA	1.73626467991627	9.5335285662879	Downregulated
Chst11	-1.33281335514197e-06	0.159293649459505	0.999713638514384	4.78860337278504	15.4975686131247	Downregulated
Cd24a	-1.79625442260408e-06	0.159373213349214	0.999713638514384	27.3739197147119	64.3848259798844	Downregulated
Eif2s2	2.18757727953946e-06	0.159728410901688	0.999713638514384	69.5299146382375	35.2634315376541	Upregulated
Tcerg1	-8.2576714161135e-07	0.159878482073589	NA	0.868132339958137	6.84597322344879	Downregulated
Scd2	-1.2430548859918e-06	0.160703964214502	0.999713638514384	3.90659552981162	15.1547569183451	Downregulated
Lpp	-1.24111000558429e-06	0.161441498470177	0.999713638514384	3.90659552981162	15.1181314414134	Downregulated
Stk4	-1.40605537080269e-06	0.16151078955827	0.999713638514384	6.10467738573753	17.0651251792958	Downregulated
Rab5if	2.10064201520067e-06	0.162010981705506	0.999713638514384	49.7888044439501	25.4969677073816	Upregulated
3110082I17Rik	-6.8281372624168e-07	0.16496341296564	NA	0.434066169979068	5.08210687022477	Downregulated
Mrpl30	2.17019129063034e-06	0.165045121797611	0.999713638514384	55.8796063266724	29.6605159240627	Upregulated
Atpif1	-1.88535077295922e-06	0.165069849312709	0.999713638514384	20.9461801831176	42.2874018096899	Downregulated
Trim30a	-5.24981099845304e-07	0.165271425717095	0.999713638514384	201.218470178079	111.719917788687	Downregulated
Plekho2	-1.96021961735013e-06	0.165620696818859	0.999713638514384	25.272966379893	52.4618762222822	Downregulated
Ccnd1	-1.5375105756058e-06	0.166010611755242	0.999713638514384	13.1052381174638	29.5271964187304	Downregulated
Slc35e4	1.35949077432639e-06	0.166119857076781	0.999713638514384	19.6856081822262	7.15215944129668	Upregulated
Arl3	-1.24697039982047e-06	0.166251659874685	0.999713638514384	4.80247887580033	13.8384483546243	Downregulated
Chd4	-1.79595715460835e-06	0.166269127310365	0.999713638514384	8.28888373864816	20.6844215780731	Downregulated
Socs1	-1.87765315145682e-06	0.166579735751932	0.999713638514384	45.7573293870009	93.8878661996457	Downregulated
Nxn	-6.81801656456297e-07	0.166661528258227	NA	0.434066169979068	5.02716865482724	Downregulated
Oas1g	7.35064196458831e-07	0.166694983602371	NA	6.52486805270131	1.29799582525495	Upregulated
Plgrkt	-2.05367902308356e-06	0.167223850167116	0.999713638514384	35.2842392954421	70.5920619628485	Downregulated
Fam171b	3.48530637977203e-07	0.168199555756824	NA	2.63214802590498	0	Upregulated
Trp53rka	3.48530637977203e-07	0.168199555756824	NA	2.63214802590498	0	Upregulated
Grk3	3.48530637977203e-07	0.168199555756824	NA	2.63214802590498	0	Upregulated
Gatc	3.48530637977203e-07	0.168199555756824	NA	2.63214802590498	0	Upregulated
Cx3cr1	3.48530637977203e-07	0.168199555756824	NA	2.63214802590498	0	Upregulated
Prl2c3	3.48530637977203e-07	0.168199555756824	NA	2.63214802590498	0	Upregulated
A330009N23Rik	3.48530637977203e-07	0.168199555756824	NA	2.63214802590498	0	Upregulated
Igsf11	3.48530637977203e-07	0.168199555756824	NA	2.63214802590498	0	Upregulated
H2-Q4	1.82944073095721e-06	0.16830976432515	0.999713638514384	50.0841155837763	24.6018521283752	Upregulated
Hells	-8.40374268317855e-07	0.16871561661712	NA	1.30219850993721	8.34027883575659	Downregulated
Tfeb	-1.09633661844416e-06	0.168936664181574	NA	2.60439701987441	11.8050212604841	Downregulated
Rgs18	1.12658501342585e-06	0.169838739156226	NA	10.0251484185644	3.17173860927402	Upregulated
Mrpl44	6.26416223159172e-07	0.169886613715908	NA	4.81635437881561	0.612372435695794	Upregulated
Gid4	6.26416223159172e-07	0.169886613715908	NA	4.81635437881561	0.612372435695794	Upregulated
Saysd1	7.45864583262935e-07	0.171282451166812	NA	7.01443623474153	1.24305760985743	Upregulated
Ifrd1	1.96158403252262e-06	0.171463883022053	0.999713638514384	168.302744351251	84.962292857414	Upregulated
Ttc7	-1.39856105206977e-06	0.172239627771759	0.999713638514384	6.5387435557166	17.6774976149916	Downregulated
Hfe	5.88832679072656e-07	0.17226159832521	NA	5.26429605180997	0.630685174161636	Upregulated
9930111J21Rik2	2.08197880750938e-06	0.172348155753509	0.999713638514384	76.6315294675759	41.2509146590281	Upregulated
Cst6	-9.61110774092906e-07	0.172575111157058	NA	2.6182725228897	10.1957088813098	Downregulated
Trim30b	2.31941119461133e-06	0.172716119122829	0.999713638514384	126.37870740248	72.8767370594391	Upregulated
Gbp2	-3.02872270942749e-07	0.172734205742865	0.999713638514384	165.514040215673	320.708219451309	Downregulated
Cyp20a1	5.38099781007316e-07	0.173557971815857	NA	3.50028036586312	0.306186217847897	Upregulated
Bud13	5.38099781007316e-07	0.173557971815857	NA	3.50028036586312	0.306186217847897	Upregulated
Zscan26	5.38099781007316e-07	0.173557971815857	NA	3.50028036586312	0.306186217847897	Upregulated
Tpm2	-1.06265507707474e-06	0.173724705108515	NA	2.60439701987441	11.5486429219623	Downregulated
Dolk	3.71078809028989e-07	0.173820862093388	NA	2.18420635291063	0	Upregulated
Haus2	3.71078809028989e-07	0.173820862093388	NA	2.18420635291063	0	Upregulated
Siglec1	3.71078809028989e-07	0.173820862093388	NA	2.18420635291063	0	Upregulated
Ivl	3.71078809028989e-07	0.173820862093388	NA	2.18420635291063	0	Upregulated
Nupl2	3.71078809028989e-07	0.173820862093388	NA	2.18420635291063	0	Upregulated
Upk3b	3.71078809028989e-07	0.173820862093388	NA	2.18420635291063	0	Upregulated
Leng9	3.71078809028989e-07	0.173820862093388	NA	2.18420635291063	0	Upregulated
Ddx19b	3.71078809028989e-07	0.173820862093388	NA	2.18420635291063	0	Upregulated
Snrnp25	3.71078809028989e-07	0.173820862093388	NA	2.18420635291063	0	Upregulated
Gm34961	3.71078809028989e-07	0.173820862093388	NA	2.18420635291063	0	Upregulated
Zfp955b	3.71078809028989e-07	0.173820862093388	NA	2.18420635291063	0	Upregulated
Bola1	-8.20608700474629e-07	0.174120599332644	NA	1.30219850993721	7.83778283085584	Downregulated
Ttc39c	8.05098659939738e-07	0.174484684943321	NA	6.11855288875282	1.24305760985743	Upregulated
Wfdc17	-4.2441166287715e-08	0.174523616307071	0.999713638514384	122.989431060739	218.870485384193	Downregulated
Arl4c	-1.10131927609103e-06	0.174608460437365	0.999713638514384	5.22266954276411	16.0183773564913	Downregulated
Zfand2a	1.622787185283e-06	0.174780799526411	0.999713638514384	27.0092310598093	12.4855143139718	Upregulated
Hk1	-1.35437405073155e-06	0.175252066775144	0.999713638514384	7.42075139869002	18.7791836531937	Downregulated
0610043K17Rik	5.33794675830876e-07	0.175503103721838	NA	3.50028036586312	0.324498956313738	Upregulated
Sp110	1.68607711309874e-06	0.175576449339105	0.999713638514384	33.4924726034647	15.0316980851556	Upregulated
Mrpl42	-1.07640581687303e-06	0.175674534127115	NA	4.81635437881561	13.0795740112018	Downregulated
Cks2	2.41480299300062e-06	0.175703676264145	0.999713638514384	115.540928656019	67.6664410199534	Upregulated
Itgax	-1.0814389814424e-06	0.176046154167472	NA	2.60439701987441	11.3706458733753	Downregulated
Bpgm	-4.44945935046481e-07	0.17663620643959	NA	0	3.38636113479271	Downregulated
Hist1h1e	-9.84649094738469e-07	0.176821179958995	NA	2.6182725228897	9.65658739947738	Downregulated
Rnaset2b	9.57248148041733e-07	0.177280832643096	NA	8.30275924166345	2.17992900186696	Upregulated
Ctsc	-6.19456278751036e-07	0.177613084254024	NA	1.31607401295249	5.35166761114098	Downregulated
Tlr4	2.0587377552214e-06	0.177740042777377	0.999713638514384	73.1451246047281	39.8796678799098	Upregulated
Relt	-9.99149622390861e-07	0.178259637249789	NA	2.6182725228897	9.51521582782206	Downregulated
Marc2	-1.08607181382253e-06	0.178348485144614	NA	3.48640486284783	12.1060771422606	Downregulated
Samm50	-8.83603721528968e-07	0.178449574282449	NA	2.18420635291063	8.66477779207033	Downregulated
Tuba8	9.6972391940032e-07	0.178471941973851	NA	7.84094206565381	2.21655447879865	Upregulated
Pdia3	-1.64321276429341e-06	0.178698331876134	0.999713638514384	11.3134714254864	28.394015239668	Downregulated
Tdrd7	1.29240513450429e-06	0.179214941130515	0.999713638514384	17.9077169932641	6.74122712872514	Upregulated
Chchd10	1.12598450272961e-06	0.1794330069084	0.999713638514384	36.8361968596545	12.3573251447109	Upregulated
Atp6v0a1	-1.47304856314388e-06	0.179621143075901	0.999713638514384	8.28888373864816	20.3101147424332	Downregulated
Agps	-1.00540598531803e-06	0.180108890616411	NA	2.6182725228897	9.42365213549285	Downregulated
Timp2	3.04755380595826e-06	0.180224150979502	0.999713638514384	110.07844998549	63.0633870800922	Upregulated
Armc3	1.30315612110583e-06	0.180232553478901	0.999713638514384	17.4458998172545	6.74122712872514	Upregulated
Tnfrsf26	1.80524984703581e-06	0.180481842735416	0.999713638514384	44.3857533619873	22.5947898390238	Upregulated
C77080	8.41797976275865e-07	0.18058063118459	NA	7.00056073172624	1.56755656617117	Upregulated
Pcna	-1.48741669977588e-06	0.180811112660567	0.999713638514384	7.40687589567474	19.4230512297498	Downregulated
Tlr3	4.71369795086619e-07	0.181230451999283	NA	3.94822203885748	0.306186217847897	Upregulated
Ttyh3	-1.11555379711813e-06	0.18178101486882	NA	3.48640486284783	11.7683957835524	Downregulated
Tbl2	-4.32253828877741e-07	0.182150027250302	NA	0	3.17173860927402	Downregulated
Tagln2	-2.13921192465839e-06	0.182155782700564	0.999713638514384	35.7738074774823	64.8690092463193	Downregulated
Vav1	-1.46811689821912e-06	0.18219609935743	0.999713638514384	10.4730900915588	24.5835393899093	Downregulated
Fam76a	1.66070615471258e-06	0.182355631606204	0.999713638514384	26.995355556794	12.9198897010806	Upregulated
Gm32031	7.28266833331264e-07	0.182402694686105	NA	6.09080188272224	1.22474487139159	Upregulated
B4galt1	-1.21673235585225e-06	0.182602410508956	0.999713638514384	5.2365450457794	14.6339481749785	Downregulated
Cnbd2	-4.26876861772136e-07	0.182699684931716	NA	0	3.19005134773986	Downregulated
Arhgap24	-4.26876861772136e-07	0.182699684931716	NA	0	3.19005134773986	Downregulated
Cep192	-4.26876861772136e-07	0.182699684931716	NA	0	3.19005134773986	Downregulated
Pclaf	-9.14581369183455e-07	0.182781106110987	NA	1.73626467991627	9.02590222531575	Downregulated
Tpra1	-4.5008097708097e-07	0.183095988527045	NA	0	3.15342587080818	Downregulated
Fam53b	-4.5008097708097e-07	0.183095988527045	NA	0	3.15342587080818	Downregulated
Trnp1	4.68224971036878e-07	0.183452422544599	NA	3.94822203885748	0.324498956313738	Upregulated
Wee1	-7.74651396698536e-07	0.183740886450722	NA	0.868132339958137	6.28853900315051	Downregulated
Mcm5	-7.74651396698536e-07	0.183740886450722	NA	0.868132339958137	6.28853900315051	Downregulated
Gusb	-5.79922281262385e-07	0.183880767012475	NA	1.75014018293156	6.91922417731215	Downregulated
Shisa5	2.00685933588771e-06	0.183995963388161	0.999713638514384	85.3544793762032	46.4795234369796	Upregulated
Znfx1	1.62972679350968e-06	0.184004246304565	0.999713638514384	25.7209080528873	12.0745820014003	Upregulated
Crip1	-2.74855458139371e-06	0.184169874583542	0.999713638514384	63.2726067193318	111.990191654035	Downregulated
Arpc5l	1.25923933252062e-06	0.184170213191739	0.999713638514384	29.8078851218977	11.0644596555274	Upregulated
Psen1	1.15119225357508e-06	0.184496070721343	NA	12.1954792684598	4.45142169606313	Upregulated
Ing3	-1.32594543753375e-06	0.185181373355551	0.999713638514384	6.09080188272224	17.7324358303892	Downregulated
Txndc12	-4.53512482551492e-07	0.185388312076939	NA	0	3.13511313234234	Downregulated
Nup93	-4.53512482551492e-07	0.185388312076939	NA	0	3.13511313234234	Downregulated
Icam2	-4.53512482551492e-07	0.185388312076939	NA	0	3.13511313234234	Downregulated
Lynx1	-4.53512482551492e-07	0.185388312076939	NA	0	3.13511313234234	Downregulated
Abcc1	-4.53512482551492e-07	0.185388312076939	NA	0	3.13511313234234	Downregulated
B4galt3	-9.02369845868427e-09	0.185515349447117	0.999713638514384	10.9071562615379	24.798161915428	Downregulated
Psap	-1.39625222661741e-06	0.185589019739317	0.999713638514384	59.2966336744438	103.12618234466	Downregulated
Prdx3	-5.28898222753144e-07	0.185772452739527	NA	1.31607401295249	5.29672939574346	Downregulated
B3gnt8	-6.40320451748254e-07	0.185793933882726	NA	0.434066169979068	4.75760791391103	Downregulated
Alas2	-3.82310005678215e-07	0.185943392592743	NA	0	3.67423461417477	Downregulated
Rfxap	-8.6257243432687e-07	0.186058206897056	NA	1.30219850993721	7.58653482840547	Downregulated
Stbd1	5.51921245073887e-07	0.18625499928512	NA	5.26429605180997	0.612372435695794	Upregulated
Ascc2	-6.17324332229676e-07	0.186410978533389	NA	0.434066169979068	4.77592065237687	Downregulated
Tmem14c	1.8419484941542e-06	0.18649649743887	0.999713638514384	37.9996403394388	19.2084287042311	Upregulated
Camta2	-8.61998586600097e-07	0.186549833489712	NA	1.30219850993721	7.56822208993963	Downregulated
Dop1b	1.534995045015e-06	0.186741074239352	0.999713638514384	23.0748845239671	10.6850224838161	Upregulated
Zfp574	7.10705528249528e-07	0.186861910801886	NA	5.25042054879468	0.936871392009533	Upregulated
Marcks	-2.43791508511057e-06	0.186880772628146	0.999713638514384	152.616934643438	254.479650346878	Downregulated
A930015D03Rik	8.76053243042071e-07	0.18689716479046	NA	11.8030396075266	3.24498956313738	Upregulated
Trim34a	1.33699018487069e-06	0.187633223901832	0.999713638514384	17.4042733082086	7.29866134902341	Upregulated
Impdh2	-1.34982005753694e-06	0.187724999638606	0.999713638514384	7.42075139869002	18.1433681429607	Downregulated
Sipa1	-1.08041303051192e-06	0.187899108505734	NA	3.05233869286877	10.4887126967633	Downregulated
Dnaja2	1.65632879729936e-06	0.188008769895047	0.999713638514384	32.3567801297109	15.0998187029476	Upregulated
Arg2	3.29458070812153e-06	0.188251823633198	0.999713638514384	145.422116869498	81.7480853107051	Upregulated
Ubc	2.46458394675921e-06	0.18846087815156	0.999713638514384	774.235564183	473.858475196475	Upregulated
Tmem156	1.31925627164932e-06	0.188607934991883	0.999713638514384	15.6957596343229	6.36178995701388	Upregulated
Ms4a4c	7.42643688945517e-07	0.188754730467905	NA	9.21251809066745	1.89205552248491	Upregulated
Etfa	-4.80097268059438e-07	0.188978077423205	NA	0.434066169979068	4.70266969851351	Downregulated
Atad2	-1.03701725541423e-06	0.189143779079036	NA	3.48640486284783	11.7998909244127	Downregulated
9130221H12Rik	3.36646553246408e-07	0.189334383669661	NA	2.17033084989534	0	Upregulated
Gm47043	3.36646553246408e-07	0.189334383669661	NA	2.17033084989534	0	Upregulated
Gm45418	3.36646553246408e-07	0.189334383669661	NA	2.17033084989534	0	Upregulated
Gm40787	3.36646553246408e-07	0.189334383669661	NA	2.17033084989534	0	Upregulated
Stfa2	3.36646553246408e-07	0.189334383669661	NA	2.17033084989534	0	Upregulated
Copa	-1.17453838610925e-06	0.189574197061388	NA	4.35453720280597	13.6604513060373	Downregulated
Crybg1	1.21511645095319e-06	0.189981447982029	NA	11.7891641045113	4.12692273974939	Upregulated
Apobec1	1.34527780732494e-06	0.190519045970202	0.999713638514384	18.6925963151305	7.83778283085584	Upregulated
Supt4a	2.22989127601482e-06	0.19086919033133	0.999713638514384	117.29106883895	68.6084427480343	Upregulated
Mafk	1.53112170489265e-06	0.191103876743109	0.999713638514384	27.8496123937368	13.3176396112577	Upregulated
Setdb1	-5.86604068695141e-07	0.191738026342956	NA	0.434066169979068	4.68435696004766	Downregulated
Trim56	1.59956848028654e-06	0.192156264972604	0.999713638514384	35.2426127863963	17.1933143485567	Upregulated
Oas1c	6.20813878701707e-07	0.192465312285648	NA	3.9204710328269	0.630685174161636	Upregulated
Colgalt1	-1.17088146308989e-06	0.1947214659197	NA	4.35453720280597	13.459011182913	Downregulated
Yju2	-4.34603820981155e-07	0.195228604806628	NA	0	3.09848765541065	Downregulated
Gm26917	1.48797881402744e-06	0.195714459898243	0.999713638514384	34.7807956103866	16.1780616666124	Upregulated
Mt3	-1.28591789459195e-06	0.196351308495087	0.999713638514384	6.10467738573753	16.0000646180254	Downregulated
Ptgs2	-2.30949424496083e-06	0.196432808903693	0.999713638514384	310.866779570094	524.475895169779	Downregulated
Azi2	1.7784664470107e-06	0.196579115172474	0.999713638514384	34.0236672945508	17.6225593995941	Upregulated
March5	1.40943409024957e-06	0.196626954115086	0.999713638514384	23.6199547180684	9.99939909425697	Upregulated
Prkcd	-1.63081726675699e-06	0.196663967489435	0.999713638514384	18.3140321572126	37.5400545679216	Downregulated
Cyc1	1.47927249959547e-06	0.197130047606111	0.999713638514384	35.0305546646618	15.3693794438638	Upregulated
Mgst2	5.00889739162871e-07	0.197557927968261	NA	3.05233869286877	0.306186217847897	Upregulated
Slfn9	1.1432043639869e-06	0.197569047423405	NA	12.2232302744904	4.45142169606313	Upregulated
Mapkapk3	-9.07703039623228e-07	0.198426850973448	NA	2.17033084989534	9.89465299953332	Downregulated
Ostf1	-2.03894667267458e-06	0.198555155963297	0.999713638514384	80.5242494943722	146.114598552124	Downregulated
H13	-1.89996846157752e-06	0.19884036080418	0.999713638514384	23.5089506939461	48.2250770517378	Downregulated
Xpr1	-9.04223754425437e-07	0.199169211464442	NA	2.17033084989534	9.71152561487491	Downregulated
Cgrrf1	8.24843372780345e-07	0.199457785783235	NA	8.33051024769402	1.87374278401907	Upregulated
Cemip2	-8.83713535774006e-07	0.19947321613463	NA	2.18420635291063	7.94765926165089	Downregulated
Rsrp1	1.92079302275728e-06	0.20082630023245	0.999713638514384	85.7607945401517	47.4163948289891	Upregulated
Taf10	-1.68807334109341e-06	0.201760236957264	0.999713638514384	15.6957596343229	32.3246281923646	Downregulated
Tspan5	8.21901280993798e-07	0.202984812210587	NA	7.43462690170531	1.85543004555322	Upregulated
Dgkh	-8.21315138206598e-07	0.203004422953972	NA	1.30219850993721	7.26203587209173	Downregulated
Ddx17	1.16903641266121e-06	0.203131657790743	0.999713638514384	13.497677778397	29.9483894034448	Upregulated
Mrpl36	-8.64684010540866e-07	0.203148700097486	NA	1.73626467991627	8.46846800501748	Downregulated
Trib3	1.0777807860885e-06	0.203440097918163	NA	10.9210317645531	3.76579830650397	Upregulated
Il6ra	-1.32187665415534e-06	0.203494607029468	0.999713638514384	6.97280972569567	17.64087213806	Downregulated
Rpe	9.99517029951211e-07	0.204766326860717	NA	7.86869307168438	2.1982417403328	Upregulated
Hist1h2bc	2.10814781687184e-06	0.205099966379173	0.999713638514384	79.7809966815517	46.6025822701691	Upregulated
Sap30	1.29590806130312e-06	0.20593625934531	0.999713638514384	16.1575768103325	6.66797617486178	Upregulated
Vps26c	1.08649888821828e-06	0.205948536549154	0.999713638514384	13.5670552934734	4.68435696004766	Upregulated
Sparc	-1.19904186903007e-06	0.206369863357709	0.999713638514384	9.17089158162159	22.5164085490891	Downregulated
Cox6a2	1.61930264696847e-07	0.207262135842582	NA	17.1089621683824	0.324498956313738	Upregulated
Tnfaip6	1.36923707459118e-06	0.207307420887249	0.999713638514384	21.8004370200604	10.3605235275024	Upregulated
Tiparp	1.76559962284689e-06	0.207499439866698	0.999713638514384	122.180726309348	65.7458120868599	Upregulated
Cyth4	-1.57445899716515e-06	0.207939111929347	0.999713638514384	13.5115532814123	28.8152082243824	Downregulated
Dusp10	-6.48644181570991e-07	0.208091273852959	NA	0.434066169979068	4.62941874465014	Downregulated
Tent4a	8.05854017855003e-07	0.208356438801781	NA	6.10467738573753	1.58586930463701	Upregulated
Rpl37a	-2.41095617217209e-06	0.208394793761876	0.999713638514384	221.827712712324	355.832418790604	Downregulated
Ssrp1	1.1302122797105e-06	0.208873285268892	0.999713638514384	14.8831293064259	5.3150421342093	Upregulated
Arf2	-9.30548870019234e-07	0.20929929019618	NA	2.6182725228897	8.8295924382629	Downregulated
Pmpca	-5.12740740580694e-07	0.209806997055188	NA	0.434066169979068	4.43310895759729	Downregulated
Dcaf1	-5.12740740580694e-07	0.209806997055188	NA	0.434066169979068	4.43310895759729	Downregulated
Cmah	-5.12740740580694e-07	0.209806997055188	NA	0.434066169979068	4.43310895759729	Downregulated
Smim40	4.47399423236813e-07	0.209909310800555	NA	3.03846318985348	0.306186217847897	Upregulated
Myc	1.34933661836797e-06	0.209913588790668	0.999713638514384	26.616791398876	11.7266399705493	Upregulated
Tet3	1.04716429898617e-06	0.20998429778983	NA	11.3550979345322	4.10861000128355	Upregulated
Zfp110	-5.94782669037246e-07	0.210008249167214	NA	0.434066169979068	4.45142169606313	Downregulated
Irak4	-5.94782669037246e-07	0.210008249167214	NA	0.434066169979068	4.45142169606313	Downregulated
Uchl5	-1.08827833187155e-06	0.210326437813014	NA	3.9204710328269	11.9830183090711	Downregulated
Mcm7	-8.47960124074442e-07	0.210448732060131	NA	1.73626467991627	8.41352978961995	Downregulated
Ythdf3	-1.16314594158634e-06	0.210452535000864	0.999713638514384	5.64286020972789	17.8056867842525	Downregulated
Maco1	-6.60715570591319e-07	0.210567482542901	NA	0.434066169979068	4.41479621913145	Downregulated
Cnot10	-6.60715570591319e-07	0.210567482542901	NA	0.434066169979068	4.41479621913145	Downregulated
Mrpl17	-1.2091682868543e-06	0.211638993682969	0.999713638514384	6.98668522871096	16.3611890512708	Downregulated
BC005561	7.18003131543638e-07	0.211676304887676	NA	5.68448671877375	1.24305760985743	Upregulated
Gde1	1.05984139374551e-06	0.211735044334513	NA	10.8794052555073	4.07198452435187	Upregulated
Smarcb1	8.78360068084931e-07	0.212051028913099	NA	9.19864258765216	2.48611521971486	Upregulated
Atf3	1.99599514725971e-06	0.212219986141496	0.999713638514384	163.625145002588	95.5762729931866	Upregulated
Efr3a	-5.91688964648083e-07	0.212250956034542	NA	0.434066169979068	4.39648348066561	Downregulated
Trim30d	1.70763580935342e-06	0.212337162048686	0.999713638514384	82.2466386712732	45.4877138295725	Upregulated
Mefv	-1.53585087528047e-06	0.212383211125524	0.999713638514384	20.4704875040927	43.1664132560502	Downregulated
Klra4	1.32816370356905e-06	0.212587781246425	0.999713638514384	24.5158380640571	10.3971490044341	Upregulated
Mars2	5.92305257163759e-07	0.212743008171087	NA	3.93434653584219	0.630685174161636	Upregulated
Alkbh1	7.48618769059999e-07	0.213024715778326	NA	6.10467738573753	1.54924382770533	Upregulated
Pkm	4.96158991634222e-07	0.213324158639526	0.999713638514384	213.677584003829	334.527572710512	Upregulated
Rab21	1.67790921242523e-06	0.213746724144018	0.999713638514384	39.7220295163398	21.2469861344428	Upregulated
Ffar2	-5.7148800538012e-07	0.213795322302509	0.999713638514384	7.81319105962323	47.7643368598401	Downregulated
Klf4	1.62058689048679e-06	0.214537592620079	0.999713638514384	31.8949629537013	16.0183773564913	Upregulated
Synj2bp	8.86110825539671e-07	0.214759860555141	NA	8.30275924166345	2.5044279581807	Upregulated
Pecam1	-5.3926308086216e-07	0.214908038004313	NA	0.434066169979068	4.37817074219977	Downregulated
Arfgap3	-5.3926308086216e-07	0.214908038004313	NA	0.434066169979068	4.37817074219977	Downregulated
Clec4a1	5.53661450073287e-07	0.214953793809938	NA	5.25042054879468	0.973496868941215	Upregulated
Trem1	-1.77889555068766e-06	0.215257208179637	0.999713638514384	268.120162366916	160.002854786074	Downregulated
Gzmb	-8.26620538366729e-07	0.215540933691743	NA	3.93434653584219	12.8781338880775	Downregulated
Nsf	-1.00657074924139e-06	0.215813892058731	NA	2.60439701987441	10.4154617428999	Downregulated
Vdac3	1.27651503098496e-06	0.215970143953764	0.999713638514384	21.8975655411674	8.79296696133122	Upregulated
Chst15	-8.3452055247369e-07	0.216194689145223	NA	2.18420635291063	7.58653482840547	Downregulated
Gm47283	-1.23932372148011e-06	0.216332724287039	0.999713638514384	6.09080188272224	16.7040007460504	Downregulated
Cxcr4	-1.86410443100951e-06	0.216398025225649	0.999713638514384	51.7787537546467	96.6647766289942	Downregulated
Slc7a11	-2.3677854199344e-06	0.216756401146314	0.999713638514384	196.75292895115	332.056848499011	Downregulated
Ahsa1	-9.71359087843329e-07	0.21701999655439	NA	3.05233869286877	9.76646383027243	Downregulated
Pde8a	5.58283603414321e-07	0.217225452255576	NA	3.9204710328269	0.648997912627477	Upregulated
Cgas	3.70964912645615e-07	0.217414765150316	NA	5.22266954276411	1.24305760985743	Upregulated
Il23a	-8.50028861312273e-07	0.217487673220076	NA	1.73626467991627	8.18059452563542	Downregulated
Samsn1	1.99250457693431e-06	0.217748295119272	0.999713638514384	318.134900435616	188.247446387764	Upregulated
Exosc10	-4.12489521177411e-07	0.217808678485456	NA	0	2.86555239142612	Downregulated
Mrpl22	9.24353734048679e-07	0.217996662183168	NA	10.0667749276103	3.13511313234234	Upregulated
Dusp22	-4.13694836962358e-07	0.218074286855275	NA	0	2.84723965296028	Downregulated
Mapk8	-4.13694836962358e-07	0.218074286855275	NA	0	2.84723965296028	Downregulated
Tnpo3	-9.51239196565875e-07	0.218196534616156	NA	3.05233869286877	9.85802752260164	Downregulated
H2-Q10	-2.05470316165066e-06	0.218444850235762	0.999713638514384	63.1893537012401	108.830922322724	Downregulated
Tmed5	9.43618550930676e-07	0.218923630402636	0.999713638514384	107.884293706069	61.427709896129	Upregulated
Ing2	9.95377957649805e-07	0.219140855814201	NA	9.57720674557008	3.44129935019023	Upregulated
Adk	-8.24680302032064e-07	0.219558515404052	NA	2.18420635291063	7.53159661300795	Downregulated
Itgal	-1.07759940533286e-06	0.219839620631805	0.999713638514384	16.5361409682505	35.50149713771	Downregulated
Vps13c	-4.1162922275983e-07	0.220059246700465	NA	0	2.82892691449444	Downregulated
Osgep	-4.1162922275983e-07	0.220059246700465	NA	0	2.82892691449444	Downregulated
Akap8l	-7.51040889913538e-07	0.221077548904046	NA	1.30219850993721	6.95584965424383	Downregulated
Ptms	-1.4003377704901e-06	0.221079880598585	0.999713638514384	16.1575768103325	30.8120098415909	Downregulated
Chpt1	8.24827082942894e-07	0.221956450919041	NA	6.5387435557166	1.89205552248491	Upregulated
Pcnx	-6.88096931666191e-07	0.222120106228497	NA	0.868132339958137	5.73110478285224	Downregulated
Parp4	-1.0811822503022e-06	0.222134415753872	NA	4.35453720280597	13.103017085739	Downregulated
Hilpda	1.94788376161574e-06	0.223013232989965	0.999713638514384	207.142766024617	115.873918457657	Upregulated
Dcaf8	-6.86183617950378e-07	0.223409763136143	NA	0.868132339958137	5.65785382898888	Downregulated
Oxct1	-6.86183617950378e-07	0.223409763136143	NA	0.868132339958137	5.65785382898888	Downregulated
Mapk1ip1	-4.06516660914625e-07	0.223769016167445	NA	0	2.8106141760286	Downregulated
Dlat	-5.64346166529137e-07	0.223861616268852	NA	0.434066169979068	4.34154526526808	Downregulated
Aste1	-5.31239646232291e-07	0.22408878621682	NA	1.31607401295249	4.77592065237687	Downregulated
Parp14	1.87150532979355e-06	0.224476532450801	0.999713638514384	95.8553204737925	55.2043697805188	Upregulated
Slc6a13	-1.06143012860787e-06	0.224726237779799	0.999713638514384	8.30275924166345	20.6580567732842	Downregulated
2510039O18Rik	-1.04519567557153e-06	0.224988806678542	NA	3.9204710328269	11.6585193527573	Downregulated
Uqcrh	-2.01153228572595e-06	0.224991851503404	0.999713638514384	52.7162636096813	91.1380336995179	Downregulated
Syne1	1.07307374519008e-06	0.225107162883264	NA	12.2232302744904	4.66604422158182	Upregulated
Mrpl33	2.26279660934197e-06	0.225128014151291	0.999713638514384	175.67794366439	110.987408250053	Upregulated
Tgfbr1	-1.16536677291338e-06	0.225156250129253	0.999713638514384	6.55261905873189	15.2096951337426	Downregulated
Hps1	-6.38834551932125e-07	0.225442373473286	NA	0.868132339958137	5.63954109052304	Downregulated
Ccdc180	5.69878001902922e-07	0.225653609377095	NA	7.42075139869002	1.94699373788243	Upregulated
Atp5a1	-1.58076999107676e-06	0.225747355060659	0.999713638514384	20.9600556861329	38.5032907647201	Downregulated
Rab7	1.18078421866536e-06	0.225820602092956	0.999713638514384	323.302067966319	189.856758766938	Upregulated
mt-Atp8	-1.08109172937267e-06	0.225915847730823	0.999713638514384	6.98668522871096	16.23299988201	Downregulated
Dok2	-3.44138479193105e-07	0.226170007700123	NA	0	3.24498956313738	Downregulated
Xrn2	1.14527819155936e-06	0.22622825744818	0.999713638514384	13.9733704574219	5.60291561359136	Upregulated
Wincr1	9.6382476050092e-07	0.226381663394085	NA	10.052899424595	3.45961208865608	Upregulated
Ppih	-6.58821760893724e-07	0.22654993567549	NA	1.31607401295249	4.70266969851351	Downregulated
Stmn1	-1.02795877533719e-06	0.226567354907311	0.999713638514384	4.34066169979068	14.3592570979909	Downregulated
Prdx4	-6.87372152303218e-07	0.226731071183742	NA	1.30219850993721	6.88259870038047	Downregulated
Agpat2	-8.72468531874358e-07	0.226841116252467	NA	2.17033084989534	9.11746591764495	Downregulated
BC004004	-8.8626340218402e-07	0.227369612547328	NA	2.6182725228897	8.50509348194916	Downregulated
Pigyl	6.69375394634434e-07	0.22764809759133	NA	4.35453720280597	0.936871392009533	Upregulated
Hspb8	9.78444808133216e-07	0.22772052202016	NA	10.9349072675684	3.74748556803813	Upregulated
Shmt2	9.78444808133216e-07	0.22772052202016	NA	10.9349072675684	3.74748556803813	Upregulated
Agk	4.27160436639702e-07	0.227965158629668	NA	3.06621419588405	0.306186217847897	Upregulated
Zfp568	4.27160436639702e-07	0.227965158629668	NA	3.06621419588405	0.306186217847897	Upregulated
Rhbdd3	4.27160436639702e-07	0.227965158629668	NA	3.06621419588405	0.306186217847897	Upregulated
Ptgfrn	5.41304909924881e-07	0.228160484077909	NA	3.93434653584219	0.612372435695794	Upregulated
Nop53	1.71055472338437e-06	0.228228766386509	0.999713638514384	42.6772396881016	23.9294111412105	Upregulated
Rela	-1.21877600396123e-06	0.22899649837643	0.999713638514384	13.0913626144485	26.1459656200091	Downregulated
Reps2	5.92862769796552e-07	0.229163104224119	NA	3.90659552981162	0.612372435695794	Upregulated
Ago3	-3.96903094434472e-07	0.229798026568141	NA	0	2.79230143756276	Downregulated
Nt5e	-3.96903094434472e-07	0.229798026568141	NA	0	2.79230143756276	Downregulated
Gm16104	-3.96903094434472e-07	0.229798026568141	NA	0	2.79230143756276	Downregulated
Zdhhc16	-3.96903094434472e-07	0.229798026568141	NA	0	2.79230143756276	Downregulated
Neurl3	-2.23385303985944e-06	0.229922904090591	0.999713638514384	43.1668078701418	76.0902314817162	Downregulated
Hspa4l	-1.14677567618985e-06	0.230149806836961	0.999713638514384	6.07692637970696	17.928745617442	Downregulated
Tifa	-7.2600519007251e-07	0.230376763567754	NA	1.30219850993721	7.06572608503888	Downregulated
Mief2	4.2401185305048e-07	0.230494676901641	NA	3.06621419588405	0.324498956313738	Upregulated
Simc1	4.2401185305048e-07	0.230494676901641	NA	3.06621419588405	0.324498956313738	Upregulated
Zfp825	4.2401185305048e-07	0.230494676901641	NA	3.06621419588405	0.324498956313738	Upregulated
Mzt2	4.2401185305048e-07	0.230494676901641	NA	3.06621419588405	0.324498956313738	Upregulated
Stfa3	6.37669914539124e-07	0.23088494909067	NA	4.35453720280597	0.955184130475374	Upregulated
mt-Nd5	-1.77079785045431e-06	0.231062986565723	0.999713638514384	33.1000329425315	60.8102071243618	Downregulated
Uap1l1	-1.00614849626727e-06	0.231894364591407	NA	4.36841270582126	11.2973949195119	Downregulated
Tmsb10	-2.28131122997825e-06	0.232639617238193	0.999713638514384	124.961579291916	201.984783502348	Downregulated
F11r	1.05226247136345e-06	0.232810924724987	NA	12.6850474505	4.73929517544519	Upregulated
Wtap	-8.4576126405861e-07	0.233005557224505	NA	2.6182725228897	8.45015526655164	Downregulated
Pon2	6.10818022527981e-07	0.233392949521049	NA	4.81635437881561	0.936871392009533	Upregulated
Akirin2	9.97524464878445e-07	0.233534031146923	NA	12.2509812805209	4.35985800373393	Upregulated
Emc10	-9.42586190597839e-07	0.234447210786885	NA	3.05233869286877	9.44196487395869	Downregulated
Kcnn4	1.43916989983036e-06	0.234669161478227	0.999713638514384	25.3839704040153	11.2058312271827	Upregulated
Msra	1.41552100057059e-06	0.234918351968537	0.999713638514384	23.5089506939461	11.9647055706052	Upregulated
Gclc	6.32654189905679e-07	0.234936815259706	NA	5.68448671877375	1.22474487139159	Upregulated
Rassf5	-9.33747772398082e-07	0.235440162821823	NA	3.03846318985348	11.1193978709249	Downregulated
Kdelr2	-1.10674054992268e-06	0.235517940264299	0.999713638514384	6.98668522871096	15.748816615575	Downregulated
Lars2	-1.22902493294646e-06	0.23606053274987	0.999713638514384	85.7746700431669	144.971156700918	Downregulated
Cep19	6.06031161638123e-07	0.23669215173496	NA	4.81635437881561	0.955184130475374	Upregulated
4930430E12Rik	4.94313276099173e-07	0.236842825360713	NA	3.90659552981162	0.648997912627477	Upregulated
Trpc4ap	-1.21544927884483e-06	0.236847012307768	0.999713638514384	6.97280972569567	16.7589389614479	Downregulated
Zfp384	7.3411296550869e-07	0.237127516808347	NA	5.65673571274318	1.58586930463701	Upregulated
Shc1	-6.04094840695292e-07	0.237221690560838	NA	0.434066169979068	4.12692273974939	Downregulated
Abcf2	-6.04094840695292e-07	0.237221690560838	NA	0.434066169979068	4.12692273974939	Downregulated
Aen	7.84325989118673e-07	0.23737865344458	NA	7.88256857469967	2.1982417403328	Upregulated
Ppp5c	-5.72801186118099e-07	0.237554449996662	NA	0.434066169979068	4.10861000128355	Downregulated
Eif3e	-1.50682208963746e-06	0.237706371823831	0.999713638514384	15.7096351373382	31.1130657233674	Downregulated
Pja2	-5.60487742870393e-07	0.238001994873904	NA	0.434066169979068	4.14523547821523	Downregulated
Snrk	1.36485647769283e-06	0.238139280174135	0.999713638514384	19.6301061701651	9.49690308935622	Upregulated
Trim12c	1.64564717058934e-06	0.238437620302575	0.999713638514384	61.7900266701959	34.6745021764955	Upregulated
Oxnad1	5.51068756958185e-07	0.238940760110442	NA	3.48640486284783	0.630685174161636	Upregulated
Faim	-5.46352581425661e-07	0.238963744311875	NA	0.434066169979068	4.09029726281771	Downregulated
Ubap1	1.70415902855893e-06	0.23898665985495	0.999713638514384	40.9687260142159	23.3719769209122	Upregulated
Arhgef2	-1.09245775353581e-06	0.239364999006172	NA	3.9204710328269	11.3889586118411	Downregulated
Hcar2	1.97976495475674e-06	0.239888952476489	0.999713638514384	788.512096933258	481.091937657958	Upregulated
Aggf1	-6.31551013771412e-07	0.240356885423975	NA	0.434066169979068	4.16354821668108	Downregulated
Baz1a	-1.3385745935761e-06	0.240480234887112	0.999713638514384	9.59108224858537	20.8492362242657	Downregulated
Riok2	-3.79720465649642e-07	0.240531954535637	NA	0	2.77398869909692	Downregulated
Cpne1	-1.1132581240216e-06	0.240636117546784	0.999713638514384	5.22266954276411	14.2178855263356	Downregulated
Polr1c	9.86479642768158e-07	0.241116559405868	NA	10.0390239215797	3.76579830650397	Upregulated
Hist1h1d	-5.74011505889395e-07	0.241455050975976	NA	0.434066169979068	4.07198452435187	Downregulated
Trio	-5.74011505889395e-07	0.241455050975976	NA	0.434066169979068	4.07198452435187	Downregulated
Bvht	-5.74011505889395e-07	0.241455050975976	NA	0.434066169979068	4.07198452435187	Downregulated
Nbl1	7.50288050071635e-07	0.241709948802538	NA	6.55261905873189	1.87374278401907	Upregulated
Chil3	-6.30472352682132e-07	0.242615920633777	NA	0.868132339958137	5.56629013665967	Downregulated
Gps2	1.03208596840578e-06	0.242734281773097	NA	11.3550979345322	4.43310895759729	Upregulated
Rrm1	-7.60424031985527e-07	0.24287467356563	NA	1.30219850993721	6.8093477465171	Downregulated
Lemd2	1.05527381865701e-06	0.24297195873409	NA	11.7891641045113	4.70266969851351	Upregulated
Nt5c	-9.80737395142133e-07	0.243454658888604	NA	3.9204710328269	11.5120174450306	Downregulated
Igbp1	9.23790741767246e-07	0.24361741091199	NA	8.72294990862723	3.13511313234234	Upregulated
Smim20	8.70524309977174e-07	0.243662695677984	NA	9.61883325461594	3.2083640862057	Upregulated
Srp9	-1.72342690961725e-06	0.243722082261041	0.999713638514384	23.9846433729711	43.1378398454416	Downregulated
Ncoa4	-9.20130657609312e-07	0.244049075678905	NA	3.93434653584219	10.1459010019837	Downregulated
Wdfy2	-6.8274017538366e-07	0.244084156539604	NA	1.75014018293156	6.00066552376846	Downregulated
Adgre1	-6.56208499279667e-07	0.244216592343053	NA	0.868132339958137	5.38829308807266	Downregulated
Cox16	-8.56760806437494e-07	0.244409046642682	NA	2.6182725228897	8.39521705115411	Downregulated
Jaml	1.9819481471247e-06	0.244817700706383	0.999713638514384	169.351258230408	104.410995767521	Upregulated
Mef2a	-1.09233629329931e-06	0.244864930223107	0.999713638514384	5.20879403974882	15.6755656617117	Downregulated
Nom1	-5.72340932416113e-07	0.245081987648416	NA	0.434066169979068	4.05367178588603	Downregulated
Cd164	1.75077691925856e-06	0.245387606302633	0.999713638514384	59.6474468263311	35.1037472275329	Upregulated
Slc28a2	9.37162589665391e-07	0.245618873663898	NA	9.14314057559101	3.47792482712192	Upregulated
Manf	-1.55032101712728e-06	0.245688907093111	0.999713638514384	30.5095114256724	55.7595953949973	Downregulated
D830025C05Rik	7.76073393121348e-07	0.245866105086351	NA	7.81319105962323	2.52274069664654	Upregulated
Zcchc2	1.43586623033482e-06	0.245973460295517	0.999713638514384	38.7012666432135	20.6477961011414	Upregulated
Pnn	-9.31669978683112e-07	0.246114588509308	NA	3.47252935983255	12.1060771422606	Downregulated
Zcchc24	6.1010435872245e-07	0.246724268807526	NA	4.36841270582126	0.936871392009533	Upregulated
St3gal5	-8.95962560791879e-07	0.247005503705483	NA	2.60439701987441	9.8397147841358	Downregulated
Cdc42ep5	-6.62081272422394e-07	0.247128686689009	NA	1.75014018293156	5.96404004683678	Downregulated
Cirbp	-6.62081272422394e-07	0.247128686689009	NA	1.75014018293156	5.96404004683678	Downregulated
Ak6	-6.62081272422394e-07	0.247128686689009	NA	1.75014018293156	5.96404004683678	Downregulated
Fam83a	-6.62081272422394e-07	0.247128686689009	NA	1.75014018293156	5.96404004683678	Downregulated
Vps4b	2.31849459516094e-06	0.248242147588051	0.999713638514384	50.9522479237344	29.3858248470751	Upregulated
Mfge8	-9.03323899240141e-07	0.249205274037188	NA	3.03846318985348	10.8996450093348	Downregulated
Gm39321	1.38468848385489e-06	0.249217685688302	0.999713638514384	27.8496123937368	14.6156354365127	Upregulated
Il4ra	-1.59470245126598e-06	0.249784079354397	0.999713638514384	26.9814800537787	51.7396273557914	Downregulated
Renbp	5.77708582256733e-07	0.249931021126453	NA	7.86869307168438	2.5044279581807	Upregulated
Coa4	7.23652885002061e-07	0.249986504995271	NA	7.00056073172624	1.92868099941659	Upregulated
Zbtb21	9.34655523693908e-07	0.25030945846858	NA	9.1570160786063	3.45961208865608	Upregulated
Aebp1	-7.56465414135573e-07	0.250442537540369	NA	1.73626467991627	7.76453187699248	Downregulated
Prrc2b	-4.93648677377133e-07	0.25155938242265	NA	1.31607401295249	4.41479621913145	Downregulated
Col18a1	-1.20391549611555e-06	0.251747139544917	0.999713638514384	9.57720674557008	22.3567242389679	Downregulated
Tpgs1	8.48115840312502e-07	0.252016989997786	NA	8.7507009146578	2.84723965296028	Upregulated
Hist1h1b	-7.61438149999473e-07	0.252030496881099	NA	1.73626467991627	8.01577987944285	Downregulated
Wdr1	-1.22069185461428e-06	0.252269352003483	0.999713638514384	8.69519890259665	21.2836116113744	Downregulated
Abracl	-1.36179508841328e-06	0.253322921067703	0.999713638514384	17.4597753202697	31.913695879793	Downregulated
Lztfl1	4.20448736601522e-07	0.253457024893262	NA	2.6182725228897	0.306186217847897	Upregulated
Adck5	4.20448736601522e-07	0.253457024893262	NA	2.6182725228897	0.306186217847897	Upregulated
Kdm5d	4.20448736601522e-07	0.253457024893262	NA	2.6182725228897	0.306186217847897	Upregulated
Nt5dc2	-3.81357427865992e-07	0.253577878603654	NA	1.31607401295249	4.39648348066561	Downregulated
Mcm4	-6.53873994311518e-07	0.253810168455021	NA	1.75014018293156	5.92741456990509	Downregulated
Oasl2	1.91452530566636e-06	0.253841195024434	0.999713638514384	234.738693787574	147.056600280204	Upregulated
Klf5	-6.10862641144669e-07	0.253857124530645	NA	0.868132339958137	5.29672939574346	Downregulated
Fkbp11	-1.26393657174501e-06	0.254097596120279	0.999713638514384	13.5531797904581	26.1225225454719	Downregulated
Rwdd4a	6.93914134705514e-07	0.255271724867449	NA	5.25042054879468	1.26137034832327	Upregulated
Hnrnpd	-1.18031861783992e-06	0.255502168714728	0.999713638514384	7.40687589567474	17.224809489417	Downregulated
Mapk8ip3	-7.92958621700767e-07	0.255591767411248	NA	2.6182725228897	8.32709643336215	Downregulated
5830428M24Rik	-9.62160122027185e-07	0.255863905917342	NA	3.9204710328269	11.0461469170615	Downregulated
Map3k6	4.37059649798969e-07	0.256109750100404	NA	2.6182725228897	0.324498956313738	Upregulated
Orc5	4.37059649798969e-07	0.256109750100404	NA	2.6182725228897	0.324498956313738	Upregulated
Zdhhc4	4.37059649798969e-07	0.256109750100404	NA	2.6182725228897	0.324498956313738	Upregulated
Qrsl1	4.37059649798969e-07	0.256109750100404	NA	2.6182725228897	0.324498956313738	Upregulated
Calhm6	-5.60412312962272e-07	0.256162558775614	NA	1.75014018293156	7.13897703890224	Downregulated
Znhit2	7.83794388567019e-07	0.256668949282791	NA	9.19864258765216	2.86555239142612	Upregulated
Ddx23	-1.2538279133006e-07	0.256883685874968	NA	10.5147166006047	3.45961208865608	Downregulated
A530040E14Rik	3.08904765292788e-07	0.256955541207626	NA	1.75014018293156	0	Upregulated
Pign	3.08904765292788e-07	0.256955541207626	NA	1.75014018293156	0	Upregulated
Kif14	3.08904765292788e-07	0.256955541207626	NA	1.75014018293156	0	Upregulated
Rbm8a2	3.08904765292788e-07	0.256955541207626	NA	1.75014018293156	0	Upregulated
Mthfr	3.08904765292788e-07	0.256955541207626	NA	1.75014018293156	0	Upregulated
Dgkq	3.08904765292788e-07	0.256955541207626	NA	1.75014018293156	0	Upregulated
Far2os1	3.08904765292788e-07	0.256955541207626	NA	1.75014018293156	0	Upregulated
Lins1	3.08904765292788e-07	0.256955541207626	NA	1.75014018293156	0	Upregulated
Micu3	3.08904765292788e-07	0.256955541207626	NA	1.75014018293156	0	Upregulated
Ces2g	3.08904765292788e-07	0.256955541207626	NA	1.75014018293156	0	Upregulated
Etaa1os	3.08904765292788e-07	0.256955541207626	NA	1.75014018293156	0	Upregulated
Zkscan17	3.08904765292788e-07	0.256955541207626	NA	1.75014018293156	0	Upregulated
Mrm1	3.08904765292788e-07	0.256955541207626	NA	1.75014018293156	0	Upregulated
Nbas	3.08904765292788e-07	0.256955541207626	NA	1.75014018293156	0	Upregulated
Foxq1	3.08904765292788e-07	0.256955541207626	NA	1.75014018293156	0	Upregulated
Trim23	3.08904765292788e-07	0.256955541207626	NA	1.75014018293156	0	Upregulated
Slc7a8	3.08904765292788e-07	0.256955541207626	NA	1.75014018293156	0	Upregulated
Gm17066	3.08904765292788e-07	0.256955541207626	NA	1.75014018293156	0	Upregulated
Prm1	3.08904765292788e-07	0.256955541207626	NA	1.75014018293156	0	Upregulated
G730013B05Rik	3.08904765292788e-07	0.256955541207626	NA	1.75014018293156	0	Upregulated
Wdr24	3.08904765292788e-07	0.256955541207626	NA	1.75014018293156	0	Upregulated
Thumpd2	3.08904765292788e-07	0.256955541207626	NA	1.75014018293156	0	Upregulated
Dagla	3.08904765292788e-07	0.256955541207626	NA	1.75014018293156	0	Upregulated
Luzp4	3.08904765292788e-07	0.256955541207626	NA	1.75014018293156	0	Upregulated
Tal2	3.08904765292788e-07	0.256955541207626	NA	1.75014018293156	0	Upregulated
Ist1	1.55351034392528e-06	0.256965155040495	0.999713638514384	40.92709950517	23.4452278747756	Upregulated
Naa25	6.32464269336298e-07	0.257484451317786	NA	5.25042054879468	1.24305760985743	Upregulated
Wdr45	6.32464269336298e-07	0.257484451317786	NA	5.25042054879468	1.24305760985743	Upregulated
Dnajc14	-7.55612088815013e-07	0.257859492219079	NA	2.18420635291063	6.95584965424383	Downregulated
Fh1	-7.0942169763282e-07	0.257878783669484	NA	0.434066169979068	4.01704630895435	Downregulated
Gkap1	-7.0942169763282e-07	0.257878783669484	NA	0.434066169979068	4.01704630895435	Downregulated
Klf9	-7.0942169763282e-07	0.257878783669484	NA	0.434066169979068	4.01704630895435	Downregulated
Irx2	4.98648364929993e-07	0.257914109090219	NA	3.48640486284783	0.612372435695794	Upregulated
Gla	1.61375834151444e-06	0.258420867808216	0.999713638514384	71.3533579127507	42.0727792841712	Upregulated
Kansl1l	1.00229462515425e-06	0.258472592615357	NA	12.2093547714751	5.11873234715645	Upregulated
Chil1	-9.03513967800263e-07	0.25857294888511	NA	3.48640486284783	10.2008392173812	Downregulated
Krt18	-1.80510084139101e-06	0.258782082160646	0.999713638514384	92.4521686290364	146.659563494459	Downregulated
Dpp8	-7.41093825538072e-07	0.258950296858308	NA	2.18420635291063	6.99247513117551	Downregulated
Ski	1.17088867750379e-06	0.259048200423189	0.999713638514384	16.9840826412448	8.25384547949879	Upregulated
Incenp	7.48767259954038e-07	0.259345960207595	NA	6.10467738573753	1.89205552248491	Upregulated
Lsm8	-1.0777486263588e-06	0.259482690188646	NA	5.2365450457794	12.6869544370961	Downregulated
Snhg3	-1.03032539940584e-06	0.259655520874444	NA	5.2365450457794	12.5953907447669	Downregulated
Kdm5c	-8.1739770388612e-07	0.259693195807944	NA	2.17033084989534	8.54171895888084	Downregulated
Zc3hav1	1.46661765809067e-06	0.259720541611782	0.999713638514384	55.8102288115959	33.6094416152251	Upregulated
Ergic1	-9.44697663197882e-07	0.260142013158389	NA	3.9204710328269	11.1560233478566	Downregulated
Ubtd1	-8.71806698274593e-07	0.260515273744934	0.999713638514384	7.40687589567474	17.1200633946934	Downregulated
Gm7694	-3.69590659090984e-07	0.260943725988782	NA	0	2.54105343511238	Downregulated
Hps3	-3.69590659090984e-07	0.260943725988782	NA	0	2.54105343511238	Downregulated
Ahcyl2	-3.69590659090984e-07	0.260943725988782	NA	0	2.54105343511238	Downregulated
Ccne1	-3.69590659090984e-07	0.260943725988782	NA	0	2.54105343511238	Downregulated
Zfp715	-3.69590659090984e-07	0.260943725988782	NA	0	2.54105343511238	Downregulated
Card10	-3.69590659090984e-07	0.260943725988782	NA	0	2.54105343511238	Downregulated
Mecp2	-3.69590659090984e-07	0.260943725988782	NA	0	2.54105343511238	Downregulated
Proscos	3.85228019079777e-07	0.2609840537829	NA	2.60439701987441	0.306186217847897	Upregulated
Tlr7	3.85228019079777e-07	0.2609840537829	NA	2.60439701987441	0.306186217847897	Upregulated
Nmt1	1.01723945247329e-06	0.261029782942846	NA	12.6850474505	5.02716865482724	Upregulated
Dkc1	8.95556351144643e-07	0.261095500540688	NA	9.61883325461594	3.47792482712192	Upregulated
Usp8	-8.04040775503855e-07	0.261186172887137	NA	2.17033084989534	8.59665717427837	Downregulated
Etfb	-1.16318610269614e-06	0.261543910346162	0.999713638514384	7.42075139869002	16.23299988201	Downregulated
Sh3bp2	-9.32671202096159e-07	0.26167849200077	NA	4.36841270582126	10.7765861761453	Downregulated
Cxcr1	1.07896748912275e-06	0.261820661764598	0.999713638514384	15.2894444703744	6.70460165179346	Upregulated
Slc9a3r1	-1.4562689966207e-06	0.26184754885465	0.999713638514384	13.9178684453608	29.7887050933236	Downregulated
Cda	-6.434626882024e-07	0.261892559942424	NA	1.30219850993721	6.50316152866921	Downregulated
Ezh2	-6.434626882024e-07	0.261892559942424	NA	1.30219850993721	6.50316152866921	Downregulated
Dancr	-4.76280601644871e-07	0.261909979947173	NA	1.31607401295249	4.35985800373393	Downregulated
Zfp408	-3.66086331010838e-07	0.262030163755527	NA	0	2.55936617357822	Downregulated
Abtb2	1.32872925967773e-06	0.262097414812419	0.999713638514384	24.363207530889	12.7052671755619	Upregulated
Copz1	-8.15383809830301e-07	0.262232823490911	NA	2.17033084989534	8.48678074348332	Downregulated
Ddx19a	-3.69118515811239e-07	0.262349680464021	NA	0	2.52274069664654	Downregulated
Hars	-3.69118515811239e-07	0.262349680464021	NA	0	2.52274069664654	Downregulated
Slc14a1	-3.69118515811239e-07	0.262349680464021	NA	0	2.52274069664654	Downregulated
Gdf15	7.72082552524598e-07	0.2628750954848	NA	6.98668522871096	2.23486721726449	Upregulated
4833420G17Rik	7.72082552524598e-07	0.2628750954848	NA	6.98668522871096	2.23486721726449	Upregulated
Hif1a	-2.92493143310992e-06	0.262995847736083	0.999713638514384	22.2067521840089	41.6618469715996	Downregulated
Tyms	-6.09402541790293e-07	0.263120074105357	NA	1.75014018293156	6.16034983388963	Downregulated
Gxylt1	-6.9171345717428e-07	0.263281593825734	NA	1.30219850993721	6.36178995701388	Downregulated
Gm12216	-6.95985355702369e-07	0.263633731283219	NA	1.30219850993721	6.30685174161636	Downregulated
Irf9	1.59192954830423e-06	0.263703277147245	0.999713638514384	45.2677612049607	26.0412195252855	Upregulated
Bnip3	-1.60029957997558e-06	0.263709860794171	0.999713638514384	23.1165110330129	40.7249755795901	Downregulated
Mrtfa	5.57984690843201e-07	0.263725696736517	NA	4.35453720280597	0.973496868941215	Upregulated
Prom2	-1.0523143240083e-07	0.2637844913642	NA	1.73626467991627	0	Downregulated
Sprr2f	-1.0523143240083e-07	0.2637844913642	NA	1.73626467991627	0	Downregulated
Olfr655	-1.0523143240083e-07	0.2637844913642	NA	1.73626467991627	0	Downregulated
Setdb2	-1.0523143240083e-07	0.2637844913642	NA	1.73626467991627	0	Downregulated
Gm41442	-1.0523143240083e-07	0.2637844913642	NA	1.73626467991627	0	Downregulated
Fchsd1	-1.0523143240083e-07	0.2637844913642	NA	1.73626467991627	0	Downregulated
Lin28a	-1.0523143240083e-07	0.2637844913642	NA	1.73626467991627	0	Downregulated
Il5ra	-1.0523143240083e-07	0.2637844913642	NA	1.73626467991627	0	Downregulated
Gm38575	-1.0523143240083e-07	0.2637844913642	NA	1.73626467991627	0	Downregulated
I830077J02Rik	1.19884187218396e-06	0.263911691259732	0.999713638514384	20.0502968371289	9.6250922586171	Upregulated
Ppp2r2a	1.21669918956253e-06	0.264169149716066	0.999713638514384	19.6578571761957	9.35040118162949	Upregulated
Slc31a1	-1.02115191983275e-06	0.264318270753623	0.999713638514384	5.20879403974882	15.1364441798793	Downregulated
Cd302	-5.96026534452652e-07	0.264538674366715	NA	0.868132339958137	5.26010391881178	Downregulated
Suox	6.51943969820969e-07	0.265095970930597	NA	6.13242839176811	1.56755656617117	Upregulated
Dtymk	-8.80494456177175e-07	0.265696825220108	NA	3.47252935983255	11.5303301834965	Downregulated
Extl1	-3.65346553442689e-07	0.265819740454387	NA	0	2.5044279581807	Downregulated
Plbd2	-3.65346553442689e-07	0.265819740454387	NA	0	2.5044279581807	Downregulated
Spn	-3.65346553442689e-07	0.265819740454387	NA	0	2.5044279581807	Downregulated
Urgcp	-3.65346553442689e-07	0.265819740454387	NA	0	2.5044279581807	Downregulated
Elovl7	-3.65346553442689e-07	0.265819740454387	NA	0	2.5044279581807	Downregulated
Letmd1	-3.65346553442689e-07	0.265819740454387	NA	0	2.5044279581807	Downregulated
Socs6	-3.65346553442689e-07	0.265819740454387	NA	0	2.5044279581807	Downregulated
Cetn2	-3.65346553442689e-07	0.265819740454387	NA	0	2.5044279581807	Downregulated
AB124611	1.57543011436268e-06	0.266180014878672	0.999713638514384	41.0103525232617	23.5367915671048	Upregulated
Lmf2	-8.06967462950682e-07	0.266328821821454	NA	2.6182725228897	7.89272104625337	Downregulated
Fam216a	7.26121209111002e-07	0.266377595419466	NA	6.98668522871096	2.16161626340112	Upregulated
Isy1	1.22600015952917e-06	0.266596860902136	0.999713638514384	28.6899937276644	14.9401343928264	Upregulated
Tmem30a	-9.01807945187136e-07	0.266806469592225	NA	4.34066169979068	13.3359523497236	Downregulated
1110002J07Rik	-3.55164835372632e-07	0.267891546286733	NA	0	2.57767891204407	Downregulated
Kri1	6.4932820206327e-07	0.268038293496616	NA	6.13242839176811	1.58586930463701	Upregulated
Lgals1	-1.97400029781735e-06	0.268186231754472	0.999713638514384	293.944223290916	454.458797808738	Downregulated
Fam107b	1.66067873023548e-06	0.268382924369982	0.999713638514384	117.013558778645	70.2807454089292	Upregulated
Tmem168	-5.40785162569523e-07	0.26867802387602	NA	0.434066169979068	3.80242378343565	Downregulated
Smurf2	-5.40785162569523e-07	0.26867802387602	NA	0.434066169979068	3.80242378343565	Downregulated
Dmxl1	-5.40785162569523e-07	0.26867802387602	NA	0.434066169979068	3.80242378343565	Downregulated
Lmo7	-6.53280444651029e-07	0.268781058406078	NA	1.30219850993721	6.48484879020337	Downregulated
E130309D02Rik	-5.05163243493818e-07	0.268885725928641	NA	0.434066169979068	3.8207365219015	Downregulated
Camkk1	-5.05163243493818e-07	0.268885725928641	NA	0.434066169979068	3.8207365219015	Downregulated
Crybg3	-5.05163243493818e-07	0.268885725928641	NA	0.434066169979068	3.8207365219015	Downregulated
Uhrf1	-7.07751893407036e-07	0.268949437155888	NA	1.31607401295249	4.34154526526808	Downregulated
Morc2a	5.47583220804824e-07	0.26918180010776	NA	4.36841270582126	0.918558653543692	Upregulated
Copg1	-4.47851820694472e-07	0.269691892431025	NA	0.434066169979068	3.78411104496981	Downregulated
Tfrc	-4.47851820694472e-07	0.269691892431025	NA	0.434066169979068	3.78411104496981	Downregulated
Osbpl11	-4.47851820694472e-07	0.269691892431025	NA	0.434066169979068	3.78411104496981	Downregulated
E4f1	-4.47851820694472e-07	0.269691892431025	NA	0.434066169979068	3.78411104496981	Downregulated
Ubr5	8.61259055099362e-07	0.26973168362345	NA	8.27500823563287	3.17173860927402	Upregulated
Isyna1	-6.04577278661783e-07	0.270650437975828	NA	0.868132339958137	5.04548139329308	Downregulated
Cebpe	-6.38769381122736e-07	0.270674709261029	NA	1.75014018293156	5.73110478285224	Downregulated
Phf8	-5.82990459915209e-07	0.270682192717969	NA	0.868132339958137	5.10041960869061	Downregulated
Fap	5.45750572612689e-07	0.270814353704399	NA	4.80247887580033	1.26137034832327	Upregulated
Lix1l	5.32389050112895e-07	0.270851193458725	NA	3.50028036586312	0.630685174161636	Upregulated
Zfp768	5.32389050112895e-07	0.270851193458725	NA	3.50028036586312	0.630685174161636	Upregulated
Nhlrc2	4.75453213714702e-06	0.27096676077069	NA	4.77472786976975	1.26137034832327	Upregulated
Mknk1	1.05902805991031e-06	0.271007766081386	0.999713638514384	13.5254287844276	6.05560373916598	Upregulated
Gsap	-1.200412718899e-06	0.271238823416726	0.999713638514384	11.7336620924501	27.5406554736647	Downregulated
Ncbp1	6.68403595345997e-07	0.271444351986984	NA	5.68448671877375	1.56755656617117	Upregulated
Sertad1	1.43951107516189e-06	0.271536859481618	0.999713638514384	39.2463368373149	22.042485954797	Upregulated
Hibch	-3.57847085460161e-07	0.271779640472131	NA	0	2.48611521971486	Downregulated
Nsmf	-3.57847085460161e-07	0.271779640472131	NA	0	2.48611521971486	Downregulated
Mafb	-3.57847085460161e-07	0.271779640472131	NA	0	2.48611521971486	Downregulated
Grik5	-3.57847085460161e-07	0.271779640472131	NA	0	2.48611521971486	Downregulated
Raet1e	-3.57847085460161e-07	0.271779640472131	NA	0	2.48611521971486	Downregulated
Jarid2	-3.57847085460161e-07	0.271779640472131	NA	0	2.48611521971486	Downregulated
Gtpbp1	-3.57847085460161e-07	0.271779640472131	NA	0	2.48611521971486	Downregulated
Cmtm4	9.59017533657065e-07	0.271826813198113	0.999713638514384	19.7272346912721	7.83778283085584	Upregulated
Thoc5	-5.12540147824462e-07	0.271934837409494	NA	0.434066169979068	3.76579830650397	Downregulated
Bicd2	-5.12540147824462e-07	0.271934837409494	NA	0.434066169979068	3.76579830650397	Downregulated
Mms19	-5.12540147824462e-07	0.271934837409494	NA	0.434066169979068	3.76579830650397	Downregulated
Brk1	-2.39186401829118e-06	0.272106573426294	0.999713638514384	44.0626912161305	71.1443658470753	Downregulated
Tm9sf4	-6.0150230376013e-07	0.272327679616081	NA	0.868132339958137	5.02716865482724	Downregulated
C2cd5	-6.0150230376013e-07	0.272327679616081	NA	0.868132339958137	5.02716865482724	Downregulated
Gm43305	-5.72718272307125e-07	0.272951235941272	NA	0.868132339958137	5.24179118034594	Downregulated
Rab20	2.70893703533407e-06	0.273104132097	0.999713638514384	116.270305965824	73.7667223023741	Upregulated
Mrpl16	-7.08978949633205e-07	0.273356314978462	NA	2.18420635291063	6.84597322344879	Downregulated
Ptpn18	1.39723891204905e-06	0.273392207169474	0.999713638514384	41.4166676872102	22.7647348212878	Upregulated
Mir100hg	9.5740229307878e-07	0.273450759525507	0.999713638514384	14.4351876334316	5.89078909297341	Upregulated
Thbd	6.18202301778999e-07	0.273693652672937	NA	4.80247887580033	1.24305760985743	Upregulated
Atg2a	1.18211678018931e-06	0.27381043071453	0.999713638514384	29.5442505646072	14.9533167952208	Upregulated
Plpp2	-9.2912464783516e-07	0.274430365761649	NA	3.9204710328269	10.703335222282	Downregulated
Glrp1	6.62786650525999e-07	0.274445412731169	NA	5.68448671877375	1.58586930463701	Upregulated
Gpd2	-8.89015757711902e-07	0.274906122835847	NA	3.47252935983255	11.2607694425802	Downregulated
Trim41	-4.07357938123024e-07	0.274982924250048	NA	0.434066169979068	3.85736199883318	Downregulated
Blvrb	-9.26140987395037e-07	0.275267205293923	NA	3.90659552981162	12.1976408345898	Downregulated
Eef2k	-5.11984130521616e-07	0.275413291137888	NA	0.434066169979068	3.74748556803813	Downregulated
Dnajb6	1.47688269553027e-06	0.275934739317425	0.999713638514384	56.0916644484068	32.3612536692963	Upregulated
Actb	-2.14740065830645e-06	0.275982500647806	0.999713638514384	1049.68929935401	1557.03279271139	Downregulated
Ldb1	7.06682918817071e-07	0.276121519797529	NA	6.56649456174717	1.87374278401907	Upregulated
Ifi35	1.5622567367055e-06	0.276442091789871	0.999713638514384	57.154053830579	33.5413209974331	Upregulated
Hmgn2	1.2178407296781e-06	0.277017877502286	0.999713638514384	22.1790011779783	11.6035811373598	Upregulated
Pfkp	-1.75232816675909e-06	0.277168097956044	0.999713638514384	41.836858354174	69.425177037106	Downregulated
Lpcat2	-1.30239372555247e-06	0.277456952873121	0.999713638514384	11.7336620924501	26.2558420508042	Downregulated
Tmem109	-6.23019348101651e-07	0.277744751214757	NA	1.75014018293156	5.6212283520572	Downregulated
Rcn1	-6.94168892166631e-07	0.278318132943782	NA	0.868132339958137	4.99054317789556	Downregulated
Fibp	-6.94168892166631e-07	0.278318132943782	NA	0.868132339958137	4.99054317789556	Downregulated
Trim25	1.49177591916122e-06	0.278355840786209	0.999713638514384	43.9933137010541	26.4887773147887	Upregulated
Nfkbil1	1.36051478214266e-06	0.278448196002249	0.999713638514384	26.5612893868149	14.8302579620314	Upregulated
Amer2	-1.00248336732073e-06	0.278695291126579	0.999713638514384	4.77472786976975	13.9300120469535	Downregulated
Il18	1.53512020297849e-06	0.278700246678101	0.999713638514384	34.0236672945508	19.3915560888895	Upregulated
Hsh2d	8.2597582969346e-07	0.2787345037302	NA	7.85481756866909	2.86555239142612	Upregulated
B9d2	-1.49219849776816e-06	0.278812287650879	0.999713638514384	24.4048340399348	43.4491563993609	Downregulated
Cndp2	9.15605633777295e-07	0.279780785584841	NA	10.9071562615379	4.48804717299481	Upregulated
Tapbpl	-1.03394322619701e-06	0.280158063004012	0.999713638514384	7.42075139869002	16.3296939104106	Downregulated
Pgp	-9.57696211414341e-07	0.280203091507084	NA	4.80247887580033	11.3157076579778	Downregulated
Ncoa7	6.13472934188346e-07	0.280234755979639	NA	5.67061121575846	1.53093108923949	Upregulated
Dck	1.0151665772535e-06	0.28045660657391	0.999713638514384	16.0743237922408	7.60484756687131	Upregulated
Ecsit	-5.38693292985176e-07	0.280573286179048	NA	0.434066169979068	3.72917282957229	Downregulated
Sin3a	-5.38693292985176e-07	0.280573286179048	NA	0.434066169979068	3.72917282957229	Downregulated
Il1f9	1.71232638541829e-06	0.280696486410477	0.999713638514384	91.0667171010075	56.6803626543608	Upregulated
Glipr1	1.38218827741026e-06	0.281262955059274	0.999713638514384	35.2703637924268	20.3284274808991	Upregulated
Il6	-3.18674553623678e-07	0.281499824063185	NA	0	2.75567596063108	Downregulated
Magt1	-8.93787865339808e-07	0.281622832135115	NA	5.25042054879468	11.3889586118411	Downregulated
Gm20186	-7.57056530176037e-07	0.281959127712863	NA	2.6182725228897	7.78284461545832	Downregulated
Flot1	-1.22854422228362e-06	0.281962366565358	0.999713638514384	17.8105884721571	37.6579830650397	Downregulated
Hsd17b10	-9.03180988878363e-07	0.281984898081074	NA	5.25042054879468	11.3523331349094	Downregulated
Tnks1bp1	6.84901412151534e-07	0.282012665598467	NA	7.4485024047206	2.1982417403328	Upregulated
Tbc1d8	7.02555011927363e-07	0.282385970235448	NA	6.52486805270131	2.16161626340112	Upregulated
Nexn	-3.43256648073852e-07	0.28248449920103	NA	0	2.46780248124902	Downregulated
Upk3bl	-3.43256648073852e-07	0.28248449920103	NA	0	2.46780248124902	Downregulated
Ltb	-2.20427117001447e-07	0.282538982685178	0.999713638514384	105.571282249515	177.488459825652	Downregulated
Sc5d	1.03206874548487e-06	0.282656632851634	NA	11.7614130984807	5.36998034960682	Upregulated
Sdf2l1	-6.03232402946239e-07	0.282669097852394	NA	1.75014018293156	5.60291561359136	Downregulated
Exoc3	-7.69874287408669e-07	0.282780627490061	NA	2.17033084989534	8.16228178716958	Downregulated
Ndufaf4	-5.76317399909644e-07	0.282828521076326	NA	0.868132339958137	4.97223043942972	Downregulated
Otud4	-5.76317399909644e-07	0.282828521076326	NA	0.868132339958137	4.97223043942972	Downregulated
Pan3	-8.86431912334606e-07	0.283029153181875	NA	3.47252935983255	11.0644596555274	Downregulated
Bst1	-1.59603407979243e-06	0.283046306948706	0.999713638514384	32.7075932815983	55.7068657854196	Downregulated
Fhod1	-8.72973829976958e-07	0.283151482972848	NA	3.47252935983255	11.1010851324591	Downregulated
Hmox2	1.31105545187603e-06	0.283556569335125	0.999713638514384	28.8009977517867	15.5473764924508	Upregulated
Sgk3	8.88286315878581e-07	0.283651609539336	NA	10.4314635825129	4.45142169606313	Upregulated
Ctps	7.15161647879881e-07	0.283797080645616	NA	7.00056073172624	2.1982417403328	Upregulated
Tmem258	-1.45376256469185e-06	0.283887451458209	0.999713638514384	17.4320243142392	32.1832566207093	Downregulated
Dnajc10	-5.87346237486094e-07	0.284490303265602	NA	1.31607401295249	4.09029726281771	Downregulated
Cnbp	1.51753323691101e-06	0.28486072876577	0.999713638514384	49.3686137769863	29.3543297062148	Upregulated
Nlrp12	1.19601692820314e-06	0.285072523458324	0.999713638514384	20.8906781710564	11.1010851324591	Upregulated
Vasp	-1.81695357018879e-06	0.28530426679514	0.999713638514384	109.38074925822	173.084637403096	Downregulated
Msln	-8.94055672121345e-07	0.285695659895362	NA	3.9204710328269	10.6117715299528	Downregulated
Faap24	4.55657179562476e-07	0.28625310343223	NA	3.50028036586312	0.612372435695794	Upregulated
Irf2bp2	-2.24320516561877e-06	0.286696518094774	0.999713638514384	18.6925963151305	37.5532369703161	Downregulated
Naip2	8.75377390590397e-07	0.286898479272128	NA	10.8932807585226	4.50635991146065	Upregulated
Rdh12	1.20445455235967e-06	0.287466919369958	0.999713638514384	46.4728311937909	24.6699727461672	Upregulated
Ube2c	-1.0206554947679e-06	0.287527820618412	0.999713638514384	5.65673571274318	14.1080090955405	Downregulated
Ccnd2	1.618589119435e-06	0.287983419331735	0.999713638514384	63.3558597374235	37.8645535242354	Upregulated
Stk38	-1.09126296662723e-06	0.288437397355971	0.999713638514384	7.84094206565381	17.5178133048705	Downregulated
Yae1d1	-7.68485539551869e-07	0.288462102757098	NA	2.6182725228897	7.60484756687131	Downregulated
Calm1	-1.93304494450985e-06	0.289052020696911	0.999713638514384	135.535723481086	205.205616866516	Downregulated
Socs4	-6.36448003978812e-07	0.289522946835897	NA	1.30219850993721	6.07391647763182	Downregulated
Tbc1d15	1.33366518142804e-06	0.289793988689277	0.999713638514384	35.228737283381	20.0537364039115	Upregulated
Med15	-6.42226163432402e-07	0.290066911749234	NA	1.30219850993721	5.96404004683678	Downregulated
Rel	-1.00818389327381e-06	0.290192037073528	0.999713638514384	5.20879403974882	14.5606972211151	Downregulated
Il27	6.36167358746406e-07	0.290438320714835	NA	5.22266954276411	1.60418204310285	Upregulated
Msrb1	2.06162080230581e-06	0.29128713247251	0.999713638514384	684.161858949088	465.452997473178	Upregulated
Zfp263	-1.39152569418406e-06	0.291328582917966	0.999713638514384	18.3279076602279	32.3663840053677	Downregulated
Smu1	7.63209341410241e-07	0.291398323520037	NA	7.43462690170531	2.52274069664654	Upregulated
Polr2m	7.50505504920597e-07	0.291831572814857	NA	9.19864258765216	3.13511313234234	Upregulated
Slc3a2	1.40946401397183e-06	0.291942701022935	0.999713638514384	104.550519376389	68.18724976332	Upregulated
Dgat2	1.15761292867883e-06	0.292214438785638	0.999713638514384	17.4597753202697	8.8295924382629	Upregulated
Ddb1	-1.14053983379895e-06	0.292252825755276	0.999713638514384	9.60495775160065	18.7740533171223	Downregulated
Chd3	-6.33552870892455e-07	0.29260403291295	NA	1.30219850993721	5.94572730837094	Downregulated
Cnot3	-9.09531428834983e-07	0.293318155034111	NA	3.48640486284783	9.5335285662879	Downregulated
Cass4	-1.42359533565106e-06	0.293368869036301	0.999713638514384	21.7588105110146	40.5235354564659	Downregulated
Rell1	-8.33884442322687e-07	0.293602724250269	NA	3.9204710328269	10.3788362659682	Downregulated
Mtmr9	4.37998918533717e-07	0.293663938948649	NA	3.94822203885748	0.612372435695794	Upregulated
Sesn2	1.40081972588216e-06	0.294183537698182	0.999713638514384	45.7018273749398	26.7817811302422	Upregulated
Cd300lf	1.75588539496932e-06	0.294228006422087	0.999713638514384	273.370582915711	175.835183027655	Upregulated
Tars	9.69586298693459e-07	0.294247712289595	0.999713638514384	14.8831293064259	6.21528804928715	Upregulated
Gnl2	7.38679622865421e-07	0.295081704501151	NA	7.43462690170531	2.48611521971486	Upregulated
Amhr2	7.38679622865421e-07	0.295081704501151	NA	7.43462690170531	2.48611521971486	Upregulated
Akr1b10	4.50663755000756e-07	0.295157668311673	NA	3.50028036586312	0.648997912627477	Upregulated
Col1a1	6.27624229248888e-07	0.295465572834209	NA	5.2365450457794	1.54924382770533	Upregulated
Pdlim5	-9.00639955826569e-07	0.295687997059186	NA	4.34066169979068	12.6686416986302	Downregulated
Marcksl1	-1.52934011883908e-06	0.29576185696197	0.999713638514384	64.8839918721105	110.303993466314	Downregulated
Sigmar1	6.94894764275165e-07	0.295972446288999	NA	8.76457641767309	2.79230143756276	Upregulated
Trnt1	7.35955312826418e-07	0.296046762134196	NA	7.43462690170531	2.54105343511238	Upregulated
Samhd1	-1.42210562362751e-06	0.29612484569247	0.999713638514384	141.109206175738	223.819272749085	Downregulated
Id3	-4.38408508327001e-07	0.296616118247474	NA	1.73626467991627	7.38509470528122	Downregulated
Lsm3	-1.03150680883069e-06	0.296724456301969	NA	5.2365450457794	11.9280800936736	Downregulated
Tbpl1	9.8339203190922e-07	0.296862104177316	0.999713638514384	13.5531797904581	6.0189782622343	Upregulated
Cyth1	1.20256555425405e-06	0.296988415752913	0.999713638514384	26.519662877769	14.5606972211151	Upregulated
Vps26a	1.25259776168111e-06	0.296996587397263	0.999713638514384	20.9323046801023	11.3706458733753	Upregulated
Trim26	9.41311161972545e-07	0.29705174483054	0.999713638514384	20.0225458310983	10.7765861761453	Upregulated
Taok2	7.12306218531148e-07	0.29706662983368	NA	6.55261905873189	2.21655447879865	Upregulated
Dclre1a	6.06187169715524e-07	0.29766581723522	NA	6.09080188272224	1.83711730708738	Upregulated
Tyw5	5.03487180831019e-07	0.297766303840508	NA	4.38228820883655	0.955184130475374	Upregulated
Chfr	-5.57211736867337e-07	0.297961084132606	NA	0.868132339958137	4.75760791391103	Downregulated
Rrbp1	1.65654813268402e-06	0.298250663498005	0.999713638514384	55.8796063266724	34.9206198428745	Upregulated
Amotl2	4.70146861379648e-07	0.298335051197261	NA	3.05233869286877	0.630685174161636	Upregulated
Gsto2	4.70146861379648e-07	0.298335051197261	NA	3.05233869286877	0.630685174161636	Upregulated
Clip2	-5.39154492632574e-08	0.298433042129756	NA	0.868132339958137	4.77592065237687	Downregulated
Socs5	-5.59416248685623e-07	0.298469984790322	NA	0.868132339958137	4.73929517544519	Downregulated
Snrpd1	-1.23471704676572e-06	0.298550204046051	0.999713638514384	13.0913626144485	24.3586561922479	Downregulated
Ctnna1	-8.27118626500989e-07	0.298819176615481	NA	3.47252935983255	10.8996450093348	Downregulated
Oser1	1.05705138950356e-06	0.298820283690563	0.999713638514384	18.3001566541973	9.74815109180659	Upregulated
Ahsa2	7.99709439996636e-07	0.299041408481159	NA	10.0667749276103	3.72917282957229	Upregulated
Mphosph10	8.41781243830839e-07	0.299156003289308	NA	9.61883325461594	3.78411104496981	Upregulated
Nap1l4	-8.85227494409367e-07	0.299244839118506	NA	5.68448671877375	12.1427026191922	Downregulated
Zfp148	-8.62954779287843e-07	0.299250245262871	NA	4.36841270582126	10.109275525052	Downregulated
Ramac	1.48997859672113e-06	0.299350422255638	0.999713638514384	27.9606164178591	15.460943136193	Upregulated
Coq7	-4.27208105565776e-07	0.299355268369344	NA	1.31607401295249	4.03535904742019	Downregulated
Ulk2	-5.5006599667326e-07	0.299967145021842	NA	0.868132339958137	4.79423339084271	Downregulated
Mecr	5.44988982803354e-07	0.300370594218839	NA	4.80247887580033	1.22474487139159	Upregulated
Pbp2	-4.60436044005095e-07	0.300494047697566	NA	0.434066169979068	3.69254735264061	Downregulated
Sh2b3	-7.22303984029744e-07	0.300551881274776	NA	2.17033084989534	7.94765926165089	Downregulated
Pcf11	1.15427090027656e-06	0.300784822451513	0.999713638514384	22.1790011779783	12.0379565244686	Upregulated
Rbks	5.94090599212129e-07	0.300799075185087	NA	4.35453720280597	1.26137034832327	Upregulated
Tent5a	1.17854952842876e-06	0.301303302283223	0.999713638514384	26.5474138837996	14.401012910994	Upregulated
Ptpn23	1.06777135817625e-06	0.301539771067742	0.999713638514384	14.84150279738	7.26203587209173	Upregulated
Zfp106	-7.21215316543264e-06	0.301703212141285	0.999713638514384	23.5089506939461	42.4573467919538	Downregulated
Src	4.81938716275953e-07	0.301731498842848	NA	3.9204710328269	0.918558653543692	Upregulated
Elof1	9.57631312214528e-07	0.302219181977227	NA	12.2371057775056	5.29672939574346	Upregulated
Dhx8	-5.54950606889766e-07	0.302224388889561	NA	0.868132339958137	4.70266969851351	Downregulated
Etv4	-5.54950606889766e-07	0.302224388889561	NA	0.868132339958137	4.70266969851351	Downregulated
Tmem208	-1.44301752046343e-06	0.302687741599504	0.999713638514384	13.5393042874428	24.1440336667292	Downregulated
Pmm1	7.9302224071121e-07	0.303228352764698	NA	12.7127984565306	4.73929517544519	Upregulated
Dynap	1.1873096789898e-06	0.303527799817648	0.999713638514384	27.1341105869468	13.875073831556	Upregulated
Bloc1s4	1.01285090714507e-06	0.303568934736502	NA	10.9210317645531	4.72098243697935	Upregulated
Daam1	5.72306406947077e-07	0.304096036637165	NA	4.35453720280597	1.24305760985743	Upregulated
Nek7	-5.83527079311069e-07	0.304324621393422	NA	1.75014018293156	5.3150421342093	Downregulated
Fut4	5.44387589170623e-07	0.304504136657827	NA	3.93434653584219	0.936871392009533	Upregulated
Srxn1	-4.61376025950857e-07	0.30459722111634	NA	0.434066169979068	3.49623756558776	Downregulated
Tnxb	-4.61376025950857e-07	0.30459722111634	NA	0.434066169979068	3.49623756558776	Downregulated
Hmgb1	-7.51251183856778e-07	0.304813640121366	0.999713638514384	40.5485353472521	65.1883778665616	Downregulated
Gbp8	-3.01587029823591e-07	0.304982412611967	NA	0	2.59599165050991	Downregulated
Castor1	-4.62277570234856e-07	0.305119506662372	NA	0.434066169979068	3.47792482712192	Downregulated
Mthfsl	-1.20594338016219e-06	0.305203564634305	0.999713638514384	13.9317439483761	27.7552779991834	Downregulated
Pcsk9	-8.63518229667697e-07	0.305302048976026	NA	3.90659552981162	11.585268398894	Downregulated
9930111J21Rik1	6.90579098388363e-07	0.305504764001381	NA	6.55261905873189	2.23486721726449	Upregulated
Lockd	-5.3581118021631e-07	0.305546873688946	NA	0.868132339958137	4.68435696004766	Downregulated
Spc24	-5.3581118021631e-07	0.305546873688946	NA	0.868132339958137	4.68435696004766	Downregulated
Gm36043	-4.56664382656657e-07	0.305836730592628	NA	0.434066169979068	3.5145503040536	Downregulated
Ddx3y	6.80613731959894e-07	0.306036047109014	NA	7.43462690170531	2.46780248124902	Upregulated
Slc36a3os	-6.15366084559217e-07	0.306187129772473	NA	3.94822203885748	9.66171773554879	Downregulated
Nr1d1	7.33075354585109e-07	0.306194812995563	NA	6.09080188272224	2.21655447879865	Upregulated
Elp5	-4.59780885108823e-07	0.30700136939489	NA	0.434066169979068	3.45961208865608	Downregulated
Acox1	-4.59780885108823e-07	0.30700136939489	NA	0.434066169979068	3.45961208865608	Downregulated
Sema4a	-1.13074259563907e-06	0.307035556952075	0.999713638514384	10.0390239215797	19.4098688273554	Downregulated
Elmo1	-9.27347465215377e-07	0.308107116820932	NA	4.77472786976975	13.2993268727919	Downregulated
Hk2	-1.73579392406147e-06	0.308145641159078	0.999713638514384	25.2868418829083	42.50715467128	Downregulated
Tti2	5.42967642619376e-07	0.308448216467239	NA	3.93434653584219	0.955184130475374	Upregulated
Mief1	5.42967642619376e-07	0.308448216467239	NA	3.93434653584219	0.955184130475374	Upregulated
Emilin2	-1.6341160326412e-06	0.308711392935747	0.999713638514384	95.2963747766759	153.531188398265	Downregulated
Gm20406	1.15045673112014e-06	0.308922506527559	0.999713638514384	18.2724056481667	9.80308930720411	Upregulated
Slc29a1	-6.50712950028732e-07	0.308928325427977	NA	2.18420635291063	6.36178995701388	Downregulated
Uba1	-1.19362119279701e-06	0.309121315271455	0.999713638514384	12.2232302744904	22.2702908827101	Downregulated
Ifitm5	-3.78146705738651e-07	0.309502053309294	NA	0.434066169979068	3.53286304251944	Downregulated
Arhgap18	-5.3817244883664e-07	0.309951274917958	NA	0.868132339958137	4.66604422158182	Downregulated
Klhl20	-3.96383594287755e-07	0.310249306057082	NA	0.434066169979068	3.44129935019023	Downregulated
Nckap1	-3.96383594287755e-07	0.310249306057082	NA	0.434066169979068	3.44129935019023	Downregulated
Ctc1	-3.96383594287755e-07	0.310249306057082	NA	0.434066169979068	3.44129935019023	Downregulated
Itgb4	-3.96383594287755e-07	0.310249306057082	NA	0.434066169979068	3.44129935019023	Downregulated
Fbxl5	-1.68152892360626e-06	0.310374417631011	0.999713638514384	73.2283776228198	114.836718182564	Downregulated
Rnf167	-1.17449337045895e-06	0.31059539261209	0.999713638514384	12.1954792684598	24.2041022181981	Downregulated
Jdp2	1.25301424893953e-06	0.310916947413189	0.999713638514384	25.6792815438415	14.7386942697022	Upregulated
Dock8	1.08056725987361e-06	0.311482552494868	0.999713638514384	16.1159503012867	8.46846800501748	Upregulated
Camk1	1.03245066642711e-06	0.311896372678453	0.999713638514384	21.8698145351369	10.5202078376236	Upregulated
Fpr2	1.52906110807162e-06	0.312125323533249	0.999713638514384	89.7090165790091	56.4474273903763	Upregulated
Actr1b	-6.51947544726666e-07	0.312686550580826	NA	2.18420635291063	6.27022626468467	Downregulated
Rgcc	-1.38513858801699e-06	0.312687387357662	0.999713638514384	53.0393257555381	92.2580324761858	Downregulated
Acod1	1.68905174598063e-06	0.312865326900176	0.999713638514384	600.98556157579	391.599841814546	Upregulated
Cdk4	-1.07976271200737e-06	0.313147928488751	0.999713638514384	8.73682541164252	16.6307497921871	Downregulated
Osgin1	-1.09470835720583e-06	0.313158608645284	0.999713638514384	13.0358606023873	27.6087760914566	Downregulated
Vps72	-6.05399184337803e-07	0.313170989552236	NA	1.30219850993721	5.73110478285224	Downregulated
Got1	9.11671230871686e-07	0.313575285699769	0.999713638514384	17.5291528353462	7.53159661300795	Upregulated
Commd8	1.0560070632321e-06	0.313605108733898	0.999713638514384	14.8276272943648	7.56822208993963	Upregulated
Nipsnap2	-3.24024457482055e-07	0.313864220533056	NA	0	2.23486721726449	Downregulated
Ndst2	-3.24024457482055e-07	0.313864220533056	NA	0	2.23486721726449	Downregulated
Dlgap5	-3.24024457482055e-07	0.313864220533056	NA	0	2.23486721726449	Downregulated
Zscan29	-3.25548118370253e-07	0.314105710340259	NA	0	2.21655447879865	Downregulated
Fam20c	-3.25548118370253e-07	0.314105710340259	NA	0	2.21655447879865	Downregulated
Slc37a3	-3.25548118370253e-07	0.314105710340259	NA	0	2.21655447879865	Downregulated
2310022A10Rik	-3.25548118370253e-07	0.314105710340259	NA	0	2.21655447879865	Downregulated
Lyrm1	-3.25548118370253e-07	0.314105710340259	NA	0	2.21655447879865	Downregulated
Zfp410	-3.25548118370253e-07	0.314105710340259	NA	0	2.21655447879865	Downregulated
Cipc	-3.25548118370253e-07	0.314105710340259	NA	0	2.21655447879865	Downregulated
1700037H04Rik	5.24688276780012e-07	0.314166607470216	NA	4.81635437881561	1.24305760985743	Upregulated
P3h1	5.24688276780012e-07	0.314166607470216	NA	4.81635437881561	1.24305760985743	Upregulated
Lypla1	8.23067826272595e-07	0.314785610673524	NA	7.85481756866909	3.13511313234234	Upregulated
Ccnt1	1.31440270538762e-06	0.315054736223423	0.999713638514384	28.3114295697465	16.7589389614479	Upregulated
Rnf114	1.35867566775393e-06	0.315197289519899	0.999713638514384	52.7162636096813	32.2433251721782	Upregulated
Bloc1s3	-6.11323673609148e-07	0.315266831967775	NA	0.434066169979068	3.42298661172439	Downregulated
Chid1	-6.11323673609148e-07	0.315266831967775	NA	0.434066169979068	3.42298661172439	Downregulated
Aarsd1	-6.11323673609148e-07	0.315266831967775	NA	0.434066169979068	3.42298661172439	Downregulated
Tmem131	-6.15047368661731e-07	0.315356710365877	NA	1.30219850993721	5.65785382898888	Downregulated
Pdia4	-5.59408117961392e-07	0.315460703228686	NA	1.75014018293156	5.27841665727762	Downregulated
Fosl2	1.54299374746198e-06	0.315660164193399	0.999713638514384	154.103440269079	101.490505160697	Upregulated
Ndufs3	-7.39696386050098e-07	0.315883190853278	NA	3.50028036586312	8.1256563102379	Downregulated
Rfc1	-5.29092577309047e-07	0.315926632254698	NA	0.868132339958137	4.64773148311598	Downregulated
Slc35e1	-6.96109853112915e-07	0.316084667954936	NA	2.6182725228897	7.33528682595509	Downregulated
Cd2ap	-6.41404217869937e-07	0.316147067673329	NA	2.18420635291063	6.25191352621883	Downregulated
Mapre2	-8.26050782451595e-07	0.316182937511968	NA	3.9204710328269	10.0360245711886	Downregulated
Tab2	-9.88406603591872e-07	0.31632748890053	0.999713638514384	12.6434209414541	23.8429777849527	Downregulated
Eif6	1.34450250111172e-06	0.316417614115166	0.999713638514384	62.1507897485933	36.035488283471	Upregulated
Arl1	-8.55784987758965e-07	0.316536610219253	0.999713638514384	7.88256857469967	14.7386942697022	Downregulated
Serpinb1a	-2.81117770874374e-07	0.316755411679697	NA	6.10467738573753	2.21655447879865	Downregulated
Shisa4	-3.23440525254633e-07	0.317102916369074	NA	0	2.1982417403328	Downregulated
Snx21	-3.23440525254633e-07	0.317102916369074	NA	0	2.1982417403328	Downregulated
Tapt1	-3.23440525254633e-07	0.317102916369074	NA	0	2.1982417403328	Downregulated
Cyren	-3.23440525254633e-07	0.317102916369074	NA	0	2.1982417403328	Downregulated
Spred3	-3.23440525254633e-07	0.317102916369074	NA	0	2.1982417403328	Downregulated
Tbcd	-3.23440525254633e-07	0.317102916369074	NA	0	2.1982417403328	Downregulated
Ift27	-3.23440525254633e-07	0.317102916369074	NA	0	2.1982417403328	Downregulated
Fndc3a	1.24012689062103e-06	0.317134362872881	0.999713638514384	27.4155462237577	16.0550028334229	Upregulated
Ghitm	1.32267980233774e-06	0.317432175760954	0.999713638514384	30.5788889407488	17.6042466611283	Upregulated
Psme2	-2.01180401360997e-06	0.317576066669337	0.999713638514384	66.3665719212464	104.120200557887	Downregulated
Sh3glb2	-6.09817725917967e-07	0.317733256130675	NA	1.30219850993721	5.63954109052304	Downregulated
Zfp777	4.24541663614369e-07	0.317825023355725	NA	3.05233869286877	0.612372435695794	Upregulated
Ptcd3	4.24541663614369e-07	0.317825023355725	NA	3.05233869286877	0.612372435695794	Upregulated
Ccr5	4.24541663614369e-07	0.317825023355725	NA	3.05233869286877	0.612372435695794	Upregulated
Nup107	4.24541663614369e-07	0.317825023355725	NA	3.05233869286877	0.612372435695794	Upregulated
Vcl	-7.66159748414524e-07	0.317940244671959	NA	3.05233869286877	8.16228178716958	Downregulated
Map7d1	-4.64869086263231e-07	0.317943822170684	0.999713638514384	13.1052381174638	23.1756671338593	Downregulated
Ncoa2	9.67434761089366e-07	0.318126259932688	0.999713638514384	13.5393042874428	6.38010269547972	Upregulated
Eif5	2.62469258036119e-06	0.318162776754643	0.999713638514384	115.513177649988	78.296525288372	Upregulated
Ppp1r11	1.5843691362714e-06	0.318491049914295	0.999713638514384	57.1956803396249	36.3651175758562	Upregulated
Rufy3	-3.1601416882738e-07	0.318520018245411	NA	0	2.25317995573033	Downregulated
B2m	1.87559787806017e-06	0.318816965268036	0.999713638514384	1129.20273590177	772.815003902621	Upregulated
Gpatch11	-3.95495029643858e-07	0.319002986454321	NA	1.31607401295249	3.80242378343565	Downregulated
Mirt2	1.61404620692502e-06	0.319066599224347	0.999713638514384	119.253267143616	77.8987753781949	Upregulated
Pafah2	3.25346459443842e-07	0.31929788985588	NA	2.63214802590498	0.306186217847897	Upregulated
Tmem51	3.25346459443842e-07	0.31929788985588	NA	2.63214802590498	0.306186217847897	Upregulated
Nim1k	3.25346459443842e-07	0.31929788985588	NA	2.63214802590498	0.306186217847897	Upregulated
Cxcl3	1.39779541458932e-06	0.319403744870262	0.999713638514384	705.853118748031	426.812683115918	Upregulated
Hnrnph1	1.25902480609237e-06	0.319489472834804	0.999713638514384	24.4048340399348	14.1995727878697	Upregulated
R3hcc1l	-6.54502276985944e-07	0.319862606174266	NA	1.73626467991627	6.64966343639593	Downregulated
9330159M07Rik	-4.06100922815891e-07	0.319884628375447	NA	1.31607401295249	3.8207365219015	Downregulated
Dbnl	-9.49788082276274e-07	0.320419213808989	0.999713638514384	6.10467738573753	13.2077631804627	Downregulated
Dnajc3	-7.59043359329364e-07	0.320503518065013	NA	3.05233869286877	8.14396904870374	Downregulated
S100a1	-8.17738156137267e-07	0.320801576054549	NA	5.68448671877375	11.8182036628785	Downregulated
Selenow	1.26020597026167e-06	0.321036124241902	0.999713638514384	47.2815359451827	26.2873371916644	Upregulated
Mrpl53	-8.58042046301568e-07	0.321043088424266	0.999713638514384	6.56649456174717	12.6320162216986	Downregulated
Dld	8.78168979266428e-07	0.321183177627224	NA	10.9071562615379	5.06379413175893	Upregulated
Shld1	5.29125689732822e-07	0.321375953774259	NA	4.81635437881561	1.27968308678911	Upregulated
Selenoh	-8.8569984117136e-07	0.321398225339729	0.999713638514384	12.2232302744904	22.1787271903809	Downregulated
Nfatc3	-6.52957964322435e-07	0.321600241718094	NA	1.73626467991627	6.61303795946425	Downregulated
Utp3	1.37848662221816e-06	0.321649019885797	0.999713638514384	23.6060792150531	12.4855143139718	Upregulated
Actn1	-1.25807230611544e-06	0.321677250975169	0.999713638514384	15.6957596343229	27.9464574501648	Downregulated
4930599N23Rik	6.83647346789464e-07	0.321836100066464	NA	6.55261905873189	2.25317995573033	Upregulated
Cox7a2	-1.68350408132594e-06	0.321900353558316	0.999713638514384	52.7578901187272	81.1620776797981	Downregulated
Ddx21	1.06155673119804e-06	0.322436518098655	0.999713638514384	18.3695341692737	9.11746591764495	Upregulated
Gmps	-4.34568994567669e-07	0.322728045317048	NA	0.434066169979068	3.40467387325855	Downregulated
Cmklr1	3.26353596670432e-07	0.322805738535609	NA	2.63214802590498	0.324498956313738	Upregulated
Poc5	3.26353596670432e-07	0.322805738535609	NA	2.63214802590498	0.324498956313738	Upregulated
Cdsn	3.26353596670432e-07	0.322805738535609	NA	2.63214802590498	0.324498956313738	Upregulated
Plxna2	-3.17642858267023e-07	0.322839467822161	NA	0	2.17992900186696	Downregulated
Stau1	-3.17642858267023e-07	0.322839467822161	NA	0	2.17992900186696	Downregulated
Nsun5	-3.17642858267023e-07	0.322839467822161	NA	0	2.17992900186696	Downregulated
Hspbp1	-3.17642858267023e-07	0.322839467822161	NA	0	2.17992900186696	Downregulated
Alg8	-3.17642858267023e-07	0.322839467822161	NA	0	2.17992900186696	Downregulated
Lactb	-3.17642858267023e-07	0.322839467822161	NA	0	2.17992900186696	Downregulated
Dgka	-3.17642858267023e-07	0.322839467822161	NA	0	2.17992900186696	Downregulated
Utp15	-3.17642858267023e-07	0.322839467822161	NA	0	2.17992900186696	Downregulated
Etv5	-3.17642858267023e-07	0.322839467822161	NA	0	2.17992900186696	Downregulated
Golga7	1.43528379369928e-06	0.323075131189069	0.999713638514384	21.3802463530966	11.9647055706052	Upregulated
Junb	-2.05619904002684e-06	0.323194832694282	0.999713638514384	700.000299190069	1018.20497938551	Downregulated
Nsd2	-8.32416618956591e-07	0.323428554906875	NA	4.80247887580033	10.6483970068844	Downregulated
Cdc40	-7.74134517348096e-07	0.323654647322605	NA	5.67061121575846	12.3258300038507	Downregulated
Cops4	-7.35951691099666e-07	0.323730406717158	NA	3.05233869286877	8.1256563102379	Downregulated
March7	-1.41828238806435e-06	0.324865843048481	0.999713638514384	50.0008625656846	85.8647473783116	Downregulated
Txndc17	1.39661974531566e-06	0.325088331027183	0.999713638514384	44.5938859072166	26.2507117147328	Upregulated
Tmem37	-2.87962835025253e-07	0.325554075043042	NA	0	2.44948974278318	Downregulated
Egfl7	-2.87962835025253e-07	0.325554075043042	NA	0	2.44948974278318	Downregulated
Snca	-2.87962835025253e-07	0.325554075043042	NA	0	2.44948974278318	Downregulated
Glg1	-9.13040680600497e-07	0.325933690120618	NA	5.67061121575846	12.2708917884531	Downregulated
Akt2	-8.55659309756382e-07	0.326227524245923	NA	4.77472786976975	12.9015769626148	Downregulated
Ndufaf6	5.36582189656902e-07	0.326673531851518	NA	5.69836222178904	1.54924382770533	Upregulated
4933421O10Rik	3.20827630535057e-07	0.326904230266078	NA	2.17033084989534	0.306186217847897	Upregulated
Otud3	3.20827630535057e-07	0.326904230266078	NA	2.17033084989534	0.306186217847897	Upregulated
Slc1a4	3.20827630535057e-07	0.326904230266078	NA	2.17033084989534	0.306186217847897	Upregulated
Gba	8.39799460809738e-07	0.327049137026493	NA	9.1570160786063	4.09029726281771	Upregulated
Pcbp4	-4.37004261475435e-07	0.327118078856007	NA	1.31607401295249	3.74748556803813	Downregulated
Camsap2	5.45705195037812e-07	0.327234670888046	NA	4.36841270582126	1.26137034832327	Upregulated
Aoah	5.45705195037812e-07	0.327234670888046	NA	4.36841270582126	1.26137034832327	Upregulated
Gm16754	4.18958712893089e-07	0.327323955678049	NA	3.05233869286877	0.648997912627477	Upregulated
Krt15	4.18958712893089e-07	0.327323955678049	NA	3.05233869286877	0.648997912627477	Upregulated
Cdk7	4.18958712893089e-07	0.327323955678049	NA	3.05233869286877	0.648997912627477	Upregulated
Gngt2	-1.03101164581105e-06	0.327329565623212	0.999713638514384	21.015557698194	35.4150637814522	Downregulated
Sod1	-8.60508126251684e-07	0.327454731828275	NA	4.77472786976975	12.8832642241489	Downregulated
Rpn2	-9.95283242406215e-07	0.327643834348052	0.999713638514384	8.73682541164252	16.5391860998579	Downregulated
Fryl	-5.04881800383206e-07	0.327696817214436	NA	2.63214802590498	6.3251644800822	Downregulated
Cenpx	-7.28218852065753e-07	0.327754194475183	NA	3.05233869286877	8.10734357177206	Downregulated
Nfkb2	-1.19032849747628e-06	0.328109065735388	0.999713638514384	15.7235106403535	26.5437155301862	Downregulated
Agtpbp1	9.98870276771334e-07	0.328262876338616	0.999713638514384	14.3658101183551	7.56822208993963	Upregulated
Cebpd	1.61572610362364e-06	0.328275801873647	0.999713638514384	61.845528682257	40.3821638848105	Upregulated
Gpr107	-5.46273477215942e-07	0.328414313036635	NA	2.63214802590498	6.30685174161636	Downregulated
Flnb	8.04792462252519e-07	0.328749973085794	NA	12.2648567835362	5.04548139329308	Upregulated
Parp11	6.97622235751799e-07	0.328981468428815	NA	6.5387435557166	2.54105343511238	Upregulated
Wdr82	6.97622235751799e-07	0.328981468428815	NA	6.5387435557166	2.54105343511238	Upregulated
Psme2b	1.05978466715635e-06	0.329114232500303	0.999713638514384	18.3001566541973	9.89465299953332	Upregulated
Rasgrp4	-1.07977910774947e-06	0.329153325697853	0.999713638514384	12.1816037654445	24.9263510846889	Downregulated
Ptgs1	5.92932183369374e-07	0.329232321253715	NA	6.13242839176811	1.87374278401907	Upregulated
Smim10l1	5.92932183369374e-07	0.329232321253715	NA	6.13242839176811	1.87374278401907	Upregulated
Arhgef12	5.92932183369374e-07	0.329232321253715	NA	6.13242839176811	1.87374278401907	Upregulated
Slc19a2	3.30855225570209e-07	0.329470728451341	NA	2.18420635291063	0.306186217847897	Upregulated
4930589L23Rik	3.30855225570209e-07	0.329470728451341	NA	2.18420635291063	0.306186217847897	Upregulated
Them4	3.30855225570209e-07	0.329470728451341	NA	2.18420635291063	0.306186217847897	Upregulated
Tmem150a	3.30855225570209e-07	0.329470728451341	NA	2.18420635291063	0.306186217847897	Upregulated
Slc4a5	3.30855225570209e-07	0.329470728451341	NA	2.18420635291063	0.306186217847897	Upregulated
Ints10	3.30855225570209e-07	0.329470728451341	NA	2.18420635291063	0.306186217847897	Upregulated
Hemk1	3.30855225570209e-07	0.329470728451341	NA	2.18420635291063	0.306186217847897	Upregulated
Ajuba	3.30855225570209e-07	0.329470728451341	NA	2.18420635291063	0.306186217847897	Upregulated
Imp3	1.17613694475346e-06	0.329474367564585	0.999713638514384	26.6584179079219	14.6471305773729	Upregulated
Stk38l	5.35655141624697e-07	0.329496658140162	NA	4.36841270582126	1.24305760985743	Upregulated
Dppa4	5.35655141624697e-07	0.329496658140162	NA	4.36841270582126	1.24305760985743	Upregulated
Pigm	-5.55262285897294e-07	0.329570645824054	NA	0.868132339958137	4.43310895759729	Downregulated
Itga5	-5.55262285897294e-07	0.329570645824054	NA	0.868132339958137	4.43310895759729	Downregulated
Clpx	5.90104091194789e-07	0.329733758758139	NA	6.13242839176811	1.89205552248491	Upregulated
Gspt1	-8.52912107653959e-07	0.329956853526021	NA	5.2365450457794	11.5303301834965	Downregulated
Phf5a	-1.09878470260229e-06	0.329981160140647	0.999713638514384	12.2371057775056	21.2967940137689	Downregulated
Ncf1	-1.19377088225539e-06	0.330243735762902	0.999713638514384	28.3114295697465	48.7876416081074	Downregulated
Son	-1.58099375793858e-06	0.330371075624372	0.999713638514384	49.2437342498488	77.3281587555022	Downregulated
Plaat3	-5.16108836181357e-07	0.330662746046791	NA	0.868132339958137	4.41479621913145	Downregulated
Plekha3	5.58419249631203e-07	0.330789576604228	NA	5.25042054879468	1.54924382770533	Upregulated
Blvra	5.58419249631203e-07	0.330789576604228	NA	5.25042054879468	1.54924382770533	Upregulated
Prnp	5.58419249631203e-07	0.330789576604228	NA	5.25042054879468	1.54924382770533	Upregulated
Prmt2	5.58419249631203e-07	0.330789576604228	NA	5.25042054879468	1.54924382770533	Upregulated
Ntan1	-6.67277930197728e-07	0.330833767281661	NA	3.50028036586312	7.87440830778752	Downregulated
Furin	6.38477103668648e-07	0.330953644398067	0.999713638514384	22.2345031900395	37.2287380140023	Upregulated
Atp5b	-1.63271697704416e-06	0.331128812122822	0.999713638514384	81.3052032397335	119.838235157034	Downregulated
Cyp4f18	1.54118075677265e-06	0.331130700522838	0.999713638514384	83.576588187241	54.8696101520623	Upregulated
Tmed3	-7.37077122955258e-07	0.331583914766782	NA	3.48640486284783	9.02590222531575	Downregulated
Spen	-8.69931566207557e-07	0.331608230330144	NA	5.2365450457794	11.3340203964436	Downregulated
R3hdm1	-2.96492101439834e-07	0.332753163637835	NA	0.868132339958137	4.39648348066561	Downregulated
Sod3	-2.96492101439834e-07	0.332753163637835	NA	0.868132339958137	4.39648348066561	Downregulated
Rbm12b2	3.5872049193054e-07	0.33276994061554	NA	2.18420635291063	0.324498956313738	Upregulated
Zfp809	3.5872049193054e-07	0.33276994061554	NA	2.18420635291063	0.324498956313738	Upregulated
Bbs4	3.5872049193054e-07	0.33276994061554	NA	2.18420635291063	0.324498956313738	Upregulated
Acy1	3.5872049193054e-07	0.33276994061554	NA	2.18420635291063	0.324498956313738	Upregulated
Kat2a	3.5872049193054e-07	0.33276994061554	NA	2.18420635291063	0.324498956313738	Upregulated
Cbx8	3.5872049193054e-07	0.33276994061554	NA	2.18420635291063	0.324498956313738	Upregulated
Itgb5	3.5872049193054e-07	0.33276994061554	NA	2.18420635291063	0.324498956313738	Upregulated
Mir155hg	3.5872049193054e-07	0.33276994061554	NA	2.18420635291063	0.324498956313738	Upregulated
Nxt2	3.5872049193054e-07	0.33276994061554	NA	2.18420635291063	0.324498956313738	Upregulated
Mnt	-5.50526923787394e-07	0.332887336057852	NA	1.75014018293156	5.11873234715645	Downregulated
Wdr74	7.64617082938961e-07	0.332942973724034	0.999713638514384	14.0288724694831	5.67616656745472	Upregulated
Card19	-1.71970928440404e-06	0.333164361192181	0.999713638514384	90.6881529430896	135.086764373528	Downregulated
Exo1	-3.05839083440067e-07	0.333437190150254	NA	0	2.16161626340112	Downregulated
Ephx1	-3.05839083440067e-07	0.333437190150254	NA	0	2.16161626340112	Downregulated
Hs3st1	-3.05839083440067e-07	0.333437190150254	NA	0	2.16161626340112	Downregulated
Gfod2	-3.05839083440067e-07	0.333437190150254	NA	0	2.16161626340112	Downregulated
Adamtsl5	-3.05839083440067e-07	0.333437190150254	NA	0	2.16161626340112	Downregulated
C1qtnf6	-3.05839083440067e-07	0.333437190150254	NA	0	2.16161626340112	Downregulated
Mitd1	1.24206495349905e-06	0.333539673099011	0.999713638514384	25.3007173859236	14.866883438963	Upregulated
Mpp1	1.30463162795966e-06	0.333832784648503	0.999713638514384	32.6659667725524	20.0537364039115	Upregulated
Mrps9	-5.42120156001819e-07	0.333871748498954	NA	1.75014018293156	5.0088559163614	Downregulated
Fkbp2	-1.10480252546403e-06	0.333873560907273	0.999713638514384	13.9733704574219	24.8611521971486	Downregulated
Gm49336	-3.73878665408372e-07	0.33395814840242	NA	1.31607401295249	3.72917282957229	Downregulated
Edc3	4.66221170673743e-07	0.334191522968504	NA	3.48640486284783	0.936871392009533	Upregulated
Il1rap	-1.38619966140538e-06	0.334462607069375	0.999713638514384	28.7177447336949	50.1537580511544	Downregulated
Golgb1	8.7368493210618e-07	0.334494060065152	NA	10.8794052555073	5.33335487267514	Upregulated
Sh2d3c	1.38588940200582e-06	0.334573077201486	0.999713638514384	68.2871437168666	43.2477162762366	Upregulated
Pcgf5	1.18275322606017e-06	0.334836915646919	0.999713638514384	22.2345031900395	12.9198897010806	Upregulated
Xpa	6.17570863091013e-07	0.335291050867593	NA	5.22266954276411	1.89205552248491	Upregulated
Leng8	-7.6385121562972e-07	0.335499969116926	NA	3.48640486284783	8.84790517672874	Downregulated
Gtf3c2	-5.08017014870207e-07	0.335887926201787	NA	0.868132339958137	4.37817074219977	Downregulated
Prep	-5.08017014870207e-07	0.335887926201787	NA	0.868132339958137	4.37817074219977	Downregulated
Mapk12	-5.08017014870207e-07	0.335887926201787	NA	0.868132339958137	4.37817074219977	Downregulated
Apc	-5.08017014870207e-07	0.335887926201787	NA	0.868132339958137	4.37817074219977	Downregulated
Immp1l	7.05137933496443e-07	0.336064190074218	NA	9.19864258765216	3.45961208865608	Upregulated
Abr	-1.49164076072735e-06	0.336212371950351	0.999713638514384	35.7876829804976	56.6986753928266	Downregulated
Setd2	-8.06454197001847e-07	0.336352663695752	NA	4.80247887580033	10.4520872198316	Downregulated
Zcwpw1	-7.4125212865143e-07	0.336695213334878	NA	3.48640486284783	9.00758948684991	Downregulated
Eldr	5.27210438137046e-07	0.336903886721474	NA	4.36841270582126	1.27968308678911	Upregulated
Plekho1	5.95121950249977e-07	0.336930536077141	NA	5.68448671877375	1.87374278401907	Upregulated
Gabarapl1	5.95121950249977e-07	0.336930536077141	NA	5.68448671877375	1.87374278401907	Upregulated
Nptxr	-6.12973524126836e-07	0.337309893444116	NA	1.73626467991627	6.52147426713505	Downregulated
Adam8	1.3927135387875e-06	0.337541210454279	0.999713638514384	125.667131172195	79.7227102828879	Upregulated
Ms4a6c	-2.31495478937085e-07	0.338185476432489	NA	7.4485024047206	2.48611521971486	Downregulated
Nudt13	4.57015895654209e-07	0.338348578648726	NA	3.48640486284783	0.955184130475374	Upregulated
Mllt6	-6.05654434661623e-07	0.338405062584009	NA	2.18420635291063	6.05560373916598	Downregulated
Kctd2	4.52480797185395e-07	0.339034565261789	NA	3.93434653584219	0.973496868941215	Upregulated
Ccnl2	-1.33060053608867e-06	0.33984152093448	0.999713638514384	23.1165110330129	38.0608633112882	Downregulated
Slc25a22	4.46580576868332e-07	0.339952756327127	NA	3.47252935983255	0.936871392009533	Upregulated
Myg1	-6.01968037816201e-07	0.340117035090433	NA	2.18420635291063	5.96404004683678	Downregulated
Dot1l	7.19167050518125e-07	0.340371545988336	NA	8.26113273261759	3.38636113479271	Upregulated
Cdca4	5.4764186343236e-07	0.340931984548528	NA	5.25042054879468	1.60418204310285	Upregulated
4930581F22Rik	-6.56349786149701e-07	0.340933799250836	NA	4.77472786976975	12.7052671755619	Downregulated
Sag	-5.67846915029952e-07	0.341675611687676	NA	1.30219850993721	5.36998034960682	Downregulated
Taf7	1.6616201966267e-06	0.342426795847234	0.999713638514384	44.4412553740484	28.741957270519	Upregulated
Por	1.2960907839077e-06	0.342486649439039	0.999713638514384	46.1081425388883	28.9565797960377	Upregulated
Napa	1.42598872748501e-06	0.342695509278845	0.999713638514384	44.0071892040694	28.4357710526711	Upregulated
Glrx	1.41050879106987e-06	0.342921469019111	0.999713638514384	81.420132840361	53.8829308807266	Upregulated
Pi4k2a	-6.02656344030381e-07	0.3433736384195	NA	2.18420635291063	5.94572730837094	Downregulated
Tpm3-rs7	-6.6333169642949e-07	0.343394802482398	NA	3.50028036586312	7.80115735392416	Downregulated
Ikzf1	-9.27918587097293e-07	0.344051361676743	0.999713638514384	7.40687589567474	15.6623832593172	Downregulated
Pde3b	4.46488189917393e-07	0.344112769723042	NA	3.47252935983255	0.955184130475374	Upregulated
Zfp984	7.75200558656973e-07	0.344383989709048	0.999713638514384	12.6850474505	5.74941752131808	Upregulated
C1qbp	1.21406178983518e-06	0.344514262300143	0.999713638514384	26.6722934109372	14.6471305773729	Upregulated
Nsd3	1.49780819613203e-06	0.344689163821142	0.999713638514384	103.13731684233	68.4018722888387	Upregulated
Pim1	4.90351538706321e-08	0.345045807965175	0.999713638514384	362.950794391077	518.681800105206	Upregulated
Llph	1.23171394508039e-06	0.345958773569466	0.999713638514384	42.4513060633518	24.5784090538379	Upregulated
Cul4a	-3.69659067858643e-07	0.345981107092635	NA	0.434066169979068	3.17173860927402	Downregulated
Elk1	-3.69659067858643e-07	0.345981107092635	NA	0.434066169979068	3.17173860927402	Downregulated
Arhgap27	5.63817399800328e-07	0.346135798806407	NA	4.80247887580033	1.58586930463701	Upregulated
Pcnx3	5.4954745844391e-07	0.346245886328903	NA	6.11855288875282	2.17992900186696	Upregulated
Hps4	-3.7562747221996e-07	0.346415216011521	NA	0.434066169979068	3.19005134773986	Downregulated
Tubb5	-1.28834177446519e-06	0.346512063936842	0.999713638514384	29.6830055947601	46.8252568620108	Downregulated
Urm1	6.94703570719305e-07	0.346896973392724	NA	6.11855288875282	2.21655447879865	Upregulated
Ddi2	-7.67548128133393e-07	0.347156624191717	NA	2.17033084989534	7.26203587209173	Downregulated
Aqr	-3.99960478373804e-07	0.347345608058084	NA	0.434066169979068	3.15342587080818	Downregulated
Ttc4	-3.99960478373804e-07	0.347345608058084	NA	0.434066169979068	3.15342587080818	Downregulated
Ptprs	-3.99960478373804e-07	0.347345608058084	NA	0.434066169979068	3.15342587080818	Downregulated
Eif3b	-9.89229670339173e-07	0.347997731622426	0.999713638514384	8.72294990862723	16.6490625306529	Downregulated
Surf2	4.78403176077399e-07	0.348353033123517	NA	5.69836222178904	1.53093108923949	Upregulated
Tbrg4	3.95185357397088e-07	0.348529698391436	NA	3.06621419588405	0.630685174161636	Upregulated
Asb13	3.95185357397088e-07	0.348529698391436	NA	3.06621419588405	0.630685174161636	Upregulated
Zfp945	3.95185357397088e-07	0.348529698391436	NA	3.06621419588405	0.630685174161636	Upregulated
Cyb5a	-6.10795369818114e-07	0.348782505397515	NA	1.73626467991627	6.28853900315051	Downregulated
Rex1bd	-8.32401579961087e-07	0.34880028021648	NA	4.78860337278504	11.2790821810461	Downregulated
Rtn4	-1.41629482498131e-06	0.348959734640822	0.999713638514384	27.8634878967521	46.8538302726194	Downregulated
Yipf4	1.08446508100905e-06	0.349277662125195	0.999713638514384	18.7480983271917	10.6667097453503	Upregulated
Lyrm2	-5.93924022020674e-07	0.349363884203059	NA	1.73626467991627	6.39841543394556	Downregulated
D1Ertd622e	1.09506324161673e-06	0.349429142537307	0.999713638514384	20.4566120010774	11.9647055706052	Upregulated
Parp12	8.779643530781e-07	0.349476291263551	0.999713638514384	12.6156699354236	6.39841543394556	Upregulated
Osbpl9	-1.23632595924869e-06	0.349767038802949	0.999713638514384	19.1405379881249	34.6693718404241	Downregulated
Zfp36l1	-1.40502885307552e-06	0.349930938296774	0.999713638514384	37.9163873213471	59.3393445865913	Downregulated
Trabd	-9.10545220435494e-07	0.350164861376552	0.999713638514384	6.5387435557166	13.5139493983106	Downregulated
Ngf	-3.51297111664132e-07	0.350176913929272	NA	1.73626467991627	6.48484879020337	Downregulated
Lyz2	1.61870800397377e-06	0.350198389031347	0.999713638514384	172.865414099286	118.573943078459	Upregulated
Hirip3	-4.17674986468666e-07	0.350337798113272	NA	0.434066169979068	3.13511313234234	Downregulated
Acadvl	-4.17674986468666e-07	0.350337798113272	NA	0.434066169979068	3.13511313234234	Downregulated
Cyp4f13	-4.17674986468666e-07	0.350337798113272	NA	0.434066169979068	3.13511313234234	Downregulated
Cnfn	6.1334789610695e-07	0.350893620250339	NA	7.88256857469967	2.77398869909692	Upregulated
Klra2	1.18006572349277e-06	0.350971563920284	0.999713638514384	28.2836785637159	17.3163731817462	Upregulated
Mov10	7.29286852412346e-07	0.350980301352947	NA	10.0390239215797	4.70266969851351	Upregulated
Timm22	5.99910129306366e-07	0.351914388848821	NA	7.00056073172624	2.46780248124902	Upregulated
Pafah1b3	-8.02904066871387e-07	0.351995506173938	NA	5.22266954276411	12.1610153576581	Downregulated
Rap1a	-1.86466437354236e-06	0.352064123319981	0.999713638514384	18.7480983271917	31.735698831206	Downregulated
Pip4p1	1.00348804456723e-06	0.352269816109178	0.999713638514384	15.7096351373382	8.48678074348332	Upregulated
Hist1h1c	-1.43782701548922e-06	0.352397217586228	0.999713638514384	27.9328654118285	43.389087847892	Downregulated
Banf1	-1.07569363477328e-06	0.352899452093761	0.999713638514384	16.6055184833269	27.9596398525593	Downregulated
Pisd	7.66870212685444e-07	0.353187177971007	NA	7.00056073172624	2.55936617357822	Upregulated
Gsdme	7.95259474733975e-07	0.353296058361113	NA	9.1570160786063	4.16354821668108	Upregulated
Lmnb1	1.57612599458801e-06	0.353592080126159	0.999713638514384	250.688138052677	170.646121456887	Upregulated
Rbck1	8.72240101647681e-07	0.353637565450675	0.999713638514384	14.4213121304163	7.28034861055757	Upregulated
Trem3	1.50732340136154e-06	0.353717666187155	0.999713638514384	49.6778004198278	32.6359447462839	Upregulated
Hmgn3	-5.97166342946224e-07	0.353932170381657	NA	1.73626467991627	6.25191352621883	Downregulated
Gtf2h5	7.56801066680062e-07	0.353994969094346	0.999713638514384	35.0028036586312	20.0720491423773	Upregulated
Gpr146	-9.77838741670586e-07	0.354364793713047	0.999713638514384	9.1570160786063	17.4811878279388	Downregulated
Lsm6	-8.08327245542546e-07	0.354385161293216	NA	4.35453720280597	10.3422107890365	Downregulated
Kctd10	-7.24259015274621e-07	0.354616151251379	NA	3.93434653584219	8.46846800501748	Downregulated
Ly96	9.63005978059143e-07	0.354887276436146	0.999713638514384	16.1437013073173	8.84790517672874	Upregulated
Pdk1	-6.00217155611526e-07	0.355092189255431	NA	2.17033084989534	7.18878491822837	Downregulated
Echdc2	-3.64054398924141e-07	0.355127473176097	NA	0.434066169979068	3.1168003938765	Downregulated
Zbtb1	-3.64054398924141e-07	0.355127473176097	NA	0.434066169979068	3.1168003938765	Downregulated
Syne3	-3.64054398924141e-07	0.355127473176097	NA	0.434066169979068	3.1168003938765	Downregulated
Opa1	-3.64054398924141e-07	0.355127473176097	NA	0.434066169979068	3.1168003938765	Downregulated
Nap1l1	-1.29704889633922e-06	0.355616161307079	0.999713638514384	23.1581375420588	36.0721137604027	Downregulated
Alg5	6.42234489683769e-07	0.355713374247306	NA	8.31663474467874	3.08017491694481	Upregulated
Slc30a4	8.66428942492735e-07	0.355888953180956	NA	6.11855288875282	2.16161626340112	Upregulated
Clec4n	-1.5244940065366e-06	0.355927180930029	0.999713638514384	112.867154121068	169.936341868359	Downregulated
Cldn1	5.65168427895052e-07	0.356103715196367	NA	6.07692637970696	2.25317995573033	Upregulated
Chka	1.41602020602578e-06	0.356286892013735	0.999713638514384	57.6991240246804	36.8126753653594	Upregulated
Rasgef1b	-2.68585064684177e-07	0.35631162518221	NA	0	2.27149269419617	Downregulated
Nfkbib	8.92566131538598e-07	0.356784514114012	0.999713638514384	15.3033199733897	7.64147304380299	Upregulated
Tbcb	-9.27131336531472e-07	0.356988960025938	0.999713638514384	6.55261905873189	13.0246357958043	Downregulated
Sec61g	-1.38392113993205e-06	0.357069708805114	0.999713638514384	41.3889166811797	65.0968141742324	Downregulated
Rsu1	-8.08672362197011e-07	0.35725179191031	NA	5.2365450457794	10.9728959631982	Downregulated
Tnrc6a	9.5877731165477e-07	0.357259485175717	0.999713638514384	14.3796856213704	7.83778283085584	Upregulated
Cab39	-7.98318612599331e-07	0.357306523816429	0.999713638514384	13.5115532814123	23.9660366181422	Downregulated
Cdip1	5.07610029496018e-07	0.357869079643795	NA	3.9204710328269	1.26137034832327	Upregulated
Tbk1	8.77813887681054e-07	0.35822740911255	0.999713638514384	12.1954792684598	6.36178995701388	Upregulated
Syf2	9.25768354708068e-07	0.358227694218308	0.999713638514384	55.3761626416169	37.0141154884837	Upregulated
Csprs	5.79227380402622e-07	0.358359683070568	NA	6.97280972569567	2.59599165050991	Upregulated
Btbd9	1.08814802336321e-06	0.358758512213405	0.999713638514384	26.9537290477481	16.1282537872863	Upregulated
Lman2	-1.35457089862019e-06	0.359201015111395	0.999713638514384	20.4843630071079	34.1302503585917	Downregulated
Pak1ip1	8.98218885786139e-07	0.359661585262554	0.999713638514384	13.5393042874428	6.88259870038047	Upregulated
Kmt2b	-8.16157339400605e-07	0.359732147828467	NA	4.80247887580033	10.1642137404495	Downregulated
Dym	4.97026379735009e-07	0.359845436290798	NA	4.78860337278504	1.53093108923949	Upregulated
Lrrc8d	9.66151214425664e-07	0.360363472365183	0.999713638514384	20.4843630071079	11.8050212604841	Upregulated
Midn	-1.72641920226277e-06	0.360397469669818	0.999713638514384	17.0118336472754	28.9983356090408	Downregulated
Mmp25	-7.12439606385354e-07	0.361231475630136	NA	3.48640486284783	8.59665717427837	Downregulated
Nol7	-9.2659438530171e-07	0.36185082493455	0.999713638514384	10.4730900915588	19.0069885811069	Downregulated
Gbf1	5.77063260343472e-07	0.361889408859248	NA	5.2365450457794	1.91036826095075	Upregulated
Khdc4	1.01356319276906e-06	0.362359438859142	0.999713638514384	17.4181488112239	10.0726500481203	Upregulated
Gpsm1	-3.92096200310778e-07	0.362401356371225	NA	0.434066169979068	3.09848765541065	Downregulated
Maf	-3.92096200310778e-07	0.362401356371225	NA	0.434066169979068	3.09848765541065	Downregulated
Mcrip2	-3.92096200310778e-07	0.362401356371225	NA	0.434066169979068	3.09848765541065	Downregulated
Dcaf6	3.6384821180898e-07	0.362571416507367	NA	3.06621419588405	0.612372435695794	Upregulated
Pdx1	3.6384821180898e-07	0.362571416507367	NA	3.06621419588405	0.612372435695794	Upregulated
Ipo8	3.6384821180898e-07	0.362571416507367	NA	3.06621419588405	0.612372435695794	Upregulated
Gm31597	3.6384821180898e-07	0.362571416507367	NA	3.06621419588405	0.612372435695794	Upregulated
Irak1bp1	3.6384821180898e-07	0.362571416507367	NA	3.06621419588405	0.612372435695794	Upregulated
Polb	7.87203379919589e-07	0.362740130333044	NA	11.8169151105419	5.33335487267514	Upregulated
Ptrh1	-3.63557180863192e-07	0.36275081340062	NA	1.31607401295249	3.45961208865608	Downregulated
Myo9a	-4.23962005426614e-07	0.36303438561692	NA	1.31607401295249	3.5145503040536	Downregulated
Gm37800	9.86858881268846e-07	0.363508485864203	0.999713638514384	16.5777674772963	9.20902960997416	Upregulated
Larp4	-6.6601873835789e-07	0.364105385667812	NA	4.81635437881561	9.6199619225457	Downregulated
Armc7	8.54760725141927e-07	0.364313639060063	NA	11.775288601496	6.03729100070014	Upregulated
Rprd1b	-6.68703127782326e-07	0.36438228991307	NA	0.868132339958137	4.12692273974939	Downregulated
Itpripl2	-6.68703127782326e-07	0.36438228991307	NA	0.868132339958137	4.12692273974939	Downregulated
Mindy1	8.90613733226239e-07	0.364640521751761	0.999713638514384	12.6434209414541	6.66797617486178	Upregulated
BC031181	1.33810584224986e-06	0.364649457431356	0.999713638514384	37.0621304844043	24.0026620950738	Upregulated
Lyl1	-6.6598738595627e-07	0.364870963393263	NA	0.868132339958137	4.14523547821523	Downregulated
Mki67	-6.556355489204e-07	0.364994755374553	NA	3.05233869286877	7.56822208993963	Downregulated
Map3k1	-4.71742940718918e-07	0.365050811979924	NA	0.868132339958137	4.10861000128355	Downregulated
Nup50	-7.08539996021541e-07	0.365372313934589	NA	5.25042054879468	10.0726500481203	Downregulated
Gadd45gip1	8.768679991341e-07	0.365566668453307	0.999713638514384	16.6332694893575	8.08903083330622	Upregulated
Atg16l1	-9.95387538112825e-07	0.365673936524478	0.999713638514384	8.27500823563287	16.5076909589976	Downregulated
Reep5	-1.30949005325865e-06	0.366111034525822	0.999713638514384	22.6824448630339	36.1453647142661	Downregulated
Capn1	-1.02095071823864e-06	0.366385716706804	0.999713638514384	10.4453390855282	20.218551050104	Downregulated
Wls	-5.12501383609778e-07	0.366748469848563	NA	1.75014018293156	4.70266969851351	Downregulated
Tpcn1	-5.12501383609778e-07	0.366748469848563	NA	1.75014018293156	4.70266969851351	Downregulated
Arcn1	-7.55293371212231e-07	0.366789545786494	NA	4.34066169979068	11.3340203964436	Downregulated
Fbxl12	-3.18201635654382e-07	0.366963397475868	NA	0.868132339958137	4.16354821668108	Downregulated
Tfip11	9.28718273319632e-07	0.36722659550078	0.999713638514384	15.654133125277	8.77465422286538	Upregulated
Ubxn2a	-5.70180446288585e-07	0.367309563060418	NA	2.18420635291063	5.69447930592056	Downregulated
Ap3d1	-6.76577102151996e-07	0.368158451444274	NA	2.60439701987441	7.92934652318505	Downregulated
Eif4enif1	-6.76577102151996e-07	0.368158451444274	NA	2.60439701987441	7.92934652318505	Downregulated
Safb2	-9.99129157702847e-07	0.368491503078354	0.999713638514384	9.14314057559101	17.8921201405103	Downregulated
Hacd4	9.99018844817858e-07	0.368643201497744	0.999713638514384	16.563891974281	9.47859035089038	Upregulated
Rnf25	4.60913448059648e-07	0.368668599576627	NA	3.90659552981162	1.24305760985743	Upregulated
Cox6a1	-1.00108142210502e-06	0.368843111962627	0.999713638514384	31.4608967837222	47.0633224620667	Downregulated
Eif1ad	8.47434773983909e-07	0.368893450166826	0.999713638514384	15.317195476405	7.53159661300795	Upregulated
Epb41l4aos	7.54336670115144e-07	0.369530536978168	NA	11.8169151105419	5.27841665727762	Upregulated
Gpbp1	1.29537732923992e-06	0.370020975286554	0.999713638514384	36.6141888114099	23.7514140926235	Upregulated
Il1rn	1.67528492185503e-06	0.370717439257531	0.999713638514384	521.842838032942	371.119782089849	Upregulated
Gm28187	2.00675529077549e-07	0.371187580569251	NA	1.30219850993721	0	Upregulated
1200007C13Rik	2.00675529077549e-07	0.371187580569251	NA	1.30219850993721	0	Upregulated
4930412C18Rik	2.00675529077549e-07	0.371187580569251	NA	1.30219850993721	0	Upregulated
Gm13073	2.00675529077549e-07	0.371187580569251	NA	1.30219850993721	0	Upregulated
2810454H06Rik	2.00675529077549e-07	0.371187580569251	NA	1.30219850993721	0	Upregulated
Ryr1	2.00675529077549e-07	0.371187580569251	NA	1.30219850993721	0	Upregulated
Tex15	2.00675529077549e-07	0.371187580569251	NA	1.30219850993721	0	Upregulated
Scaper	2.00675529077549e-07	0.371187580569251	NA	1.30219850993721	0	Upregulated
Ccdc138	2.00675529077549e-07	0.371187580569251	NA	1.30219850993721	0	Upregulated
Gm47708	2.00675529077549e-07	0.371187580569251	NA	1.30219850993721	0	Upregulated
Rab15	2.00675529077549e-07	0.371187580569251	NA	1.30219850993721	0	Upregulated
Smoc1	2.00675529077549e-07	0.371187580569251	NA	1.30219850993721	0	Upregulated
Prss16	2.00675529077549e-07	0.371187580569251	NA	1.30219850993721	0	Upregulated
Gm32089	2.00675529077549e-07	0.371187580569251	NA	1.30219850993721	0	Upregulated
Lratd2	2.00675529077549e-07	0.371187580569251	NA	1.30219850993721	0	Upregulated
Mafa	2.00675529077549e-07	0.371187580569251	NA	1.30219850993721	0	Upregulated
Pdxp	2.00675529077549e-07	0.371187580569251	NA	1.30219850993721	0	Upregulated
Cbr3	2.00675529077549e-07	0.371187580569251	NA	1.30219850993721	0	Upregulated
Plxna3	2.00675529077549e-07	0.371187580569251	NA	1.30219850993721	0	Upregulated
Col4a5	2.00675529077549e-07	0.371187580569251	NA	1.30219850993721	0	Upregulated
Gm42711	2.00675529077549e-07	0.371187580569251	NA	1.30219850993721	0	Upregulated
Slc26a4	2.00675529077549e-07	0.371187580569251	NA	1.30219850993721	0	Upregulated
Stard3	7.942077338723e-07	0.371496342674224	NA	10.4314635825129	5.33335487267514	Upregulated
Zyx	-1.42200644053654e-06	0.371523764752446	0.999713638514384	64.8562408660799	99.9961995483894	Downregulated
Yipf5	-6.64055842263535e-07	0.37164719292124	NA	3.05233869286877	7.5132838745421	Downregulated
Rara	-1.22949935894629e-06	0.372031833582159	0.999713638514384	30.9019510866056	51.5799430456702	Downregulated
Sipa1l2	-5.50338089589499e-07	0.372060705895178	NA	1.30219850993721	5.08210687022477	Downregulated
Nhsl2	-5.50338089589499e-07	0.372060705895178	NA	1.30219850993721	5.08210687022477	Downregulated
Cd244a	-6.14298604589173e-07	0.372196301749984	NA	2.17033084989534	6.97416239270967	Downregulated
Nav2	-5.00520959667992e-07	0.372339656036004	NA	1.30219850993721	5.24179118034594	Downregulated
Ccnt2	-5.48307345835432e-07	0.372351616050604	NA	1.30219850993721	5.06379413175893	Downregulated
Plekhb2	-6.11018738071334e-07	0.372366697298323	NA	2.17033084989534	6.99247513117551	Downregulated
Gmfb	8.96033656895428e-07	0.372369182027476	0.999713638514384	18.383409672289	9.40533939702701	Upregulated
Stk11	1.16646410047556e-06	0.372551084768798	0.999713638514384	28.7593712427408	18.2715573122216	Upregulated
Gm31683	-2.93371965880251e-08	0.372661901257091	NA	1.30219850993721	5.10041960869061	Downregulated
Ensa	8.91858678553426e-07	0.372847863732048	0.999713638514384	14.3519346153398	7.94765926165089	Upregulated
Tmem115	4.86141242626174e-07	0.372849074548325	NA	5.25042054879468	1.62249478156869	Upregulated
Acer3	8.44754905270629e-07	0.372890002355153	NA	11.7891641045113	5.96404004683678	Upregulated
Zfp639	3.5579225637629e-07	0.373185742802718	NA	3.06621419588405	0.648997912627477	Upregulated
Vps50	3.5579225637629e-07	0.373185742802718	NA	3.06621419588405	0.648997912627477	Upregulated
Tmcc3	3.5579225637629e-07	0.373185742802718	NA	3.06621419588405	0.648997912627477	Upregulated
Gprc5a	-3.50578835732082e-07	0.373430319637299	NA	1.31607401295249	3.42298661172439	Downregulated
Mrpl40	-6.114099940943e-07	0.373435819603738	NA	3.50028036586312	7.47665839761042	Downregulated
Mtx2	7.12138401917763e-07	0.373478413771975	NA	10.5147166006047	4.37817074219977	Upregulated
Cntrl	-5.23700852409922e-07	0.373491412403746	NA	1.30219850993721	5.04548139329308	Downregulated
Casp7	-5.23700852409922e-07	0.373491412403746	NA	1.30219850993721	5.04548139329308	Downregulated
Gbp6	5.50460692554278e-07	0.373681010801893	NA	3.48640486284783	0.973496868941215	Upregulated
Dpysl3	-5.9091382290415e-07	0.373748805715609	NA	2.17033084989534	7.115533964365	Downregulated
Eif4ebp1	1.41013196784607e-06	0.373814900352107	0.999713638514384	58.5395053586079	38.7230436263101	Upregulated
Aebp2	-6.33530833520429e-07	0.373986286813123	NA	2.6182725228897	6.57641248253257	Downregulated
Gcsh	-6.33530833520429e-07	0.373986286813123	NA	2.6182725228897	6.57641248253257	Downregulated
Nupr1	1.06913437420859e-06	0.374229358603585	0.999713638514384	32.3984066387568	18.1616808814265	Upregulated
Cald1	1.01973129417507e-06	0.374455121468492	0.999713638514384	24.0678963910628	13.1345122265993	Upregulated
Cdk6	-7.84026595377728e-07	0.374501368930883	NA	5.67061121575846	11.7998909244127	Downregulated
Vamp5	2.7796886879478e-06	0.374590491601311	0.999713638514384	13.9456194513913	24.27222283599	Upregulated
Lgals8	1.18614901993941e-06	0.374656088379911	0.999713638514384	40.5069088382062	26.1144704791488	Upregulated
Adam17	-8.77575663415151e-07	0.374828301280282	0.999713638514384	6.97280972569567	13.8933865700218	Downregulated
Tirap	9.93855635105379e-07	0.374869380133569	0.999713638514384	21.3386198440508	12.7418926524936	Upregulated
Fam126b	3.83798693469236e-07	0.374890033430559	NA	2.6182725228897	0.630685174161636	Upregulated
Gtf3c5	3.83798693469236e-07	0.374890033430559	NA	2.6182725228897	0.630685174161636	Upregulated
Kcnab1	3.83798693469236e-07	0.374890033430559	NA	2.6182725228897	0.630685174161636	Upregulated
Pogz	3.83798693469236e-07	0.374890033430559	NA	2.6182725228897	0.630685174161636	Upregulated
Vwa8	3.83798693469236e-07	0.374890033430559	NA	2.6182725228897	0.630685174161636	Upregulated
Gnpda1	-5.60086015115308e-07	0.374932148641362	NA	1.73626467991627	6.05560373916598	Downregulated
Ercc1	-5.57399670639912e-07	0.374942787267099	NA	1.73626467991627	6.00066552376846	Downregulated
Crip2	8.87520017211235e-07	0.374969636384137	0.999713638514384	21.8975655411674	11.2424567041144	Upregulated
Atp5g3	-1.05201741047104e-06	0.375448083403738	0.999713638514384	17.0257091502907	28.5536995497892	Downregulated
Slc25a12	6.2433166005013e-07	0.375494226462788	NA	6.5387435557166	2.82892691449444	Upregulated
Slurp1	-1.02466804691436e-06	0.375681808161406	0.999713638514384	14.3935611243857	25.1490256765307	Downregulated
Gars	8.4984708073318e-07	0.376186498571281	0.999713638514384	15.317195476405	7.45834565914458	Upregulated
Ube2f	-8.96512834295763e-07	0.376207585954523	0.999713638514384	7.39300039265945	15.986882215631	Downregulated
Sh3bgrl3	-1.69985805113744e-06	0.376292196941544	0.999713638514384	141.876284418084	196.294721408067	Downregulated
Lsp1	1.61106614489209e-06	0.376401041137303	0.999713638514384	199.620960528315	141.576743499803	Upregulated
Fgl2	-1.52747051882248e-06	0.376417302352233	0.999713638514384	158.051662307937	232.259167343494	Downregulated
Rps24	8.57706513659522e-06	0.377035317563348	0.999713638514384	700.171002773252	491.738839183455	Upregulated
Mrpl38	-7.91798058836856e-07	0.377114439636683	0.999713638514384	6.97280972569567	14.2676934056617	Downregulated
Mrpl46	-4.87213111848927e-07	0.377139610817074	NA	1.75014018293156	4.66604422158182	Downregulated
Ptrh2	-5.43059689078167e-07	0.377361695759188	NA	2.18420635291063	5.6212283520572	Downregulated
Tti1	4.67004646212238e-07	0.377527994700087	NA	3.50028036586312	0.936871392009533	Upregulated
Ptcd1	4.67004646212238e-07	0.377527994700087	NA	3.50028036586312	0.936871392009533	Upregulated
Gm44275	4.67004646212238e-07	0.377527994700087	NA	3.50028036586312	0.936871392009533	Upregulated
Zdhhc13	4.67004646212238e-07	0.377527994700087	NA	3.50028036586312	0.936871392009533	Upregulated
Hip1	-7.20049365948124e-07	0.377556121551114	NA	3.9204710328269	9.20902960997416	Downregulated
A630001G21Rik	-2.80731317258639e-07	0.377732334072275	NA	0	1.91036826095075	Downregulated
Gm28512	-2.80731317258639e-07	0.377732334072275	NA	0	1.91036826095075	Downregulated
Tor4a	-2.80731317258639e-07	0.377732334072275	NA	0	1.91036826095075	Downregulated
Tbc1d13	-2.80731317258639e-07	0.377732334072275	NA	0	1.91036826095075	Downregulated
Cyp4v3	-2.80731317258639e-07	0.377732334072275	NA	0	1.91036826095075	Downregulated
Homer3	-2.80731317258639e-07	0.377732334072275	NA	0	1.91036826095075	Downregulated
Gm48855	-2.80731317258639e-07	0.377732334072275	NA	0	1.91036826095075	Downregulated
Cluh	-2.80731317258639e-07	0.377732334072275	NA	0	1.91036826095075	Downregulated
Trmu	-2.80731317258639e-07	0.377732334072275	NA	0	1.91036826095075	Downregulated
Zfp52	-2.80731317258639e-07	0.377732334072275	NA	0	1.91036826095075	Downregulated
Mast3	5.20827979855213e-07	0.37777945367769	NA	4.35453720280597	1.58586930463701	Upregulated
Dclk1	-2.56257826238798e-07	0.377836669479992	NA	0	2.14330352493528	Downregulated
Cyb561	-2.56257826238798e-07	0.377836669479992	NA	0	2.14330352493528	Downregulated
Ssbp2	-2.56257826238798e-07	0.377836669479992	NA	0	2.14330352493528	Downregulated
Mcpt8	-2.56257826238798e-07	0.377836669479992	NA	0	2.14330352493528	Downregulated
Efna5	-2.56257826238798e-07	0.377836669479992	NA	0	2.14330352493528	Downregulated
Nudt18	-5.14335133179828e-07	0.378266094969436	NA	1.30219850993721	5.0088559163614	Downregulated
March1	6.37460514146702e-07	0.378372304468001	NA	6.5387435557166	2.84723965296028	Upregulated
Esrra	-5.69550131339571e-07	0.378395947204527	NA	1.73626467991627	5.96404004683678	Downregulated
Mrpl32	9.29328437378017e-07	0.3784964762195	0.999713638514384	17.5014018293156	9.11746591764495	Upregulated
Psmd8	1.27623225560532e-06	0.378526822840352	0.999713638514384	53.3584623248897	33.5127475868245	Upregulated
Mgat1	5.22403614251132e-07	0.378824432419073	NA	11.7891641045113	6.0189782622343	Upregulated
Mrpl20	-1.27238989470796e-06	0.378829260156235	0.999713638514384	11.7614130984807	21.3334194907006	Downregulated
Sec14l1	-7.23066414820217e-07	0.379001021554108	NA	3.47252935983255	9.51521582782206	Downregulated
Nop58	9.85986649246931e-07	0.379445317192797	0.999713638514384	26.2659782469887	14.3958825749226	Upregulated
Pxn	-1.10841521782188e-06	0.379606752897593	0.999713638514384	26.519662877769	46.4245852215821	Downregulated
Arhgap21	-2.80451826492511e-07	0.379786023444218	NA	0	1.89205552248491	Downregulated
Card9	-2.80451826492511e-07	0.379786023444218	NA	0	1.89205552248491	Downregulated
Ncoa5	-2.80451826492511e-07	0.379786023444218	NA	0	1.89205552248491	Downregulated
Zgpat	-2.80451826492511e-07	0.379786023444218	NA	0	1.89205552248491	Downregulated
Fam219a	-2.80451826492511e-07	0.379786023444218	NA	0	1.89205552248491	Downregulated
Mxra8	-2.80451826492511e-07	0.379786023444218	NA	0	1.89205552248491	Downregulated
Gimap9	-2.80451826492511e-07	0.379786023444218	NA	0	1.89205552248491	Downregulated
Plekhg2	-2.80451826492511e-07	0.379786023444218	NA	0	1.89205552248491	Downregulated
Ntn5	-2.80451826492511e-07	0.379786023444218	NA	0	1.89205552248491	Downregulated
Sirt6	-2.80451826492511e-07	0.379786023444218	NA	0	1.89205552248491	Downregulated
Copz2	-2.80451826492511e-07	0.379786023444218	NA	0	1.89205552248491	Downregulated
L3mbtl2	-2.80451826492511e-07	0.379786023444218	NA	0	1.89205552248491	Downregulated
Snx29	-2.80451826492511e-07	0.379786023444218	NA	0	1.89205552248491	Downregulated
Gm6377	-2.80451826492511e-07	0.379786023444218	NA	0	1.89205552248491	Downregulated
Txlng	-2.80451826492511e-07	0.379786023444218	NA	0	1.89205552248491	Downregulated
Mcm6	-6.41248176769114e-07	0.379885957088074	NA	3.05233869286877	7.47665839761042	Downregulated
Dgkg	-4.26443377962299e-07	0.380166413695552	NA	0.868132339958137	4.20017369361276	Downregulated
Rpl3l	7.18094777435991e-07	0.380421388994404	NA	8.72294990862723	4.14523547821523	Upregulated
Akt3	-2.75604795504123e-07	0.380560388599881	NA	0	1.92868099941659	Downregulated
Fam98b	-2.75604795504123e-07	0.380560388599881	NA	0	1.92868099941659	Downregulated
Gm15448	-2.75604795504123e-07	0.380560388599881	NA	0	1.92868099941659	Downregulated
A630001O12Rik	-2.75604795504123e-07	0.380560388599881	NA	0	1.92868099941659	Downregulated
Edn1	-2.75604795504123e-07	0.380560388599881	NA	0	1.92868099941659	Downregulated
Stimate	-2.75604795504123e-07	0.380560388599881	NA	0	1.92868099941659	Downregulated
Fcgr3	1.63139743214098e-07	0.380601695801884	0.999713638514384	465.196153463924	317.581871509722	Upregulated
Idnk	-7.44376124978655e-07	0.380603456904307	0.999713638514384	8.73682541164252	15.6074450439197	Downregulated
Mdh1	-6.14306626057525e-07	0.380608740390169	NA	4.38228820883655	8.68309053053617	Downregulated
Klhdc4	9.77516333313087e-07	0.380756831421594	0.999713638514384	20.5398650191691	11.6768320912232	Upregulated
Fbxo42	5.16990634098401e-07	0.380983457028361	NA	4.35453720280597	1.54924382770533	Upregulated
Ier5	1.50076119225792e-06	0.381646550064482	0.999713638514384	327.781484696263	229.187044492872	Upregulated
Edf1	1.32677951683963e-06	0.381768916460793	0.999713638514384	79.6244405718784	51.5696823735274	Upregulated
Dpp7	4.64142965971772e-07	0.382046274099237	NA	3.50028036586312	0.955184130475374	Upregulated
Mtmr10	4.64142965971772e-07	0.382046274099237	NA	3.50028036586312	0.955184130475374	Upregulated
Erlin2	4.64142965971772e-07	0.382046274099237	NA	3.50028036586312	0.955184130475374	Upregulated
Hira	4.64142965971772e-07	0.382046274099237	NA	3.50028036586312	0.955184130475374	Upregulated
Naa10	-8.23312220683018e-07	0.382405795984224	NA	3.9204710328269	9.09915317917911	Downregulated
Fbp2	-6.60753805278124e-07	0.382519194819454	NA	3.93434653584219	8.14396904870374	Downregulated
Dlgap4	9.85481023633364e-07	0.382672189693029	0.999713638514384	15.7096351373382	8.84790517672874	Upregulated
Ell2	9.85058280901339e-07	0.382827494525369	0.999713638514384	26.0717212047747	15.7305038771092	Upregulated
Marf1	-6.35022026072321e-07	0.383102999282153	NA	3.93434653584219	8.30878369489631	Downregulated
Gamt	-3.09070124424916e-07	0.383467521384178	NA	1.31607401295249	3.40467387325855	Downregulated
E230016K23Rik	5.18923166444637e-07	0.383691080601681	NA	4.34066169979068	1.56755656617117	Upregulated
Gnai2	-1.67955722747388e-06	0.383704438409251	0.999713638514384	106.397788080428	150.872206466035	Downregulated
Arrb1	-6.09328001393948e-07	0.384264859639005	NA	3.50028036586312	7.26203587209173	Downregulated
Dido1	-6.11435565214819e-07	0.384570018975976	NA	3.50028036586312	7.29866134902341	Downregulated
Hes6	4.44118071012639e-07	0.384726716477162	NA	4.38228820883655	1.26137034832327	Upregulated
Ube2e1	-7.367697000481e-07	0.384775467667001	NA	4.80247887580033	9.74815109180659	Downregulated
Ell	1.0632146796994e-06	0.384796225132071	0.999713638514384	26.0994722108053	16.342876312805	Upregulated
Mrrf	4.43988586285405e-07	0.385040895793422	NA	4.38228820883655	1.24305760985743	Upregulated
Wdr3	4.43988586285405e-07	0.385040895793422	NA	4.38228820883655	1.24305760985743	Upregulated
Asf1a	4.43988586285405e-07	0.385040895793422	NA	4.38228820883655	1.24305760985743	Upregulated
Sccpdh	-2.76354331331478e-07	0.385089080210452	NA	0	1.87374278401907	Downregulated
Gfra4	-2.76354331331478e-07	0.385089080210452	NA	0	1.87374278401907	Downregulated
Gm14139	-2.76354331331478e-07	0.385089080210452	NA	0	1.87374278401907	Downregulated
Pip4p2	-2.76354331331478e-07	0.385089080210452	NA	0	1.87374278401907	Downregulated
Snrnp35	-2.76354331331478e-07	0.385089080210452	NA	0	1.87374278401907	Downregulated
Dock1	-2.76354331331478e-07	0.385089080210452	NA	0	1.87374278401907	Downregulated
Zwilch	-2.76354331331478e-07	0.385089080210452	NA	0	1.87374278401907	Downregulated
Nprl2	-2.76354331331478e-07	0.385089080210452	NA	0	1.87374278401907	Downregulated
Dna2	-2.76354331331478e-07	0.385089080210452	NA	0	1.87374278401907	Downregulated
Ptgr2	-2.76354331331478e-07	0.385089080210452	NA	0	1.87374278401907	Downregulated
Rfx2	-2.76354331331478e-07	0.385089080210452	NA	0	1.87374278401907	Downregulated
Slc30a6	-2.76354331331478e-07	0.385089080210452	NA	0	1.87374278401907	Downregulated
Diaph1	-5.51504609758399e-07	0.38521097396635	0.999713638514384	44.8059440289511	71.884927452032	Downregulated
F3	-9.40688775810115e-07	0.385509621057633	0.999713638514384	35.6350524473295	62.7044712526665	Downregulated
Actn4	-9.24312304737521e-07	0.385578180078727	0.999713638514384	10.9210317645531	18.3081827891533	Downregulated
Ddx46	-8.19427523114405e-07	0.385598954632212	0.999713638514384	6.55261905873189	12.1976408345898	Downregulated
Egr2	-9.25419683183431e-07	0.385720744587007	0.999713638514384	9.1570160786063	16.8321899153113	Downregulated
Taldo1	-3.81773597489894e-07	0.386069749829212	0.999713638514384	238.391604686605	172.886119010223	Downregulated
Nfkbia	-1.63946037181444e-06	0.386172254943861	0.999713638514384	427.345218081148	595.154390488885	Downregulated
Znhit1	1.02629203932448e-06	0.386334644531213	0.999713638514384	30.5650134377335	19.1168650119019	Upregulated
Esf1	7.84106347137494e-07	0.386780132260448	0.999713638514384	13.5670552934734	6.53978700560089	Upregulated
Sp2	-6.63287866110458e-07	0.387717199830434	NA	3.48640486284783	8.29047095643047	Downregulated
Tarbp2	5.3783633098663e-07	0.387719342663818	NA	4.78860337278504	1.87374278401907	Upregulated
Zcrb1	1.19650108485661e-06	0.387935347753474	0.999713638514384	32.3151536206651	20.4148608371569	Upregulated
Gapdh	-1.44124524077798e-06	0.388038118238209	0.999713638514384	306.573768729354	416.975176937602	Downregulated
Trpm7	-7.42268149840416e-07	0.388113730400074	NA	5.67061121575846	11.3157076579778	Downregulated
Pdcd2	6.3235132653785e-07	0.388141914124704	NA	8.31663474467874	3.42298661172439	Upregulated
Hnrnpll	8.8780097692048e-07	0.388322572470171	0.999713638514384	13.5115532814123	7.58653482840547	Upregulated
Hjurp	-7.25811305186979e-07	0.388590352148897	NA	4.34066169979068	10.991208701664	Downregulated
Mapre1	-9.08448665690663e-07	0.388595241424656	0.999713638514384	8.69519890259665	17.6591848765258	Downregulated
Nudcd2	5.70234787551605e-07	0.388627451449853	NA	8.31663474467874	3.47792482712192	Upregulated
Gbp9	1.13004932665982e-06	0.388674438238135	0.999713638514384	35.2981147984574	22.0974241701945	Upregulated
Rpl3	-2.16255134876249e-06	0.388681778706289	0.999713638514384	266.40379754002	373.764799262729	Downregulated
Cox8a	-1.54500887715071e-06	0.389194035988395	0.999713638514384	196.818380889722	267.970869795083	Downregulated
Dpm3	-7.03206114604288e-07	0.389337540181575	NA	3.48640486284783	8.16228178716958	Downregulated
Pak2	-1.43682512297666e-06	0.389699903612622	0.999713638514384	35.2842392954421	54.6916131034753	Downregulated
Cdk2ap1	8.75570689451736e-07	0.389923988325916	0.999713638514384	13.9733704574219	7.49497113607626	Upregulated
Gosr2	9.94556061873596e-07	0.390038943160499	0.999713638514384	16.6055184833269	9.15409139457664	Upregulated
Cavin3	-9.05796103058407e-07	0.3901685778447	0.999713638514384	10.0251484185644	18.6275514093956	Downregulated
Nup35	5.78975817829008e-07	0.390261065775424	NA	7.4485024047206	2.82892691449444	Upregulated
Ndufaf3	4.4564203009497e-07	0.390503785148992	NA	3.9204710328269	1.22474487139159	Upregulated
Hnrnpul2	-9.63972862333183e-07	0.390960994736052	0.999713638514384	7.84094206565381	15.1913823952768	Downregulated
Psma7	-1.3313084651953e-06	0.391500373165349	0.999713638514384	46.7780922601272	66.8160029842017	Downregulated
Serpinb9b	3.95182111050603e-07	0.391883717917495	NA	4.81635437881561	1.56755656617117	Upregulated
Chchd4	7.05761186532863e-07	0.392282489133092	NA	8.73682541164252	4.09029726281771	Upregulated
Rpl7l1	-7.33137349746611e-07	0.392554216257577	NA	4.35453720280597	9.8397147841358	Downregulated
Triap1	5.58552270997303e-07	0.392807606480384	NA	7.88256857469967	3.17173860927402	Upregulated
Vnn3	-6.69821988349634e-07	0.393347775947086	NA	3.48640486284783	8.32709643336215	Downregulated
Daglb	-3.41183577857515e-07	0.393459749528955	NA	0.434066169979068	2.86555239142612	Downregulated
Rgs19	9.47909280353832e-07	0.393715384680951	0.999713638514384	18.3279076602279	10.7765861761453	Upregulated
Phlpp1	3.47120995667693e-07	0.393738213388795	NA	2.6182725228897	0.612372435695794	Upregulated
2410131K14Rik	3.47120995667693e-07	0.393738213388795	NA	2.6182725228897	0.612372435695794	Upregulated
Casp2	3.47120995667693e-07	0.393738213388795	NA	2.6182725228897	0.612372435695794	Upregulated
Acsbg1	3.47120995667693e-07	0.393738213388795	NA	2.6182725228897	0.612372435695794	Upregulated
Gda	-1.43109292119331e-06	0.393776789428355	0.999713638514384	73.2006266167892	107.263365756553	Downregulated
Csnk1g3	6.64690924081859e-07	0.393786254820708	NA	7.86869307168438	3.45961208865608	Upregulated
Mrpl1	6.18548385183808e-07	0.393949402374969	NA	7.43462690170531	3.13511313234234	Upregulated
Luc7l	6.86616309616435e-07	0.394005563232404	NA	8.30275924166345	3.78411104496981	Upregulated
Smyd2	-3.41020935441612e-07	0.394036440391346	NA	0.434066169979068	2.84723965296028	Downregulated
Nelfcd	-3.41020935441612e-07	0.394036440391346	NA	0.434066169979068	2.84723965296028	Downregulated
Tmem263	-3.41020935441612e-07	0.394036440391346	NA	0.434066169979068	2.84723965296028	Downregulated
Zfp397	-3.41020935441612e-07	0.394036440391346	NA	0.434066169979068	2.84723965296028	Downregulated
Cul5	5.23790353867055e-07	0.39432726360075	NA	6.13242839176811	2.17992900186696	Upregulated
Anxa11	-1.01812838805621e-06	0.394436382244883	0.999713638514384	14.3380591123245	27.1927134428137	Downregulated
5430405H02Rik	5.30268398784754e-07	0.394442050294876	NA	4.78860337278504	1.91036826095075	Upregulated
Zfp281	-7.91315089355855e-07	0.394529929694852	0.999713638514384	7.37912488964416	16.5626291743951	Downregulated
Cdkn1a	1.42812079729902e-06	0.394564063030282	0.999713638514384	435.554774378209	303.799074494927	Upregulated
Vav3	-7.72699871789182e-07	0.394727030427559	NA	5.22266954276411	11.407271350307	Downregulated
Hist1h2be	-8.84588093457494e-07	0.394840736787113	0.999713638514384	6.09080188272224	12.9565151780123	Downregulated
Insig2	6.37166446923845e-07	0.39488319567631	NA	8.7507009146578	3.71086009110645	Upregulated
Krit1	-7.90778276121577e-07	0.395092661676216	0.999713638514384	6.55261905873189	11.9830183090711	Downregulated
Phf19	-2.67126791996878e-07	0.395168555764803	NA	0	1.85543004555322	Downregulated
Zc3h8	-2.67126791996878e-07	0.395168555764803	NA	0	1.85543004555322	Downregulated
Mdn1	-2.67126791996878e-07	0.395168555764803	NA	0	1.85543004555322	Downregulated
Ssbp3	-2.67126791996878e-07	0.395168555764803	NA	0	1.85543004555322	Downregulated
Toe1	-2.67126791996878e-07	0.395168555764803	NA	0	1.85543004555322	Downregulated
Flt1	-2.67126791996878e-07	0.395168555764803	NA	0	1.85543004555322	Downregulated
Smo	-2.67126791996878e-07	0.395168555764803	NA	0	1.85543004555322	Downregulated
Mri1	-2.67126791996878e-07	0.395168555764803	NA	0	1.85543004555322	Downregulated
Tsnax	-2.67126791996878e-07	0.395168555764803	NA	0	1.85543004555322	Downregulated
Ikbip	-2.67126791996878e-07	0.395168555764803	NA	0	1.85543004555322	Downregulated
Pld4	-2.67126791996878e-07	0.395168555764803	NA	0	1.85543004555322	Downregulated
Stab1	-2.67126791996878e-07	0.395168555764803	NA	0	1.85543004555322	Downregulated
Ext1	-2.67126791996878e-07	0.395168555764803	NA	0	1.85543004555322	Downregulated
Zfp280c	-2.67126791996878e-07	0.395168555764803	NA	0	1.85543004555322	Downregulated
Ubqln2	-2.67126791996878e-07	0.395168555764803	NA	0	1.85543004555322	Downregulated
Gemin8	-2.67126791996878e-07	0.395168555764803	NA	0	1.85543004555322	Downregulated
Zdhhc20	-5.69659192778846e-07	0.395219584429151	NA	2.60439701987441	7.65978578226883	Downregulated
Carhsp1	1.30091067554131e-06	0.395282855455885	0.999713638514384	38.3782044973568	25.6068441381767	Upregulated
Rab1b	-7.05836917203564e-07	0.395474714842945	NA	4.35453720280597	9.74815109180659	Downregulated
Il15ra	7.06459344259121e-07	0.395708462059136	NA	9.17089158162159	4.43310895759729	Upregulated
Ifitm1	-1.44666479991017e-06	0.395886217702217	0.999713638514384	292.774755461126	419.623967430214	Downregulated
Kdm5b	-8.35031789662956e-07	0.39625269104928	0.999713638514384	6.09080188272224	12.9198897010806	Downregulated
Mavs	4.54940725421091e-07	0.396355296394057	NA	3.93434653584219	1.26137034832327	Upregulated
Yap1	4.54940725421091e-07	0.396355296394057	NA	3.93434653584219	1.26137034832327	Upregulated
Cab39l	4.54940725421091e-07	0.396355296394057	NA	3.93434653584219	1.26137034832327	Upregulated
Zfp944	4.54940725421091e-07	0.396355296394057	NA	3.93434653584219	1.26137034832327	Upregulated
Atf6b	6.53884985574744e-07	0.396371201566788	NA	7.86869307168438	3.47792482712192	Upregulated
Mms22l	-3.6479268974365e-07	0.396557848055023	NA	0.434066169979068	2.82892691449444	Downregulated
Dnajc25	-3.6479268974365e-07	0.396557848055023	NA	0.434066169979068	2.82892691449444	Downregulated
Mcee	-3.6479268974365e-07	0.396557848055023	NA	0.434066169979068	2.82892691449444	Downregulated
Pwp2	-3.6479268974365e-07	0.396557848055023	NA	0.434066169979068	2.82892691449444	Downregulated
Acot1	-3.6479268974365e-07	0.396557848055023	NA	0.434066169979068	2.82892691449444	Downregulated
H2-Ke6	-3.6479268974365e-07	0.396557848055023	NA	0.434066169979068	2.82892691449444	Downregulated
Mllt1	-3.6479268974365e-07	0.396557848055023	NA	0.434066169979068	2.82892691449444	Downregulated
Psip1	-7.67559994344414e-07	0.39662025535168	NA	6.11855288875282	11.2607694425802	Downregulated
Rtn3	-1.83440039602375e-06	0.396946663073564	0.999713638514384	16.9979581442601	28.0013956655623	Downregulated
Gm42418	-1.44409147570035e-06	0.397161517393919	0.999713638514384	6090.8555579313	8661.93591808516	Downregulated
Rabepk	5.1288088868766e-07	0.397246452993678	NA	4.78860337278504	1.85543004555322	Upregulated
Litaf	1.39524712051991e-06	0.397634182256535	0.999713638514384	254.987173243422	177.753603354929	Upregulated
Zfp655	-6.73272493302838e-07	0.397881971818905	NA	2.6182725228897	6.3251644800822	Downregulated
1190007I07Rik	4.73028506173587e-07	0.397933960060937	NA	5.69836222178904	1.85543004555322	Upregulated
Gpnmb	8.21996736667309e-07	0.398034776323848	0.999713638514384	14.407436627401	7.76453187699248	Upregulated
Ppp2r5a	1.22830716554685e-06	0.398174324213558	0.999713638514384	30.5372624317029	19.8208011399269	Upregulated
Smim4	-5.35812382372237e-07	0.398192309575448	NA	3.06621419588405	6.28853900315051	Downregulated
Zfand6	9.67553179026723e-07	0.398298007956646	0.999713638514384	17.8660904842182	10.7765861761453	Upregulated
Tmem123	-5.72619262440816e-07	0.398652418280642	NA	2.6182725228897	6.36178995701388	Downregulated
Nol11	5.81284984280977e-07	0.398767324754439	NA	7.00056073172624	2.79230143756276	Upregulated
Usp38	6.97318654124875e-07	0.398780559672965	0.999713638514384	16.0743237922408	9.20902960997416	Upregulated
Caprin1	-8.6755452594232e-07	0.398793989484123	0.999713638514384	7.82706656263852	15.9817518795596	Downregulated
Gchfr	-9.30809792796095e-07	0.398911407560218	0.999713638514384	7.85481756866909	14.2178855263356	Downregulated
Klhdc10	5.13554699965046e-07	0.398944252093648	NA	5.25042054879468	1.89205552248491	Upregulated
Frmd8	5.13554699965046e-07	0.398944252093648	NA	5.25042054879468	1.89205552248491	Upregulated
Lekr1	5.47489739874969e-07	0.399134571781642	NA	5.22266954276411	2.17992900186696	Upregulated
Ostc	-1.21533743182794e-06	0.399181398715681	0.999713638514384	13.5393042874428	21.7311694008777	Downregulated
Iigp1	5.22401995427848e-07	0.399622069163856	NA	7.01443623474153	2.54105343511238	Upregulated
Kat7	-4.61795629284415e-07	0.39971440350378	NA	1.75014018293156	4.43310895759729	Downregulated
Sharpin	-5.73921788508362e-07	0.399733799171841	NA	2.60439701987441	7.69641125920051	Downregulated
Tmem65	-4.57759663889414e-07	0.400108793151159	NA	1.75014018293156	4.45142169606313	Downregulated
Zmiz1	-7.54949335669083e-07	0.400593332547048	0.999713638514384	7.39300039265945	15.2280078722085	Downregulated
Klhdc2	7.5864995435773e-07	0.400618963469655	NA	10.4730900915588	5.40660582653851	Upregulated
Dcps	-4.58927231450439e-07	0.400816567001275	NA	1.75014018293156	4.41479621913145	Downregulated
Prim2	-3.61280021085843e-07	0.401017688241688	NA	0.434066169979068	2.8106141760286	Downregulated
Uhmk1	-3.61280021085843e-07	0.401017688241688	NA	0.434066169979068	2.8106141760286	Downregulated
Papss1	-3.61280021085843e-07	0.401017688241688	NA	0.434066169979068	2.8106141760286	Downregulated
Isoc2b	-3.61280021085843e-07	0.401017688241688	NA	0.434066169979068	2.8106141760286	Downregulated
Nrp1	-3.61280021085843e-07	0.401017688241688	NA	0.434066169979068	2.8106141760286	Downregulated
Mnat1	-3.61280021085843e-07	0.401017688241688	NA	0.434066169979068	2.8106141760286	Downregulated
Nde1	-3.61280021085843e-07	0.401017688241688	NA	0.434066169979068	2.8106141760286	Downregulated
Fam110a	-5.37195386816707e-07	0.401159885668709	NA	2.18420635291063	5.38829308807266	Downregulated
Ruvbl1	-5.00183097274527e-07	0.401423459489712	NA	1.73626467991627	5.87247635450757	Downregulated
Uso1	-6.56981493417876e-07	0.401657656351517	NA	3.47252935983255	9.20902960997416	Downregulated
Stt3b	-5.24165254289702e-07	0.401664960707074	NA	2.18420635291063	5.36998034960682	Downregulated
Wdr20	-5.24165254289702e-07	0.401664960707074	NA	2.18420635291063	5.36998034960682	Downregulated
2610507B11Rik	-5.88073282139223e-07	0.401901457204636	NA	3.05233869286877	7.18878491822837	Downregulated
Pgghg	-7.04670043113106e-07	0.401932710816612	NA	3.9204710328269	8.86621791519458	Downregulated
Fcho2	-7.04670043113106e-07	0.401932710816612	NA	3.9204710328269	8.86621791519458	Downregulated
Cnst	5.47629802672574e-07	0.401951626324574	NA	5.68448671877375	2.1982417403328	Upregulated
Atad2b	-5.71910124080363e-07	0.402087099082738	NA	2.17033084989534	6.61303795946425	Downregulated
Tmco3	-3.49725305493537e-07	0.402170293760993	NA	0.434066169979068	2.9021778683578	Downregulated
Smad5	-3.49725305493537e-07	0.402170293760993	NA	0.434066169979068	2.9021778683578	Downregulated
Adam15	-4.51992217053881e-07	0.402191237831727	NA	1.75014018293156	4.46973443452897	Downregulated
Zfp276	3.88721782014498e-07	0.402322112242078	NA	3.03846318985348	0.936871392009533	Upregulated
Trnau1ap	-6.63782142515819e-07	0.402616799401026	NA	4.36841270582126	8.75634148439953	Downregulated
Leprotl1	1.24903953338576e-06	0.403006669655237	0.999713638514384	68.2415916313156	44.618963055355	Upregulated
Ppp1r21	-3.3809720489313e-08	0.403335724935305	NA	0.868132339958137	3.8207365219015	Downregulated
Vps4a	-4.56163698968469e-07	0.403362346633559	NA	1.75014018293156	4.39648348066561	Downregulated
Fam217b	-4.22226192379199e-07	0.403517722521952	NA	0.868132339958137	3.80242378343565	Downregulated
Zbtb42	-4.22226192379199e-07	0.403517722521952	NA	0.868132339958137	3.80242378343565	Downregulated
Katna1	8.95786629265796e-07	0.404204959202572	0.999713638514384	15.2616934643438	8.88453065366042	Upregulated
Cdc42bpa	4.92664849421931e-07	0.404281949719441	NA	5.25042054879468	1.85543004555322	Upregulated
Krt83	3.71663889541787e-07	0.404573739199327	NA	3.90659552981162	1.22474487139159	Upregulated
Extl3	3.39515399006023e-07	0.404635757116596	NA	2.6182725228897	0.648997912627477	Upregulated
Vps35l	-5.1272191770343e-07	0.404899380454056	NA	1.73626467991627	5.73110478285224	Downregulated
Gskip	-2.39880832144363e-07	0.404910931580463	NA	0.868132339958137	3.78411104496981	Downregulated
Pkig	5.03267134570628e-07	0.405079450893478	NA	5.25042054879468	1.91036826095075	Upregulated
Slfn1	1.38457248586872e-06	0.405189702103818	0.999713638514384	341.685477638608	239.672835459384	Upregulated
Mrpl21	7.56371733663956e-07	0.405472238075112	0.999713638514384	25.4255969130611	13.1894504419968	Upregulated
Rps17	1.88621082783199e-06	0.405499516423948	0.999713638514384	127.607602820836	179.06549470701	Upregulated
Mapk1	-8.10067609178796e-07	0.40555138475898	0.999713638514384	6.5387435557166	12.6869544370961	Downregulated
Xiap	-8.04286892249931e-07	0.405716213916612	0.999713638514384	7.39300039265945	15.3195715645377	Downregulated
Alox5	-6.37733451206489e-07	0.405782809286949	NA	4.34066169979068	10.8315243915429	Downregulated
A030001D20Rik	4.39554247565717e-07	0.405878182435045	NA	3.93434653584219	1.27968308678911	Upregulated
Foxp1	-7.05724820472375e-07	0.405904601314474	NA	4.34066169979068	10.7216479607478	Downregulated
Galnt2	-5.11315375749589e-07	0.405974727049757	NA	2.18420635291063	5.33335487267514	Downregulated
Angel2	-4.87030917175557e-07	0.406010899669455	NA	1.30219850993721	4.75760791391103	Downregulated
Ppp4r3a	-4.87030917175557e-07	0.406010899669455	NA	1.30219850993721	4.75760791391103	Downregulated
Rpsa	-1.5589773038437e-06	0.406135916154215	0.999713638514384	542.801066916069	741.150991311366	Downregulated
Tmem106b	5.9714111829642e-07	0.406267785681054	NA	6.55261905873189	2.82892691449444	Upregulated
Ahnak2	-5.84607369467421e-07	0.40634244144098	NA	3.47252935983255	9.29546296623196	Downregulated
Eif4e3	-4.42405069092711e-07	0.406387206482284	NA	1.75014018293156	4.48804717299481	Downregulated
Spef1	4.28271195654388e-07	0.406878773361439	NA	3.05233869286877	0.936871392009533	Upregulated
Tasp1	4.28271195654388e-07	0.406878773361439	NA	3.05233869286877	0.936871392009533	Upregulated
Vps33a	4.28271195654388e-07	0.406878773361439	NA	3.05233869286877	0.936871392009533	Upregulated
Eps8l2	4.28271195654388e-07	0.406878773361439	NA	3.05233869286877	0.936871392009533	Upregulated
Hars2	4.28271195654388e-07	0.406878773361439	NA	3.05233869286877	0.936871392009533	Upregulated
Zbtb20	5.73075294804424e-07	0.407030477734315	NA	6.55261905873189	2.8106141760286	Upregulated
Basp1	-1.36220855500178e-06	0.407282628386154	0.999713638514384	248.43455418469	359.60847776925	Downregulated
Dimt1	4.84949001380438e-07	0.407341835240888	NA	4.36841270582126	1.56755656617117	Upregulated
Vps13a	4.84949001380438e-07	0.407341835240888	NA	4.36841270582126	1.56755656617117	Upregulated
Me2	-4.49935049845447e-07	0.407413563537428	NA	1.75014018293156	4.37817074219977	Downregulated
Sgta	-7.70977264421624e-07	0.407507289310945	0.999713638514384	7.40687589567474	14.3460746955964	Downregulated
Metrn	-3.96509127067715e-07	0.407512160301535	NA	0.868132339958137	3.76579830650397	Downregulated
Xdh	1.19040953721781e-06	0.407641335256763	0.999713638514384	24.3909585369196	15.748816615575	Upregulated
Wrn	-3.20844393319972e-07	0.407683850073552	NA	1.31607401295249	3.17173860927402	Downregulated
Smc1a	-7.89348998507958e-07	0.407900985303012	0.999713638514384	6.52486805270131	13.6919464468976	Downregulated
Gm7160	7.44678688112494e-07	0.407955067649556	NA	10.865529752492	5.98235278530262	Upregulated
Lrp6	-3.53102123122902e-07	0.407995873326567	NA	0.434066169979068	2.79230143756276	Downregulated
Abhd14a	-3.53102123122902e-07	0.407995873326567	NA	0.434066169979068	2.79230143756276	Downregulated
Kif1bp	-3.53102123122902e-07	0.407995873326567	NA	0.434066169979068	2.79230143756276	Downregulated
Neurl1b	-3.53102123122902e-07	0.407995873326567	NA	0.434066169979068	2.79230143756276	Downregulated
Cyfip2	-5.25785136128646e-07	0.408062094675192	NA	1.73626467991627	5.65785382898888	Downregulated
Arglu1	-8.59216366339639e-07	0.408499661563268	0.999713638514384	8.28888373864816	14.7936324850997	Downregulated
Aldh18a1	5.28102429197858e-07	0.408691988508752	NA	7.00056073172624	2.77398869909692	Upregulated
Abca2	-3.19894579954046e-07	0.408879300035352	NA	1.31607401295249	3.15342587080818	Downregulated
Myo1g	-3.19894579954046e-07	0.408879300035352	NA	1.31607401295249	3.15342587080818	Downregulated
Nfyb	-8.61681081998628e-07	0.409534425713934	0.999713638514384	7.84094206565381	14.8485707004972	Downregulated
Cttn	-5.07525396254357e-07	0.409851134514262	NA	2.18420635291063	5.3150421342093	Downregulated
Gemin7	-8.21409322798942e-07	0.409865774856641	0.999713638514384	8.73682541164252	14.866883438963	Downregulated
Etf1	1.28918786394942e-06	0.410007438962247	0.999713638514384	73.1312491017128	51.1770627994217	Upregulated
Acsl5	-6.88659739926796e-07	0.410322228917328	NA	6.11855288875282	11.0095214401299	Downregulated
Specc1	-5.16424377958139e-07	0.410643885744353	NA	1.73626467991627	5.63954109052304	Downregulated
Anks1	7.61824491674231e-07	0.41104525331526	NA	10.4592145885435	5.69447930592056	Upregulated
Zfp319	4.80899680775487e-07	0.411109341552323	NA	4.36841270582126	1.58586930463701	Upregulated
Casp8ap2	-4.16084039105927e-07	0.411396101324143	NA	0.868132339958137	3.74748556803813	Downregulated
Polr2l	-4.16084039105927e-07	0.411396101324143	NA	0.868132339958137	3.74748556803813	Downregulated
Bmpr1a	-4.16084039105927e-07	0.411396101324143	NA	0.868132339958137	3.74748556803813	Downregulated
Eva1c	-4.16084039105927e-07	0.411396101324143	NA	0.868132339958137	3.74748556803813	Downregulated
D16Ertd472e	1.06465830609841e-06	0.411500653798709	0.999713638514384	36.5309357933182	24.0576003104714	Upregulated
Il18r1	4.21379977677993e-07	0.411541928596516	NA	3.05233869286877	0.955184130475374	Upregulated
Shf	4.21379977677993e-07	0.411541928596516	NA	3.05233869286877	0.955184130475374	Upregulated
Fam234a	4.21379977677993e-07	0.411541928596516	NA	3.05233869286877	0.955184130475374	Upregulated
Zbtb33	4.21379977677993e-07	0.411541928596516	NA	3.05233869286877	0.955184130475374	Upregulated
Mpzl3	8.0458123057754e-07	0.411660703343835	0.999713638514384	24.7695226948375	15.3327539669321	Upregulated
Cd300ld	1.13637519309958e-06	0.411944796175228	0.999713638514384	127.823586519075	85.9431286682464	Upregulated
Galnt1	-7.72454942356087e-07	0.41199004501033	0.999713638514384	7.84094206565381	15.4558128001216	Downregulated
Arsa	-6.36894037087364e-07	0.412082458823298	NA	4.36841270582126	8.71971600746785	Downregulated
Pbrm1	-8.0930707217735e-07	0.412265748231142	0.999713638514384	7.42075139869002	13.2443886573943	Downregulated
Cdc42bpb	4.66184715768799e-07	0.412268463783779	NA	4.36841270582126	1.54924382770533	Upregulated
Thoc3	4.66184715768799e-07	0.412268463783779	NA	4.36841270582126	1.54924382770533	Upregulated
Hmgcs1	-6.55991496595069e-07	0.412310448742868	NA	4.34066169979068	10.6483970068844	Downregulated
Tle4	5.68149262721445e-07	0.412468640200372	NA	6.09080188272224	2.84723965296028	Upregulated
Rcc2	5.60890070070898e-07	0.412903119471932	NA	7.00056073172624	2.88386512989196	Upregulated
Tnfsf10	2.53397864387447e-07	0.412998720748341	NA	1.73626467991627	0.306186217847897	Upregulated
Lrrc47	2.53397864387447e-07	0.412998720748341	NA	1.73626467991627	0.306186217847897	Upregulated
Zfp326	2.53397864387447e-07	0.412998720748341	NA	1.73626467991627	0.306186217847897	Upregulated
Tagln	2.53397864387447e-07	0.412998720748341	NA	1.73626467991627	0.306186217847897	Upregulated
Hk1os	2.53397864387447e-07	0.412998720748341	NA	1.73626467991627	0.306186217847897	Upregulated
Krt5	2.53397864387447e-07	0.412998720748341	NA	1.73626467991627	0.306186217847897	Upregulated
Armcx3	2.53397864387447e-07	0.412998720748341	NA	1.73626467991627	0.306186217847897	Upregulated
Ehd2	-4.44563203117947e-07	0.413170444246999	NA	1.75014018293156	4.35985800373393	Downregulated
Anxa2	-1.63721610476606e-06	0.413230073035625	0.999713638514384	183.980702906054	249.733016229542	Downregulated
Adam10	-7.19940349539976e-07	0.413815180842788	NA	3.48640486284783	7.87440830778752	Downregulated
Zmat2	9.33578189084594e-07	0.413834420610062	0.999713638514384	18.7203473211611	11.695144829689	Upregulated
Ctsl	1.59157760160815e-06	0.414325187644003	0.999713638514384	283.693141247601	200.105910382257	Upregulated
Sqstm1	1.20534335305569e-06	0.414342678337864	0.999713638514384	37.5239476604139	25.2640324433971	Upregulated
Sigirr	-4.99312390950588e-07	0.414664377370327	NA	1.30219850993721	4.68435696004766	Downregulated
Pprc1	-4.99312390950588e-07	0.414664377370327	NA	1.30219850993721	4.68435696004766	Downregulated
Jak2	-1.04040291071802e-06	0.414750049398878	0.999713638514384	25.2174643678318	42.4573467919538	Downregulated
Smim15	-5.67655392682871e-07	0.415224209970561	NA	3.50028036586312	6.93753691577799	Downregulated
Hnrnpc	-1.25530679671216e-06	0.415284781911332	0.999713638514384	36.5864378053793	55.4636698492922	Downregulated
Fut8	-6.38881587950835e-07	0.415691611524973	NA	3.48640486284783	7.85609556932168	Downregulated
Eprs	9.04049110263989e-07	0.415934022766571	0.999713638514384	21.4357483651578	12.1976408345898	Upregulated
Dhx36	6.61003200884153e-07	0.415996983759431	NA	10.0667749276103	4.70266969851351	Upregulated
Acox3	8.81795936494436e-07	0.416186489299629	NA	4.80247887580033	1.89205552248491	Upregulated
Zfp7	8.81795936494436e-07	0.416186489299629	NA	4.80247887580033	1.89205552248491	Upregulated
Ier3ip1	-8.2710286761019e-07	0.416258664385223	0.999713638514384	18.3279076602279	28.5090220065345	Downregulated
Elf4	-6.84636654559392e-07	0.416568571240745	NA	4.35453720280597	9.51521582782206	Downregulated
Gm8013	-3.60088380759146e-07	0.41670738564366	NA	0.868132339958137	3.87567473729902	Downregulated
Rrm2b	-4.0743401364741e-07	0.416741591098739	NA	0.868132339958137	3.72917282957229	Downregulated
Mtss1	-4.0743401364741e-07	0.416741591098739	NA	0.868132339958137	3.72917282957229	Downregulated
Tex33	2.50582958269728e-07	0.416771377175098	NA	1.73626467991627	0.324498956313738	Upregulated
Apobec3	1.07932522015212e-06	0.417396020465906	0.999713638514384	31.881087450686	20.3650529578307	Upregulated
Txn1	1.65683286138653e-06	0.417570475937334	0.999713638514384	516.529064319076	388.239845484542	Upregulated
Pbxip1	-9.73225746810445e-07	0.41760296838869	0.999713638514384	14.3796856213704	23.984349356608	Downregulated
U2af1	-1.02306210631835e-06	0.417663535955865	0.999713638514384	15.7096351373382	24.8113443178225	Downregulated
Vdac1	-9.00713917713494e-07	0.417897742099412	0.999713638514384	10.0251484185644	17.5859339226624	Downregulated
Parp10	1.12964897184876e-06	0.41805833932218	0.999713638514384	43.6147495431361	29.0532738244383	Upregulated
Sh3bp5	-4.21638359966127e-07	0.418175806655733	NA	1.73626467991627	5.60291561359136	Downregulated
Tnni2	7.90326670548767e-07	0.418236201772946	NA	10.4730900915588	5.44323130347019	Upregulated
Pnp	1.30847987642799e-06	0.418348768352949	0.999713638514384	80.607502512464	57.1645459207957	Upregulated
Mrpl18	-7.10690968795299e-07	0.41839066175036	0.999713638514384	6.55261905873189	11.8365164013443	Downregulated
Dnm2	1.04578639407166e-06	0.418779000554047	0.999713638514384	31.0129551107279	19.7160550452033	Upregulated
Gps1	6.41643398672028e-07	0.419087715435905	NA	10.0667749276103	4.66604422158182	Upregulated
Tmed2	-6.01157734269971e-07	0.419184042520749	0.999713638514384	32.2596516086039	48.0917575464055	Downregulated
Ccn1	-7.11528413392817e-07	0.419273534166186	0.999713638514384	7.37912488964416	16.3926841921311	Downregulated
Tmem126a	7.84659319957027e-07	0.419406387576083	0.999713638514384	16.1992033193784	8.45015526655164	Upregulated
Lsm5	6.98133323204021e-07	0.419501405473499	NA	10.052899424595	5.0088559163614	Upregulated
Fam133b	8.63497612874278e-07	0.419628173160056	0.999713638514384	16.1714523133478	9.1357786561108	Upregulated
Mpv17	-3.3511244294351e-07	0.419710606798021	NA	0.434066169979068	2.77398869909692	Downregulated
Cgnl1	-3.3511244294351e-07	0.419710606798021	NA	0.434066169979068	2.77398869909692	Downregulated
Slf2	-3.3511244294351e-07	0.419710606798021	NA	0.434066169979068	2.77398869909692	Downregulated
Eif3h	-1.24441294177849e-06	0.419726857557476	0.999713638514384	43.2223098822029	62.1213853520112	Downregulated
Prpf31	-5.46096485236808e-07	0.419857154330124	NA	3.50028036586312	6.90091143884631	Downregulated
Gm10076	-1.34033938649618e-06	0.419919389195322	0.999713638514384	46.6809637390202	66.3083766432295	Downregulated
BC005624	-8.00310765066896e-07	0.419984441809589	0.999713638514384	9.1570160786063	16.1831920026838	Downregulated
Creld2	-6.89482744238045e-07	0.420000944346308	NA	3.9204710328269	8.71971600746785	Downregulated
Steap1	5.97801555913686e-07	0.420658833567345	NA	10.0806504306256	4.39648348066561	Upregulated
Zcchc8	6.9771678398204e-07	0.420773121834062	NA	10.052899424595	5.04548139329308	Upregulated
Rbfa	6.9771678398204e-07	0.420773121834062	NA	10.052899424595	5.04548139329308	Upregulated
Fis1	1.3340460373693e-06	0.42117616013963	0.999713638514384	42.3541775422448	28.6137681012581	Upregulated
Pkp4	3.97075527733958e-07	0.42120549679002	NA	3.93434653584219	1.22474487139159	Upregulated
Arap1	-7.3848537573498e-07	0.421273771969312	NA	6.10467738573753	11.7867085220182	Downregulated
Tspyl1	8.36169900422536e-07	0.421523600152794	0.999713638514384	14.3658101183551	8.57834443581253	Upregulated
Exosc5	-5.86584816356965e-07	0.421661820487546	NA	3.05233869286877	6.97416239270967	Downregulated
Tgfb1	-1.04511466963399e-06	0.421738086098878	0.999713638514384	47.5074695699325	68.8728731528792	Downregulated
Eif3c	1.33073232015621e-06	0.421883789092642	0.999713638514384	29.6830055947601	19.0253013195727	Upregulated
Tspan4	-7.05581021150936e-07	0.422025132608866	NA	6.11855288875282	10.9362704862665	Downregulated
Polr3gl	5.52621598869359e-07	0.422168849711222	NA	5.65673571274318	2.46780248124902	Upregulated
Nampt	-1.76423636315601e-06	0.422192813400553	0.999713638514384	87.4554327110221	131.545849264685	Downregulated
Ccdc146	-5.92563347177375e-07	0.422237166388331	NA	3.05233869286877	6.99247513117551	Downregulated
Gm12589	-5.34711124606111e-07	0.422551115048288	NA	2.6182725228897	6.45335364934308	Downregulated
Timp1	9.4306835721038e-07	0.42255740973532	0.999713638514384	29.7662586128518	17.5309957072649	Upregulated
Dedd	4.97024414495299e-07	0.422889606730898	NA	4.80247887580033	1.91036826095075	Upregulated
5031439G07Rik	-7.65696513889959e-07	0.42304177809547	0.999713638514384	6.52486805270131	13.3359523497236	Downregulated
Gm31814	9.64920072672332e-07	0.423174970372056	0.999713638514384	20.0641723401442	12.577078006301	Upregulated
Dad1	-1.00886280791287e-06	0.423333347738007	0.999713638514384	17.5014018293156	26.0727146661457	Downregulated
Eif5b	9.28683770372099e-07	0.423707021389072	0.999713638514384	22.737946875095	13.4956366598447	Upregulated
Csk	9.36806630435249e-07	0.424199605130169	0.999713638514384	17.8799659872335	11.0461469170615	Upregulated
Smco4	-5.18455660182975e-07	0.424401173238174	NA	0.868132339958137	3.71086009110645	Downregulated
Prdx5	-1.50926489966523e-06	0.424412152215946	0.999713638514384	235.141083375017	318.317302778607	Downregulated
Rnf139	5.49837466606324e-07	0.424451836301591	NA	5.67061121575846	2.5044279581807	Upregulated
Cyhr1	7.63513793115183e-07	0.424553694710625	0.999713638514384	13.1191136204791	6.95584965424383	Upregulated
Wsb1	1.17026974648385e-06	0.425243511062501	0.999713638514384	40.9409750081853	28.3808328372736	Upregulated
Timm23	9.17927754286264e-07	0.425469709485411	0.999713638514384	27.1341105869468	16.0366900949571	Upregulated
Erbin	-1.1793610905382e-06	0.426179693677198	0.999713638514384	13.9178684453608	24.688285484633	Downregulated
Cwc25	9.68574302988442e-07	0.426466321561053	0.999713638514384	25.2313398708471	16.4710654820659	Upregulated
Dusp28	1.84865939476863e-07	0.426562807578355	NA	1.31607401295249	0	Upregulated
Fam72a	1.84865939476863e-07	0.426562807578355	NA	1.31607401295249	0	Upregulated
Rab7b	1.84865939476863e-07	0.426562807578355	NA	1.31607401295249	0	Upregulated
Tmcc2	1.84865939476863e-07	0.426562807578355	NA	1.31607401295249	0	Upregulated
Rasal2	1.84865939476863e-07	0.426562807578355	NA	1.31607401295249	0	Upregulated
Sele	1.84865939476863e-07	0.426562807578355	NA	1.31607401295249	0	Upregulated
Rgs5	1.84865939476863e-07	0.426562807578355	NA	1.31607401295249	0	Upregulated
St8sia6	1.84865939476863e-07	0.426562807578355	NA	1.31607401295249	0	Upregulated
Spout1	1.84865939476863e-07	0.426562807578355	NA	1.31607401295249	0	Upregulated
Rapsn	1.84865939476863e-07	0.426562807578355	NA	1.31607401295249	0	Upregulated
Mapk8ip1	1.84865939476863e-07	0.426562807578355	NA	1.31607401295249	0	Upregulated
Mccc1	1.84865939476863e-07	0.426562807578355	NA	1.31607401295249	0	Upregulated
Cd1d1	1.84865939476863e-07	0.426562807578355	NA	1.31607401295249	0	Upregulated
Gm43768	1.84865939476863e-07	0.426562807578355	NA	1.31607401295249	0	Upregulated
Gm15265	1.84865939476863e-07	0.426562807578355	NA	1.31607401295249	0	Upregulated
Tmod4	1.84865939476863e-07	0.426562807578355	NA	1.31607401295249	0	Upregulated
Ctsk	1.84865939476863e-07	0.426562807578355	NA	1.31607401295249	0	Upregulated
Gm20633	1.84865939476863e-07	0.426562807578355	NA	1.31607401295249	0	Upregulated
Wars2	1.84865939476863e-07	0.426562807578355	NA	1.31607401295249	0	Upregulated
Tbck	1.84865939476863e-07	0.426562807578355	NA	1.31607401295249	0	Upregulated
Gm43689	1.84865939476863e-07	0.426562807578355	NA	1.31607401295249	0	Upregulated
Gm11884	1.84865939476863e-07	0.426562807578355	NA	1.31607401295249	0	Upregulated
Cyp2j6	1.84865939476863e-07	0.426562807578355	NA	1.31607401295249	0	Upregulated
Lurap1	1.84865939476863e-07	0.426562807578355	NA	1.31607401295249	0	Upregulated
[truncated: 10,567 more rows]
