# Supplementary material for: Single-cell RNA sequencing analysis identifies acute changes in the tumor microenvironment induced by interferon α gene therapy in a murine bladder cancer model
Source: Front Immunol. 2024 Nov 4;15:1387229. doi: 10.3389/fimmu.2024.1387229 (PMC11570268; doi:10.3389/fimmu.2024.1387229)
Supplement: Supplementary file 18 [file DataSheet3.csv]

	log2FoldChange	pvalue	padj	IFNalpha.mean	Control.mean	Regulation
Ifi27l2a	6.80789431379935	8.49337718202607e-52	8.29633083140307e-48	2528.12630624409	21.365163680469	Upregulated
Plac8	4.42973798760681	3.54029046644972e-38	1.72907786381404e-34	758.015710730522	33.6017143552298	Upregulated
Ifitm3	2.50515104267249	2.79084441042661e-36	9.08698940034903e-33	10365.9298407979	1785.04982603323	Upregulated
Ifit3b	3.95907301300855	9.38571614923975e-26	2.29199188364435e-22	876.874365914986	52.5320724890387	Upregulated
Bst2	2.88314440923441	1.03207462561175e-22	2.01626098859512e-19	4762.26001929328	618.048282487367	Upregulated
Lgals9	4.18447717971488	2.18522082930989e-20	3.5575395101165e-17	376.176227697656	18.9178535455169	Upregulated
Rnf213	2.55275762032021	4.10832214249231e-19	5.73287009826642e-16	545.823683912816	87.9079648568283	Upregulated
Apol9a	3.6562855566731	1.44322876310373e-18	1.76218231974966e-15	341.725178107123	24.9260242938805	Upregulated
Ly6e	1.85115381289339	2.37182892136509e-17	2.57422498932157e-14	3401.86333979603	907.258792179497	Upregulated
Mndal	3.19635000575334	1.1250790373952e-16	1.09897720372763e-13	513.355561294331	51.4185220105794	Upregulated
Lgals3bp	1.91186588483036	1.60019393362151e-16	1.37076969931417e-13	1073.7235852266	272.827498399609	Upregulated
Oas3	3.31111390337643	1.68399225959971e-16	1.37076969931417e-13	307.322200162478	28.2666757292586	Upregulated
Oasl1	3.10312929201511	2.82629638224876e-14	2.12363562013891e-11	267.236330606217	28.0464665512251	Upregulated
Apol9b	4.21857439737199	1.20636561009717e-13	8.41698519959227e-11	225.307892307142	10.4623726622011	Upregulated
H2-T22	1.52886126070328	3.72614002024396e-13	2.42646238118287e-10	1374.04288518529	456.766158523919	Upregulated
Sp100	2.85008518222817	5.10572114401738e-13	3.09969901338828e-10	334.584290919799	41.8494906488042	Upregulated
Isg20	2.51713397573485	5.3946440650697e-13	3.09969901338828e-10	338.870800186051	54.3062505015985	Upregulated
Stat1	1.72821847874398	7.0249846851474e-13	3.81222502247332e-10	1072.82254660079	307.945667824489	Upregulated
B2m	1.36611994942811	9.16145787471003e-13	4.70995371158777e-10	5304.73201010631	1976.71318538823	Upregulated
Slfn2	1.86668729449366	1.87897366152458e-12	9.17690736288603e-10	809.747060923352	208.964721124527	Upregulated
Phf11d	2.20893456032258	2.24879116824536e-12	1.03805207321993e-09	410.876234717445	82.560421642565	Upregulated
Irf7	2.43117576165721	2.33795511986471e-12	1.03805207321993e-09	1881.76254083768	321.873737804988	Upregulated
Zbp1	1.99897695853038	2.75972646645456e-12	1.17204383149253e-09	478.556973105988	112.368561618058	Upregulated
Ifi203	3.57743423914183	7.48327894139138e-12	3.04569452914629e-09	214.441242880811	16.2378296442392	Upregulated
Ifi27l2b	5.13324237347891	9.82031692481857e-12	3.83699422886511e-09	198.663286053856	4.67441109187085	Upregulated
Ifit3	4.74337111947635	5.14079783195807e-11	1.88186550028898e-08	2330.94085193562	73.4568178134408	Upregulated
Xaf1	2.23928563669821	5.20171667770296e-11	1.88186550028898e-08	473.845265919253	91.7015392365653	Upregulated
Ly6a	1.28393863861941	1.88136812297725e-10	6.5632870804435e-08	5886.35472115369	2304.04213429088	Upregulated
Slfn4	4.98378424675424	2.67869194306038e-10	9.02257341372889e-08	184.757352384325	4.89462026990431	Upregulated
Ifi204	3.45632965494327	3.33446055244887e-10	1.08570035587735e-07	150.011778226515	11.5759231406604	Upregulated
Oasl2	2.27672250616499	4.83228591652154e-10	1.52263770427685e-07	501.484482951168	93.4882218374171	Upregulated
Ifi211	3.85221449905759	6.60954176598796e-10	2.01756262406783e-07	142.490041318341	8.45548088331581	Upregulated
Trim30a	2.54100849868213	1.39895692841772e-09	4.14091250811644e-07	335.610927251991	50.757894476479	Upregulated
Ifi35	1.48058691032427	4.51244041939656e-09	1.29639758872546e-06	587.056911754096	196.262742917116	Upregulated
Phf11b	4.38832617152523	1.1451088688006e-08	3.19583526584122e-06	123.479294726243	4.67441109187085	Upregulated
Upk1b	-0.86037980706314	1.41343456223716e-08	3.74213872269813e-06	1964.92677811699	3716.44295004313	Downregulated
Iigp1	2.30962964052228	1.41747678890081e-08	3.74213872269813e-06	369.085783401912	66.7380011778086	Upregulated
Tent5a	2.7526719086754	1.69662055536422e-08	4.36120778547307e-06	179.232217294834	23.3595508710622	Upregulated
Ube2l6	2.37663087010606	1.74762491038408e-08	4.37712823708504e-06	162.289570521056	27.5935436068661	Upregulated
Ctsl	1.2886653392023	2.95595794304854e-08	7.21844929692453e-06	1353.63440404727	518.659557784992	Upregulated
Irgm1	1.54481327923529	3.50249480940222e-08	8.34448031664411e-06	278.30880820056	87.6752510905027	Upregulated
Ddx60	2.58487829065362	4.31099318778415e-08	1.00261384424466e-05	156.309649834299	22.2585049808949	Upregulated
Sprr2f	1.42006430676529	4.54673073901936e-08	1.03284804322654e-05	4374.02825376914	1510.23069820887	Upregulated
Oas2	2.68752561553149	7.18934084782291e-08	1.59603366821669e-05	133.448695604111	17.3638847109906	Upregulated
Ly6c1	1.73322748601877	8.31638615231068e-08	1.8052102207949e-05	446.612696207628	122.145297569574	Upregulated
Cmpk2	3.63296227073797	9.72710993398668e-08	2.06553064859091e-05	127.477374117166	8.23527170528236	Upregulated
Cstdc5	-2.42278125298593	1.04421257524145e-07	2.17018477339542e-05	12.780649537696	79.4149702086363	Downregulated
Spp1	1.19593546080853	1.96267487716706e-07	3.99404337503498e-05	455.693580999021	185.127238132522	Upregulated
Trafd1	1.71186081372054	2.3576744040214e-07	4.69995175071042e-05	215.179515968762	58.9681570051772	Upregulated
Usp18	1.79970840220212	2.76990585449152e-07	5.41128807733463e-05	499.082452750584	127.102440780939	Upregulated
Dhx58	2.12965761018118	2.85957337691373e-07	5.41866710226981e-05	144.869930734652	28.927303263359	Upregulated
Ddit3	2.03565252685606	2.88463031652365e-07	5.41866710226981e-05	157.675225564487	33.8219235332633	Upregulated
Gbp3	2.08999829952768	4.31492820202765e-07	7.95249409007662e-05	147.450705934331	30.2610629198518	Upregulated
Gm4951	2.05821059883738	5.43212011182087e-07	9.82610171338264e-05	166.060899898085	34.4950556556557	Upregulated
Parp12	1.91370187857213	6.45533268884669e-07	0.000114646708553917	144.899518411437	33.8219235332633	Upregulated
H2-Aa	-4.75709806362615	8.59522653195805e-07	0.00014992530850744	0.825750548825813	30.2485583315597	Downregulated
2610528A11Rik	-0.10942906073504	9.56858027259407e-07	0.000162555066935969	8.31789978021577	90.2802474620281	Downregulated
Gpnmb	1.71826558028682	9.65212313911363e-07	0.000162555066935969	168.886975711849	45.1776374958902	Upregulated
H2-K1	0.93304881885199	1.55144780593357e-06	0.000256856646921341	7511.3409334912	3679.57285401643	Upregulated
H2-Ab1	-2.35971701815893	1.8693430211658e-06	0.000304329043845792	12.0584225420707	73.6270086383061	Downregulated
Samd9l	1.3598761458413	2.92553457963447e-06	0.000468469209407697	236.246039733111	82.3402124645315	Upregulated
Dynap	2.49916063288337	3.1382075381333e-06	0.00049441953600784	101.233320492224	15.1242791657799	Upregulated
Trim30d	2.38701642330114	4.62262092195343e-06	0.000716726367708589	105.768787187731	16.2503342325313	Upregulated
Upk3a	-0.851756806284216	4.93997169147906e-06	0.000753963179411991	6242.84943720033	12089.2411235993	Downregulated
Upk3bl	1.43453862839519	5.96301683475566e-06	0.000896103822182974	228.112979643936	74.5453591153161	Upregulated
Ifi47	2.35826540955393	7.07717804540323e-06	0.00104742235071968	116.886831920095	19.1255581352583	Upregulated
Oas1a	2.03114150349194	7.73167953338924e-06	0.00112720963704696	137.855993454278	27.6060481951582	Upregulated
Stat2	1.63711314303873	8.2563672154001e-06	0.00118600286705924	192.514505137295	52.9724908451056	Upregulated
mt-Nd3	-0.781100944737691	8.39236811981772e-06	0.00118806741730985	1313.76938970622	2412.97276553307	Downregulated
Slfn5	1.28999640093083	1.07664708995345e-05	0.00150238411066647	399.618917432061	144.441316315345	Upregulated
H2-Q7	1.19351982044774	1.11784724775464e-05	0.00153790590367146	1189.38398070735	466.252531178874	Upregulated
Anxa8	0.899450893799509	1.16906123318763e-05	0.00158602640635789	451.070636842638	223.390858991331	Upregulated
S100a10	0.778629016691589	1.41328988134268e-05	0.00189109802204867	1862.36715444739	1012.41810045269	Upregulated
Naa20	1.00870866246078	1.46407761993822e-05	0.00193258245831845	323.10022362052	146.190485151321	Upregulated
Rtp4	1.60775183000061	1.69315817082863e-05	0.00220516920168721	472.973948232405	132.009565639135	Upregulated
Parp9	1.25217266565553	2.0188473087617e-05	0.00258225355745617	185.949192131153	69.1978159010528	Upregulated
mt-Cytb	-0.617235345748955	2.05973995483351e-05	0.00258225355745617	8994.97205393942	14601.3400174806	Downregulated
Tspo	0.813921249596458	2.06949849087348e-05	0.00258225355745617	2458.76372656034	1294.22903020972	Upregulated
Acer2	-1.07335504428097	2.08843193119407e-05	0.00258225355745617	449.285957883914	1050.65183872369	Downregulated
Clu	-0.984811329402793	2.24341449447715e-05	0.0027392090977566	2507.32104297626	5465.64594064423	Downregulated
Mmp7	-2.01273486475564	2.31077521551158e-05	0.00278662374137248	11.7786584976425	59.1758615949187	Downregulated
Ifih1	1.51335873257748	2.46126968019215e-05	0.00293191246781913	147.291730473818	43.8438778393974	Upregulated
Isg15	3.3813264094306	2.83173330379422e-05	0.00333257480860987	4903.74332708019	333.279470120784	Upregulated
Trim25	0.960381066947139	3.01164349917564e-05	0.00350211115475567	351.849897630335	163.554369862312	Upregulated
Dtx3l	1.43008381778793	3.2353277073459e-05	0.00371796247592409	149.792408474044	47.4047384528089	Upregulated
Mitd1	1.24675900697765	3.58401998711958e-05	0.00404802312679702	198.366256978713	72.7711811027563	Upregulated
Hopx	-0.710562429836996	3.60542600359686e-05	0.00404802312679702	664.571635175919	1169.68156744714	Downregulated
Id3	1.26177663766646	3.68631528934369e-05	0.00409180997117149	293.34233061653	106.372895457986	Upregulated
Ifi27	-1.14101415404061	4.2433070529492e-05	0.00465714868463009	109.408290904252	273.060212165934	Downregulated
Parp14	1.27755697401096	4.69325061970181e-05	0.00509374133924969	217.262376309931	77.2253830165937	Upregulated
Jund	0.7660797449668	4.80781412849033e-05	0.00516073938539489	1350.5706077741	731.197644111223	Upregulated
Tor1aip2	0.943316576381217	4.99209396759079e-05	0.00530030150819856	293.7675951681	137.514795089972	Upregulated
H2-Q6	1.51240625971954	5.97955935873014e-05	0.00628046621678237	150.881876974973	44.0640870174309	Upregulated
Zfas1	1.17838484432042	6.32420813471429e-05	0.00657179415530736	358.474319358958	137.747508856297	Upregulated
Igtp	1.28577302394942	6.83066251403957e-05	0.00702335909864616	250.471076630969	88.1156694465697	Upregulated
Depp1	-1.30478696456488	9.16199264953559e-05	0.00932232752090247	85.9458316312663	248.354397050087	Downregulated
Znfx1	1.2315632428747	9.53026809110339e-05	0.00959474951384952	160.703406100008	58.3075294710769	Upregulated
Cxcl10	3.43826866842216	9.62618194468932e-05	0.00959474951384952	1151.03303310792	68.7198837801097	Upregulated
Slurp1	1.10487304597542	0.000103669736006617	0.0102287472859862	187.09661704726	76.3070325395837	Upregulated
Trim34a	2.00411174478383	0.000106901684640466	0.0104421565556807	74.8093029297978	14.4636516316795	Upregulated
Ddx58	1.34230373310615	0.000109696386907949	0.0106090525476915	223.678598624851	73.4568178134408	Upregulated
Tor1aip1	1.0736641843105	0.000126428401605974	0.01207421446551	179.507105585704	74.532854527024	Upregulated
Tfrc	-1.65390923218704	0.00012731819102657	0.01207421446551	16.3264478392192	64.7311093989233	Downregulated
Gm20559	1.29179487264316	0.000128937151624688	0.012110174010288	149.283389907855	50.9655990662204	Upregulated
H2afj	-0.566842499501571	0.000134787766954294	0.0125391134058052	943.833077201167	1497.03552552638	Downregulated
Herc6	1.81180915504427	0.000136670304750351	0.0125942975169946	85.4590204804369	18.9178535455169	Upregulated
Fam3b	-2.02380866501836	0.000141319202143693	0.0129009903414915	11.9302536967314	64.3282048077326	Downregulated
Tapbp	0.836853772145417	0.000164493845670241	0.0148775544861752	391.170410929727	196.665647508306	Upregulated
Nfix	0.990950191470026	0.000178902404205299	0.0160322815071317	234.57111228171	103.667862380124	Upregulated
Dusp1	0.912244267958364	0.000193594520389584	0.0171911934105951	610.689383564187	284.856344484628	Upregulated
Fmo5	-0.65725700689848	0.000200136210091529	0.0176119864880545	1400.46324593255	2414.73443895734	Downregulated
Vim	0.721426917627262	0.000210418274436238	0.0183514795061891	1048.64043147113	575.230423008385	Upregulated
Adamts1	1.88000441357112	0.000228140236737365	0.0197210073668193	64.0610042106034	13.3501011532201	Upregulated
Csprs	1.81675504418929	0.000231575847819343	0.0198423936973626	92.241265362271	19.5909856679093	Upregulated
Ido1	-1.30436128988589	0.000254340667760081	0.0216034751537432	45.2893302784697	135.935817078861	Downregulated
Eif2ak2	0.909556761109879	0.00027512541215315	0.0231674571199308	231.626752391896	107.473941348153	Upregulated
Clic3	-1.26024382824115	0.00028518179701334	0.0238090238737291	27.2978397571401	79.4399793852204	Downregulated
2410006H16Rik	0.748015273524407	0.000295782868681809	0.0244848056041009	892.389890359315	474.865698298763	Upregulated
AW011738	2.32692675553196	0.000299164688967527	0.0245566443851664	51.0018095668686	7.12172122682301	Upregulated
Cd74	-1.63247845544896	0.000306133151201295	0.0249192385077854	16.6912514677439	67.1784195338755	Downregulated
Tmem265	-1.17111220996297	0.00034042851483426	0.0274818655611657	35.6884564753829	97.0240732742444	Downregulated
Emp1	0.693329611286219	0.000350261408373437	0.0278525635357477	444.952662541251	247.643751162819	Upregulated
Krt18	-0.53979824334231	0.000350723312335889	0.0278525635357477	7080.48004377684	11134.330258967	Downregulated
Ifi44	2.79279892464672	0.000393254360222012	0.0309782950858759	629.812319540387	56.1054376907423	Upregulated
Trim12a	1.18140944442609	0.000399530326359698	0.0312208978230522	138.834558140582	49.8520485877611	Upregulated
Ffar4	-1.78865933959162	0.000403136914107463	0.0312527093412833	15.0878220159805	70.3488801443883	Downregulated
Psmb8	0.612882933524806	0.000420389488482038	0.0323335789251381	1181.42729437158	702.64823626247	Upregulated
Pml	1.37091281039195	0.000442622275765343	0.0337776124193427	93.8311532295756	28.486884907292	Upregulated
Cnfn	2.92089644430114	0.000451936197802611	0.0342210293033791	42.5988702025564	3.5608606134115	Upregulated
Krt6a	1.16134368849116	0.000459483710134688	0.0345248990815049	686.340882921662	252.268143901521	Upregulated
Crip1	0.800213324907562	0.000466644864362737	0.0347953208785894	551.216860079625	276.168149834987	Upregulated
Pttg1	0.905604409364934	0.000480445730375126	0.0355529840477593	280.316447095835	127.517849960422	Upregulated
mt-Nd4	-0.455786392638085	0.000494177708947063	0.0362941944435707	5199.70413377657	7633.54795315283	Downregulated
mt-Co3	-0.498875187410453	0.000500399722741523	0.0364768991920836	18534.0664200087	28364.9399466876	Downregulated
Oas1g	2.2195187673493	0.000508110828762977	0.036764641298939	55.5064696472024	7.79485334921544	Upregulated
Ifi213	3.37014907933172	0.000549889654534661	0.0394950157756954	40.6552824144072	2.2271009569187	Upregulated
Atf3	1.15462871047631	0.000589030397752329	0.0417736574100421	434.94494152461	157.363503700791	Upregulated
Hbb-bs	-0.00726164238924499	0.000590168378643101	0.0417736574100421	0	56.7785698131347	Downregulated
Selenow	0.554115807381537	0.000655439153755751	0.0460599255675265	1475.93573376658	914.808427174095	Upregulated
H2-D1	0.677962248764758	0.00068747179599771	0.047965889309326	5327.38571733683	2944.31628140549	Upregulated
Helz2	1.22980540748877	0.000722846953717956	0.0499196109868051	89.3067902417484	30.0408537418183	Upregulated
Psmb9	0.736683332422926	0.000725694590512523	0.0499196109868051	462.4252497271	241.868294180781	Upregulated
2210407C18Rik	1.74104829314466	0.000743584096423121	0.050792513663364	88.3750116318555	19.1255581352583	Upregulated
Cxcl1	4.71599441648925	0.00080437974232197	0.054563759187507	25.9544714423114	0	Upregulated
Snx31	-0.714683670103401	0.000857041272824554	0.0577350286410361	221.018945164111	417.999596367583	Downregulated
H2-T23	0.731441137341961	0.000864530819341428	0.0578406646803224	815.867539732606	425.529095596821	Upregulated
Ifit1	2.56826673753124	0.000880615392398716	0.0585159942377596	1526.41593559684	147.611776925858	Upregulated
Ifi207	4.2084761530073	0.000953124475433254	0.0629062153785947	43.565112242791	1.11355047845935	Upregulated
Ddx24	0.566292187650657	0.000970462689156307	0.0633763097859275	505.545527773003	306.832117346029	Upregulated
Clic4	0.96994953574104	0.000973223430373579	0.0633763097859275	124.982924071062	52.5070633124546	Upregulated
Guca2a	3.17899786764172	0.00102022788206886	0.0659637741896368	39.8369121270055	2.66751931298561	Upregulated
Aldh1a7	-0.750690144885729	0.00103210183852858	0.0659637741896368	85.7548306171904	168.876903899991	Downregulated
Nmi	0.894788037261742	0.00103321636476397	0.0659637741896368	163.011797516682	72.5384673364308	Upregulated
Sap30	1.21945693499736	0.00105998985801375	0.0672336424225866	93.4417043089121	30.4937766861773	Upregulated
1700012B09Rik	1.3408431576814	0.00112975075524532	0.0711961637241048	75.1852102660025	22.4662095706363	Upregulated
Areg	0.925808340161253	0.00117611758536057	0.0736430549602694	616.043487071447	263.969112925102	Upregulated
Tmem64	-0.603460378625245	0.00121934614650758	0.0758635233062805	223.743935301454	386.662496734149	Downregulated
Slc4a4	-1.14244632844935	0.00129777192004975	0.0802318741458603	24.1895620221685	70.2988617912201	Downregulated
Ifit2	3.04237061179835	0.00132823812505981	0.081598930852731	35.5984745066411	2.44731013495216	Upregulated
Sptssb	-0.404517766199855	0.00137943197018489	0.0842143217797874	2823.52880379001	4029.76117025847	Downregulated
Tns4	1.09723481397156	0.00139914830169462	0.0848874572108888	102.571813053495	36.9423657906079	Upregulated
Ifi209	2.03484745403168	0.00144229914365758	0.0869652965138719	48.5257768587806	7.56213958288993	Upregulated
Sparc	1.16013570094208	0.00148859469065771	0.0892060916462856	78.1653191556346	26.4799931284068	Upregulated
Duoxa2	4.00823127702003	0.00154363969665858	NA	18.4635411493108	0	Upregulated
Rnase4	0.719338298383556	0.00163184093749142	0.0971940382769279	266.860423270013	135.973330843738	Upregulated
Hba-a2	-0.0165548062994518	0.00166487060796543	NA	0	8.0150625272489	Downregulated
Odc1	0.691670824329354	0.00167441862585777	0.0986295499728166	223.519623164338	117.91130483377	Upregulated
Mpeg1	3.8503658371328	0.00167613690576244	0.0986295499728166	35.9201488739229	1.33375965649281	Upregulated
Tor3a	0.850932815992409	0.00174570015208442	0.102107778955453	142.859787331511	63.8627772750816	Upregulated
Carhsp1	0.703040707257818	0.00176093755592225	0.102385940751479	198.521575624058	103.019739434316	Upregulated
Gm5431	2.48081632144726	0.0017852577217066	0.10318578358361	35.0155200640353	3.5608606134115	Upregulated
Upk1a	-0.564826952922982	0.00189954967163445	0.109145889367796	2331.38960947202	3950.32394863909	Downregulated
Lgals1	0.588966863637586	0.00206615958283539	0.118024835117755	1805.6119743144	1033.7207411917	Upregulated
Gbp7	0.946076743601083	0.00229236648108465	0.130185091786249	127.603105085727	50.292466943828	Upregulated
Ube2c	0.679618313889082	0.0023770770027945	0.134215538516165	203.174107457225	105.894963337043	Upregulated
Tnnt2	1.40807546747084	0.00250737393929051	0.14075878528155	56.6600558863446	13.8030240975791	Upregulated
9930111J21Rik2	1.08153791851609	0.00266908874546622	0.14898090780408	74.7908189606937	25.3664426499474	Upregulated
Ccl7	2.25008017789388	0.00281186412900425	0.156058459159736	31.5781877003579	3.78106979144496	Upregulated
Gdf15	1.92416052266266	0.00307977658952192	0.169806122041658	40.7600249059971	5.7879615703302	Upregulated
Car13	0.873958743650315	0.00310288900556637	0.169806122041658	93.7091457072709	38.4963346251341	Upregulated
Ogfr	0.740704289841711	0.00311172152390016	0.169806122041658	149.209454031439	70.1036617897707	Upregulated
Lamb3	0.720326019156738	0.00313106414505558	0.169912414271683	146.665646769969	70.5440801458377	Upregulated
Clec2d	0.712412422011189	0.00331300785559099	0.178792600737087	161.057106020852	77.6532967843686	Upregulated
Rsad2	0.0109307507184744	0.0036145558842094	0.193994405917348	558.830883571144	10.0219543061341	Upregulated
Krt13	0.628657574570846	0.0037309676686165	0.199148044737956	166.70059181748	87.4425373241772	Upregulated
Lypd8	0.0228054056825302	0.0037718047070517	0.200233632491745	394.458452708919	29.6129399740434	Upregulated
Tm4sf1	0.681300078958036	0.00384594271752579	0.203065775485362	140.430607330922	68.7573975449859	Upregulated
Phf11a	3.34024566019092	0.00394759348080409	0.207312328604808	28.1297516290006	1.33375965649281	Upregulated
Mt1	-0.495044839905088	0.00412888371508173	0.215673455234858	943.178558127836	1568.08530473559	Downregulated
Gstm4	-0.53544304183718	0.00420587011619286	0.218526272845595	217.415190447409	379.590793860494	Downregulated
Cxcl9	-0.0197509421144267	0.00424091752330851	NA	0.248957429254685	10.449868073909	Downregulated
Tap1	0.514490474098666	0.00437611807542936	0.226168896088857	313.594207539733	183.573269297996	Upregulated
Irf1	-0.760766017892996	0.00460334919959831	0.236660605166717	43.746295118664	106.543086282851	Downregulated
Pycr2	-0.562851828304324	0.00468522093609545	0.239608576459583	88.6141509229072	164.189988219828	Downregulated
Irgm2	0.938691091724342	0.00480930435972607	0.244673359301064	77.7363977888964	26.2597839503733	Upregulated
Has2	-0.019863451665444	0.0051213695865087	NA	0.163917845158222	9.12861300570825	Downregulated
Gmpr	-0.761736232197399	0.00518879398429084	0.261909275575926	22.5380609245169	60.7298304294449	Downregulated
Ifitm2	0.394217554213767	0.00520171984661441	0.261909275575926	772.249413459282	518.414339430374	Upregulated
Gas5	0.386363081045271	0.00523770860438874	0.262368911013688	1348.82797240041	913.669867519051	Upregulated
Gm10076	-0.356379847733271	0.00539142133298918	0.268690834595094	1039.41932171268	1483.79309225657	Downregulated
Serpinh1	0.714390564731813	0.00557216137936956	0.276288692150669	94.887377238552	40.9311401717942	Upregulated
Daxx	0.756466181096869	0.00577123519839264	0.28471426978737	86.8184348875909	34.2748464776222	Upregulated
Spats2l	1.4806030193756	0.00581062833043556	0.285217173526103	34.2809704223406	6.22837992639712	Upregulated
Ier3	0.562173190414931	0.00601032828943184	0.293544433655851	724.469423212051	371.040149682065	Upregulated
Ifit1bl1	0.685146396106555	0.00623763514925782	0.302726515836232	108.524583940247	44.5170099617898	Upregulated
Grn	0.441410425119929	0.00626031492617925	0.302726515836232	364.942336766022	223.611068169364	Upregulated
Egr1	0.572486201735548	0.00642321750581885	0.309073835452406	380.121293058046	183.170364706805	Upregulated
Thbs1	0.921550961619873	0.00647623154616044	0.310097204622035	51.0486622743675	14.243442453646	Upregulated
H1f0	0.50876777805941	0.00661594376347227	0.315241652105352	191.876098787377	104.806422035168	Upregulated
Timp2	0.480714270493031	0.00685404384046401	0.325001457444915	323.432935064394	182.01930046347	Upregulated
Tnfrsf23	0.544522620195664	0.00695569726536757	0.325532728872007	127.734997377322	64.3031956311485	Upregulated
Npc2	0.428113015882022	0.00696494428481886	0.325532728872007	789.969672504909	486.171393908221	Upregulated
Atp10a	0.0915288775818912	0.00698206018757101	0.325532728872007	62.4587936972294	23.1393416930287	Upregulated
Mrpl30	0.416506529542108	0.00699855375339081	0.325532728872007	698.838930751625	437.507923328672	Upregulated
Padi1	0.0782611047048878	0.00725351869678712	0.335793225735624	51.6809073012509	16.9109617666316	Upregulated
Pinlyp	1.32189707735134	0.0073319399873378	0.337113443575459	33.6302414263531	5.56775239229674	Upregulated
Aif1	-0.026241158075262	0.00734947552105348	NA	0.904628809887571	11.3432093743349	Downregulated
Tmed3	-0.4101662595225	0.00735181486317332	0.337113443575459	222.373417186619	356.854356758656	Downregulated
Ttr	2.95243097181607	0.00738557298578503	0.337113443575459	25.0079323095703	1.11355047845935	Upregulated
Misp	0.0916601731889502	0.00751764332597376	0.341545767479589	68.0024127558248	26.0270701840478	Upregulated
Shisa5	0.378497338760079	0.00756714867968032	0.342203279181099	740.946114049795	487.567676506174	Upregulated
mt-Nd4l	-0.38249521987835	0.00762060261841441	0.343032471781899	224.945593186484	346.196784095005	Downregulated
Palmd	0.0563331016358217	0.00770693281933456	0.345258870638694	37.0737351130651	8.23527170528236	Upregulated
Mgat3	-0.440269722335747	0.00774121785782138	0.345258870638694	91.0186856313576	159.307872538216	Downregulated
Lgals8	0.110321676377453	0.00777610069006068	0.345258870638694	108.427221710081	45.6305604402492	Upregulated
Trib3	2.0493099313976	0.00784236917046625	0.346625620167938	24.0071602079062	2.44731013495216	Upregulated
Agrn	0.119426175557432	0.00792484224677452	0.348693058858079	106.569892444418	47.6249476308424	Upregulated
Naip5	-0.0532083210271245	0.00799141776568422	0.348946715411985	7.51063320049407	27.5935436068661	Downregulated
Plek2	0.45252386734967	0.00800205407988171	0.348946715411985	174.048526111205	98.5655375204787	Upregulated
Sptbn1	-0.387087415613723	0.00808315972850978	0.350916907680371	252.078296160076	396.01131891789	Downregulated
AY036118	-0.380263848604702	0.00813832297049541	0.351748401662828	261.268732565529	404.063895210015	Downregulated
Dnase1l2	-0.420876690464481	0.00838540266869866	0.360830895453077	82.9682272495007	146.190485151321	Downregulated
Ecm1	0.43795831897938	0.00844208516778321	0.361676701398712	228.952338408308	127.077431604355	Upregulated
Rnf114	0.444374378265944	0.0085265501395693	0.363700182372546	154.073975355652	81.8872895201725	Upregulated
mt-Nd1	-0.301420089128016	0.00884910861328376	0.375817795367634	4751.1686383645	6507.23996260121	Downregulated
Xkrx	-0.0365078680872706	0.00893330034747727	0.377750986121896	3.63083788561969	20.4593177917511	Downregulated
Ermp1	-0.35213624002774	0.00897615308721841	0.37792699722392	299.913871576795	449.00881893958	Downregulated
Fosb	0.418697182681671	0.00902001491577297	0.378143801275839	382.580127366507	212.770800092556	Upregulated
Uba7	0.0995324360915167	0.00914589138396189	0.381782337771537	86.2354804449851	37.3702795583827	Upregulated
Ndrg2	-0.36971864271491	0.00922474904820415	0.383435526395141	858.399787689083	1337.26985663258	Downregulated
Hbb-bt	-0.0100253642971979	0.00936095869117923	NA	0	6.68130287075609	Downregulated
Hba-a1	-0.0100253642971979	0.00936095869117923	NA	0	6.68130287075609	Downregulated
S100a4	0.384733488080232	0.00948132910061605	0.392430604469566	1112.31930039141	673.197855936224	Upregulated
A930015D03Rik	2.663952862624	0.00984487629465258	0.405556443544395	21.6999877296217	1.11355047845935	Upregulated
Zcchc7	-0.34113591246314	0.00988149401756409	0.405556443544395	80.3147351117956	140.842941937058	Downregulated
Gm33782	-0.0285124880381468	0.00997423255570612	NA	1.4875832524934	12.0163414967273	Downregulated
Klf5	0.323443937467489	0.0100305925756061	0.408265689411776	759.15203193895	527.1275432566	Upregulated
Ptma	0.292401024993103	0.0100723602831264	0.408265689411776	3867.87541236455	2846.73713283518	Upregulated
Ccdc184	0.0552547094288456	0.0100728942616951	0.408265689411776	34.5533542053447	8.23527170528236	Upregulated
Gm42418	-0.361138353080119	0.0102774024540369	0.414833335417489	11637.0950456039	18405.9533394507	Downregulated
Txn1	0.292185261964233	0.0103318563192003	0.415315113275507	3019.72844641293	2211.73274363923	Upregulated
Cfb	0.0420494323535371	0.0104279504164108	0.417459916670085	25.561299075392	3.34065143537805	Upregulated
N4bp1	0.142212663034516	0.0104958147920159	0.418461709748619	112.373572639948	57.1814744043255	Upregulated
Ckmt1	0.333219001140818	0.0105537506407267	0.419061123002516	450.037839187411	303.28376132091	Upregulated
Sprr2a2	-0.0636647758219117	0.0106034555049782	0.419330175597682	14.571423188367	42.4976135946125	Downregulated
AC168977.2	2.58213427147933	0.0106538703458345	0.419625022331094	21.6395934376641	1.11355047845935	Upregulated
Mif	0.283815373518974	0.0107915011711751	0.423338889317423	3020.106858257	2234.45667615278	Upregulated
Krtap3-2	0.0209900882066691	0.0108561862154876	NA	11.3842671923337	0	Upregulated
Ly6k	0.134286578454591	0.011198549851734	0.43754973980695	387.560694783253	202.025695310862	Upregulated
Plaat3	-0.316485259741348	0.0113091762195793	0.440111686505381	163.53435766733	273.425602992249	Downregulated
Fndc3a	0.343735874612428	0.0113878563942538	0.441415004996313	211.297282777109	127.945763728197	Upregulated
Capg	0.293482093779682	0.0114618251916508	0.442526120442867	1459.81626640268	1052.92132685671	Upregulated
Cd84	-0.0112748662842478	0.0114922872246766	NA	0	5.11482944793777	Downregulated
Fut9	-0.0650400495495821	0.0115316666554573	0.443469763348453	29.6912707579104	80.7487298651291	Downregulated
Lgals7	0.0461198046438616	0.011837853195039	0.45233031819245	41.8495600380135	9.56903136177516	Upregulated
Klf6	0.161855786938972	0.0118546848338726	0.45233031819245	833.791189069467	466.29004494375	Upregulated
Sprr1b	0.0427914915822057	0.0120002930911466	0.454345449658357	31.4685028241226	5.56775239229674	Upregulated
Ptms	0.319877699949475	0.0120047674203189	0.454345449658357	437.927621553197	293.261807014776	Upregulated
Cxadr	-0.133458147072528	0.012047038437911	0.454345449658357	66.8352849322238	126.404299481962	Downregulated
Tpm1	0.321532785531034	0.0121210528375632	0.455378631220449	535.358872684306	353.821446619356	Upregulated
Agr2	0.113957606884045	0.0121753472586127	0.455665869816585	112.665659330446	55.6150009815072	Upregulated
Gm47283	-0.31467182124931	0.0125504615522516	0.467911864283947	221.520583468876	334.658374719221	Downregulated
Rap2b	0.0787680389121615	0.0126997921853277	0.471678973636051	76.6419869033224	30.2735675081438	Upregulated
Aftph	0.257872505454763	0.0130470234684524	0.482474605285355	180.544845625577	107.461436759861	Upregulated
Ece1	0.153590969174527	0.013089247584011	0.482474605285355	151.787791354338	83.0008399986319	Upregulated
Capn13	-0.29793966856371	0.0133065379122826	0.487206954842172	153.350529421637	238.968061101469	Downregulated
Tmem56	-0.0824295696893865	0.0133173891219144	0.487206954842172	28.4033543503941	63.8627772750816	Downregulated
Mgarp	-0.0705378701451585	0.0139152886069914	0.507181116093627	18.1418667820291	44.9449237295647	Downregulated
Id1	0.292078991514106	0.014194353931516	0.513916206073054	1116.66511827341	763.515617163128	Upregulated
Bambi	-0.0783691225627792	0.0142053005364173	0.513916206073054	52.3562815893773	119.08737825369	Downregulated
Fabp5	-0.17747693104205	0.0145029615771759	0.522748814338944	1384.08905960288	2352.91882499187	Downregulated
Tdrd7	0.0892305904068146	0.0146100939176377	0.523237519699098	70.7643708313758	31.815031754378	Upregulated
F830016B08Rik	0.0415165106272922	0.0146518847938657	0.523237519699098	26.3451393013642	4.67441109187085	Upregulated
Fdps	-0.278609500996797	0.0147232853177045	0.523237519699098	468.290609784065	663.233551160326	Downregulated
Sncg	0.0422313325684886	0.0147307860275647	0.523237519699098	26.0111422880131	4.89462026990431	Upregulated
Slc35g1	-0.223120647861208	0.0148790611570543	0.526589381819227	105.961073771284	172.878182869469	Downregulated
Tpm2	0.270001102162333	0.015295103397369	0.538331191729971	928.793393462162	623.100588993845	Upregulated
Card19	0.165731314591145	0.0153581557725342	0.538331191729971	147.041554106173	84.9952271892251	Upregulated
Tspan3	0.162208304246312	0.0153761673313536	0.538331191729971	421.749112097898	243.937708901126	Upregulated
Gch1	0.0839498655213961	0.0155677131955897	0.543090794623288	68.9008802426777	30.0408537418183	Upregulated
Avpi1	0.264464049515637	0.0156602090817814	0.544373389006549	725.700602142778	466.680444946648	Upregulated
C1qa	-0.0251127760558205	0.0158409993951674	NA	1.65150109765163	12.8971782088612	Downregulated
H3f3b	0.274654223086746	0.0159058966246551	0.548674071137475	5329.36633969428	3595.16810024278	Upregulated
Hspa1a	-0.240505402116144	0.0159846305389702	0.548674071137475	301.676276489071	474.520443237809	Downregulated
Tcirg1	0.0725076043618154	0.0159936161135397	0.548674071137475	68.3795390304189	27.3733344288327	Upregulated
Fos	0.201599591031274	0.01600861079793	0.548674071137475	1405.85520316097	859.305967487216	Upregulated
C1qb	-0.0163217426687684	0.0161394316047486	NA	0.576793119571128	10.6700772519425	Downregulated
Msn	0.0701951606291128	0.0163248430378416	0.557556177600127	61.8684589931995	24.9135197055885	Upregulated
Klra4	0.0589968522858147	0.0166202419483452	0.565667328750646	50.0552704341275	17.3513801226986	Upregulated
Slpi	0.0737255310998978	0.0168448841309745	0.571322320108884	62.1359003915583	26.0270701840478	Upregulated
Cxcl2	0.0204320506327013	0.0170627578081894	0.576709405779911	151.281343927103	17.3513801226986	Upregulated
Sfn	0.260475219980314	0.0172885093780068	0.582324688290932	5902.57620702925	4358.93169352637	Upregulated
Klf4	0.2287620428953	0.0176373166004078	0.589020369860519	244.522029190473	155.759516513096	Upregulated
Parp10	0.0684258768105345	0.0177079162221703	0.589020369860519	55.2217632181289	21.5853728585025	Upregulated
Ang	0.231401295610171	0.0177733620332855	0.589020369860519	287.57074260565	184.686819776455	Upregulated
Yif1a	-0.240001015028799	0.0177809290556714	0.589020369860519	181.268291559591	274.564162647292	Downregulated
Lypd3	0.257553480642811	0.0177888010963199	0.589020369860519	523.408916080081	354.702283331489	Upregulated
Nudt8	-0.116899660524207	0.0178820342624122	0.590107130659601	56.1374957356964	101.906188955857	Downregulated
Elovl6	-0.129085895654921	0.0180343896043592	0.593131035876704	79.1426649035492	139.484173103981	Downregulated
Nlrc5	0.0598737303780453	0.0182074822297842	0.596814383961518	50.3584608323052	17.5840938890241	Upregulated
Adar	0.0900906085765679	0.0183118181912744	0.598226889941031	110.309196267884	52.7522816670722	Upregulated
Zdhhc2	0.0180130047246162	0.0183274929529818	NA	9.81780567877858	0	Upregulated
4930426D05Rik	-0.031309124504824	0.0186903584669546	0.608558071684041	3.21796261120679	16.2503342325313	Downregulated
Tsc22d1	0.0971138979182598	0.0190532054603446	0.617658288945785	160.117947149535	81.8872895201725	Upregulated
Rhox5	0.154080805578482	0.0191565072464613	0.617658288945785	272.412641528422	163.321656095986	Upregulated
0610009L18Rik	-0.0576199077586998	0.0191595476607876	0.617658288945785	15.0274277240228	39.1569621592345	Downregulated
Sprr2e	0.0174796102635605	0.0191650089062635	NA	9.87819997073623	0	Upregulated
Wfdc17	-0.0176536688428148	0.0195849120868459	NA	0.98350707094933	13.1173873868946	Downregulated
Ndufa4l2	0.0756063002696314	0.0196560772419966	0.631580797696785	93.1767007873321	42.264899828287	Upregulated
Myadm	0.0778880865783164	0.0199546755041423	0.639073017457253	81.940371978919	37.1625749686413	Upregulated
Plscr2	0.0175438525826174	0.0199770946715034	NA	9.5626869264892	0	Upregulated
Tnfsf10	0.0304303554522715	0.0203139880635691	0.64845436406844	17.9298772909826	1.33375965649281	Upregulated
Mboat2	-0.127830785917347	0.0206139323302658	0.655885638443114	71.1106904907964	121.26446085744	Downregulated
Fkbp1a	0.215428794894897	0.0209583112120458	0.662566774862934	262.00700565348	173.331105813828	Upregulated
Mov10	0.0610431982412429	0.0209595754947427	0.662566774862934	47.8627252167236	17.8043030670575	Upregulated
Smtn	0.0470914591333133	0.0214083891655329	0.674571436673951	43.0228491846493	12.4692644410863	Upregulated
Stub1	-0.230886352484384	0.0217147286464754	0.682024017423703	316.942843504146	445.215244559843	Downregulated
Gm2a	-0.0956816803746901	0.0219664336260198	0.687718345060774	53.9831373948902	101.000343067139	Downregulated
Ivl	0.203378627837035	0.0230770284262856	0.720180235360887	2224.98430118364	1496.62498975812	Upregulated
Tent4a	0.0574865082494987	0.0234548548203098	0.729640197085307	45.1180321718874	16.4705434105647	Upregulated
Gadd45g	0.0444695003408984	0.0238045840157118	0.736523089271285	45.4347641545238	14.230937865354	Upregulated
Acadsb	-0.0537115990434237	0.0238269140263847	0.736523089271285	14.8573485558299	38.4838300368421	Downregulated
Prkg2	0.0577678649161008	0.0239791947328134	0.738892032019309	51.2026953502351	19.7986902576507	Upregulated
Phlda1	0.145690831840711	0.0242872459299245	0.746030874979568	1203.53426257693	752.492653673163	Upregulated
Phlda3	0.207996573908453	0.0243845473060183	0.746671655439456	384.58783289287	263.686380805609	Upregulated
Csrp1	0.121144644111469	0.0244659174502233	0.746822130168066	138.309560113155	81.2141573977801	Upregulated
Plaur	0.073684251452041	0.0245989192085511	0.748542812551799	160.365752271488	75.4637095923261	Upregulated
Acsbg1	0.104669624259664	0.0247630978478849	0.751198570739563	113.174677896635	62.0885992625218	Upregulated
Ankle2	0.0725102028041623	0.0252147729753928	0.762532205645933	63.1933433389241	28.7070940853255	Upregulated
Hilpda	-0.1129854780172	0.0254165979260669	0.765126689364558	456.460289456454	781.017052345331	Downregulated
Timp1	0.0956019244487145	0.0254572250249264	0.765126689364558	138.219578144414	74.1174453475412	Upregulated
Cab39	-0.185648183420645	0.0255966994865001	0.766958774797954	185.936869485083	274.771867237034	Downregulated
Gm26532	0.0761919539958208	0.0258580281636401	0.77241963028268	103.01793281986	49.1914210536607	Upregulated
Mlkl	0.110400865066089	0.0262618839329015	0.782091714196897	118.208059450652	68.0842654225934	Upregulated
Hap1	0.0439106985537993	0.0263626179647635	0.782705326078451	29.5261339743628	8.23527170528236	Upregulated
1110038B12Rik	0.125028515246718	0.0266493251846642	0.78791753819994	250.906159320742	151.990951309943	Upregulated
Homer2	-0.176343099653209	0.0267277055702537	0.78791753819994	213.705540931815	317.709899187713	Downregulated
Anxa5	0.172126452329222	0.0268239305617808	0.78791753819994	254.86117608151	168.448990132216	Upregulated
Acaa2	-0.186188529723662	0.026860825165907	0.78791753819994	324.690111487825	472.966474403282	Downregulated
Tmigd1	0.015910537312863	0.0271093008714187	NA	8.74925902373279	0	Upregulated
Trib1	0.10105670079535	0.0271493530390358	0.788454243145756	116.363052831058	65.1965369315744	Upregulated
Sectm1b	-0.0243646810110587	0.0271649583177383	0.788454243145756	3.38188045636501	19.7861856693586	Downregulated
Prkce	0.0276036618521092	0.0271924922818256	NA	16.1933366092345	1.33375965649281	Upregulated
Kbtbd11	-0.115507315657695	0.0272316679258789	0.788454243145756	79.0280376426686	130.845996807508	Downregulated
4930453N24Rik	0.0933611273505008	0.0272356434860182	0.788454243145756	96.1075190926866	51.6262266003208	Upregulated
Apcdd1	-0.0307124996560335	0.0272827123447242	0.788454243145756	4.28034794321788	19.1255581352583	Downregulated
Plce1	-0.0761223959607185	0.0273744238812259	0.788771010241342	43.9829299018492	87.4175281475931	Downregulated
Ptgs1	0.0701408209201918	0.0274747112809557	0.789332293506988	94.1602078582815	43.6236686613639	Upregulated
Tubb3	0.0399305170018748	0.0276446026498365	0.791884101711446	35.8289479667917	10.449868073909	Upregulated
Adrb2	0.0282921346179884	0.0280135239459471	NA	15.5918981975246	1.33375965649281	Upregulated
Cdk2ap2	0.15552062706737	0.0283354727094283	0.807615708745019	289.853269791796	189.153526278585	Upregulated
Keap1	0.103238789833488	0.0283591511158417	0.807615708745019	116.757444136367	66.7505057661006	Upregulated
5430427M07Rik	-0.0418458158864947	0.028475469678607	0.808570894827422	7.91734715187227	24.0326829934546	Downregulated
Spin2c	-0.026473875117435	0.0285189467238173	NA	2.30717247828451	12.4567598527942	Downregulated
Pccb	-0.0649302680325931	0.028588582173446	0.80942977005861	25.0510615708132	54.2812413250143	Downregulated
Trim35	-0.0474779331446425	0.0287180675077936	0.810472300502606	11.378105869299	30.9216904539521	Downregulated
Derl1	-0.187593365270648	0.0287913481034403	0.810472300502606	269.573090761286	383.849795772882	Downregulated
Cald1	0.075574761487506	0.0289180283303188	0.811699140030328	83.2307262632142	40.9436447600863	Upregulated
Htr1d	0.0155687350150577	0.0289207153500207	NA	8.58534117857457	0	Upregulated
Wincr1	0.0469052339489025	0.0290972847579395	0.814390479987258	33.2481727671137	10.6825818402345	Upregulated
Cyp2f2	-0.0127713717872491	0.0292261837518117	0.815661036821991	6.23503943904713	80.270797744186	Downregulated
Rsph9	0.0154918641180334	0.0295404734400487	NA	8.50030159447811	0	Upregulated
Ceacam12	0.0152415219631448	0.0296738333501128	NA	8.67654208570574	0	Upregulated
Itgb7	0.0804250057819831	0.0298731107374555	0.830649611877956	93.1089262339504	47.6249476308424	Upregulated
Inf2	-0.0895791868589154	0.0299333193469534	0.830649611877956	52.732188925582	94.5517539627082	Downregulated
Ifi205	0.0422590387269678	0.0300726758143494	0.83215268372398	32.8476201387702	10.2296588958755	Upregulated
Gm19938	0.0153877240441191	0.0302712363301453	NA	8.41526201038164	0	Upregulated
Itgb5	0.0820664906392626	0.0310484644957565	0.854384223796657	83.0051951877089	43.3909548950384	Upregulated
Pgap1	-0.123216130311318	0.0310510236944936	0.854384223796657	92.2215624547775	145.957771384996	Downregulated
Trf	0.154369858027772	0.0312371926525917	0.855354301880393	799.660861432176	533.613646125906	Upregulated
Nfkbiz	0.0963068899362935	0.0312614133672502	0.855354301880393	138.051936853	78.766847262828	Upregulated
Camk2n2	0.0151531024109022	0.0315111970279119	NA	8.33638374931989	0	Upregulated
Mal	-0.195323831678601	0.0315700235536493	0.858350699684931	4621.30541340125	6211.7052675671	Downregulated
Nectin3	-0.0457078367753628	0.0316046960253927	0.858350699684931	10.8801910107897	29.5879307974593	Downregulated
Inka1	0.0476099066293449	0.0316345466714348	0.858350699684931	35.2090255859776	12.4567598527942	Upregulated
Pdzk1ip1	-0.187579652675436	0.0317790507913047	0.859883014209042	398.030315134234	550.071684948179	Downregulated
Plet1	-0.195395228925131	0.0318962258820288	0.86066943208745	993.275872146992	1320.8667095747	Downregulated
Ptpra	-0.129711541814249	0.0321781844487135	0.864284586947294	108.487616002039	167.763353421531	Downregulated
Gm14137	0.0268189055071354	0.0322293651101027	NA	14.8388645867258	1.33375965649281	Upregulated
Psca	-0.184854021514539	0.0322605741035375	0.864284586947294	10358.1808874583	14169.2588961867	Downregulated
Lpgat1	-0.115981952044128	0.0323068772175506	0.864284586947294	103.567642770514	166.429593765039	Downregulated
Tc2n	-0.0687349115393798	0.0324354908182723	0.864284586947294	31.4931481162615	62.9819405629477	Downregulated
Naip6	-0.0381264109493895	0.0324822871841815	0.864284586947294	7.82614624474111	25.1337288836219	Downregulated
Ubc	0.183667466297837	0.0325610900897424	0.864284586947294	2444.57924778477	1750.42209331759	Upregulated
Liph	-0.103893807086702	0.0328565886888537	0.869764656674047	74.8512132526513	123.491561814359	Downregulated
Lamb1	-0.0637988697040014	0.0332578755334043	0.875149086881456	24.5050750664156	50.7328852998949	Downregulated
Myh14	-0.0866387803013502	0.0333263548044692	0.875149086881456	51.7721082083821	92.3246530057895	Downregulated
Blnk	0.0511892445817549	0.0333287735790235	0.875149086881456	38.2630703520262	14.4636516316795	Upregulated
Tmem140	0.0767155131169594	0.0338869204640215	0.885373671152358	107.681568360707	55.8602193361247	Upregulated
Rhov	-0.113547356038622	0.0339126172628932	0.885373671152358	117.291107994695	185.089724367646	Downregulated
Bace2	-0.179453841889372	0.0340274115831501	0.885373671152358	323.137191558729	445.240253736427	Downregulated
Paox	0.0766907871858174	0.0340807228043905	0.885373671152358	82.0870247933625	43.1582411287129	Upregulated
Nid1	0.0449253123672253	0.0346556981834636	0.897922705188522	32.1611421429638	10.6825818402345	Upregulated
Prc1	0.0649095934040483	0.0347900771269975	0.898938360129696	59.5748280993738	28.2541711409665	Upregulated
Aqp4	0.0266223961214637	0.0349293413144233	0.898938360129696	17.9409809986626	2.66751931298561	Upregulated
Mbnl3	-0.0804969419065866	0.03497098452593	0.898938360129696	47.4917602651642	86.5366914354593	Downregulated
Atp5a1	-0.185504653254255	0.0352086174963781	0.901738834413634	776.450949772526	1034.0986366063	Downregulated
Tmem170	-0.0555945562656167	0.0352645612966839	0.901738834413634	19.3077756672407	43.1582411287129	Downregulated
Sprr2b	-0.0601733272125089	0.0354456419881466	0.904002691749911	45.7848072602003	96.8288732727951	Downregulated
Ciita	-0.00840886422317332	0.0354789386008902	NA	0	3.5608606134115	Downregulated
Samhd1	0.0748778676853986	0.0361406307846629	0.919327295584862	180.104820551158	96.9740549210762	Upregulated
Map3k15	-0.0123484917659182	0.0363006471434392	NA	0.163917845158222	5.11482944793777	Downregulated
mt-Atp6	-0.199718573319941	0.0364544452891883	0.924230304390848	24179.0902579386	31416.9135069749	Downregulated
Triobp	0.0801847262319856	0.0365226144036514	0.924230304390848	82.907832957543	44.9449237295647	Upregulated
Tppp3	0.0279739023222281	0.036641977950855	NA	16.6604448525704	2.2271009569187	Upregulated
Mien1	-0.174485931292599	0.0366990014290302	0.926294175604049	347.074139336474	474.155052411494	Downregulated
Kcnn4	0.107019733817288	0.0369655838013373	0.927538979939538	161.274037896544	99.0309650531297	Upregulated
Mapk13	-0.1129752444433	0.0370284471044788	0.927538979939538	118.481662172045	186.203274846105	Downregulated
Hsbp1l1	-0.0448506830213066	0.0370696445657077	0.927538979939538	13.4671275335024	34.4825510673636	Downregulated
Irf9	0.0739861428464674	0.0371818421091233	0.927538979939538	121.068598694758	63.2146543292732	Upregulated
Gng11	0.107526244980371	0.0372231040270576	0.927538979939538	142.379137503716	87.8954602685362	Upregulated
Axl	0.0384198620889615	0.0376407315490966	0.933176556537072	25.4097038763032	7.34193040485647	Upregulated
Laptm4b	-0.10491444215723	0.0377271390162628	0.933176556537072	111.870715396793	178.238230672025	Downregulated
Tjp3	-0.120966373782954	0.0377359479762637	0.933176556537072	113.647947463006	173.123401224087	Downregulated
Gbf1	-0.0936613292797146	0.0383779409958268	0.944584575759302	72.519395482228	120.799033324789	Downregulated
Nhlrc3	-0.0551878582625904	0.0383922106268117	0.944584575759302	18.7975381626619	41.1638539381197	Downregulated
Acox1	-0.118417980592052	0.0384873731728299	0.944584575759302	110.453411205548	169.32982684435	Downregulated
Msln	0.0478541176451444	0.0386536261322839	0.946287268321175	43.4369433974516	16.4705434105647	Upregulated
Exoc6	-0.0493065089845319	0.0388730735083722	0.949280455074449	18.4635411493108	44.0390778408467	Downregulated
Klk10	0.0282683733895547	0.0390400585873053	NA	15.9924508258681	2.44731013495216	Upregulated
Ly6d	0.17807719118483	0.0390531668040447	0.951300083146904	29873.1339112985	22823.4665684337	Upregulated
Adh1	-0.152748822570562	0.0392305496611585	0.953243803706956	256.439960241135	361.528767850527	Downregulated
Sbsn	-0.130666899406976	0.0394948277076237	0.957284062154017	222.188577495578	328.027090201633	Downregulated
Psme2	0.161423017893658	0.0397787132183926	0.961778392864501	595.578201825545	430.946792929613	Upregulated
Creg1	-0.143036808437613	0.0399408338773019	0.963313741514777	252.556441480005	362.214404561211	Downregulated
Ahnak2	0.0441914061205517	0.0405001451472961	0.973508288184408	33.9284894398854	12.2365506747608	Upregulated
Evpl	-0.155184376314483	0.040562845341017	0.973508288184408	284.027448811994	396.684451040283	Downregulated
Aldh16a1	-0.0580515590657771	0.0406702898953441	0.973694587494414	23.5758009643892	49.38662105511	Downregulated
Gm49774	0.0413857292971301	0.0411782959246723	0.982468813115488	29.2044596070811	9.78924053980862	Upregulated
Pstpip1	0.0599450326864848	0.0412379415824478	0.982468813115488	72.2889220220774	33.8344281215553	Upregulated
Zfp503	0.0388896778095358	0.041345923670837	0.982644726074784	27.3224850492789	8.45548088331581	Upregulated
Gm49708	-0.0176778557531245	0.0413551649490323	NA	0.989668393984034	8.0150625272489	Downregulated
Trp63	0.125625081464632	0.0420083006692321	0.995422967285864	242.911219477285	162.893742328211	Upregulated
Fam91a1	-0.118218928849878	0.0420873961393388	0.995422967285864	146.313165787514	220.685825913469	Downregulated
Jun	0.141972088922654	0.0422981274028512	0.996187774780605	1861.80877866584	1305.63476252552	Upregulated
Mmp23	-0.0510942024473548	0.0423237025526158	0.996187774780605	18.6151363483996	41.8369860605122	Downregulated
A730017L22Rik	-0.0549547451753532	0.0425666581577155	0.99881968982109	20.7953589197341	44.0515824291388	Downregulated
Upk3b	-0.146587084987252	0.0426400297558758	0.99881968982109	257.587385157242	361.74897702856	Downregulated
Gm34006	0.0231313720810407	0.0433597926532606	NA	13.7160849627571	1.33375965649281	Upregulated
Smox	0.0554884661376317	0.0433755731619936	0.999845327493597	74.1992653182744	33.8344281215553	Upregulated
Hmga2	0.0553198358302584	0.043394017285466	0.999845327493597	48.5183965973565	22.0257912145694	Upregulated
Zfp637	0.0561702228849956	0.0434008362291057	0.999845327493597	50.1637363719734	22.6989233369618	Upregulated
Col7a1	0.0237396107996408	0.0435383117852701	NA	13.3759266263712	1.11355047845935	Upregulated
Foxq1	0.166209582032252	0.0435606223189448	0.999845327493597	2042.20575253858	1525.11950584248	Upregulated
Gm13822	0.0134159440100231	0.0442878496241101	NA	7.51679452352878	0	Upregulated
Arpc1a	-0.169723959514672	0.0445723771710868	0.999845327493597	954.470472105737	1217.97964720038	Downregulated
Snai2	0.0363320366363015	0.0447471354800723	0.999845327493597	24.4989137433809	7.12172122682301	Upregulated
Krt17	0.0133847559452933	0.0449868613013132	NA	7.4132709703282	0	Upregulated
Actn1	0.0864682486616396	0.045283647740513	0.999845327493597	109.469904134599	64.9763277535409	Upregulated
Emp3	0.11264938407426	0.0455596987332807	0.999845327493597	252.113978528808	166.870012121106	Upregulated
Gm47242	0.0133455828268643	0.045800688554041	NA	7.33439270926644	0	Upregulated
Ccl5	0.0274758912409112	0.0463096192912362	0.999845327493597	18.5966523792955	3.78106979144496	Upregulated
Acnat2	0.0128719345333277	0.0463402774571114	NA	7.69303501475641	0	Upregulated
Cecr2	0.0233103774046079	0.0465020495606752	NA	12.9568900289236	1.11355047845935	Upregulated
Kctd12b	0.0660756597727113	0.0465083396815399	0.999845327493597	77.8387024037075	40.5032264040194	Upregulated
Zfp563	-0.0221115370256609	0.046525097973234	NA	2.22213289418805	11.5759231406604	Downregulated
C3	0.0282114634017118	0.046530799410337	0.999845327493597	22.1239667117146	5.11482944793777	Upregulated
Sprr2j-ps	0.0316451114509843	0.0466240893160502	0.999845327493597	23.2972558583504	5.7879615703302	Upregulated
F2rl1	0.0454106272910228	0.0466449682921911	0.999845327493597	39.2946490688637	15.3569929321054	Upregulated
Adap1	-0.0483875770454781	0.0467739516875461	0.999845327493597	15.6707764585863	35.1556831897561	Downregulated
March5	0.0876681588762774	0.0469793265699843	0.999845327493597	151.735996262194	91.2486162922063	Upregulated
Srgn	0.0519269265011034	0.0471013466189703	0.999845327493597	43.7758827954481	19.3582719015838	Upregulated
Adam8	0.0470830834161287	0.0475680004469065	0.999845327493597	56.6884246247394	23.8124738154212	Upregulated
Ankrd1	0.0284619689119271	0.0475842955475111	0.999845327493597	17.753636799755	3.5608606134115	Upregulated
Cbx6	-0.111783531988754	0.0477954318481044	0.999845327493597	116.459196122834	173.53881040357	Downregulated
Trim15	-0.0364097247975311	0.0480999903818857	0.999845327493597	13.6483104093753	38.5088392134262	Downregulated
Tsc22d3	0.0481478385151047	0.0481329512280901	0.999845327493597	48.4949702436071	20.6920315580766	Upregulated
Slc39a14	0.0284244595532576	0.0482539948745196	0.999845327493597	17.7474754767203	3.78106979144496	Upregulated
Tmprss4	-0.0839906074115572	0.048354415802061	0.999845327493597	58.5543530902162	96.33843656356	Downregulated
Txndc16	-0.0202167480286608	0.0484314768851694	NA	2.30717247828451	13.1173873868946	Downregulated
Uchl1	-0.0740796148263321	0.0487264138902199	0.999845327493597	166.960586323327	289.160491338961	Downregulated
Stbd1	0.0130597452200261	0.0487342790672019	NA	7.17047486410822	0	Upregulated
Snhg12	0.0768658289820472	0.0487507489664011	0.999845327493597	136.649393184603	78.3389334950531	Upregulated
Sh3bgrl3	0.158396051112057	0.0488644487461658	0.999845327493597	1473.86038694901	1122.60957946699	Upregulated
Cds1	-0.129656087299412	0.0489304699192309	0.999845327493597	310.829811587403	438.704132513952	Downregulated
mt-Co2	-0.166962524191266	0.0491267158182068	0.999845327493597	17933.8271537813	22602.2526027621	Downregulated
Nsf	-0.0796112385239608	0.0492533908246728	0.999845327493597	54.4009550539484	91.4438162936556	Downregulated
Dapk1	-0.0580097476139522	0.0492605310747887	0.999845327493597	27.6441594165606	54.2812413250143	Downregulated
Tlcd2	0.0228499491814667	0.0492905089773495	NA	12.6167316925378	1.11355047845935	Upregulated
Gm42696	-0.0128989079934697	0.049679539982518	NA	0.497914858509369	6.00817074836366	Downregulated
1700019D03Rik	-0.0226898210778337	0.0497929071707352	NA	3.2302852572762	14.4636516316795	Downregulated
Mzt2	0.0714443322031339	0.0499616968810985	0.999845327493597	84.0059672893729	46.511397152383	Upregulated
Ajuba	0.0571425112065814	0.0502205376772613	0.999845327493597	76.9193130709718	37.6154979130003	Upregulated
Aprt	0.149703166300372	0.0502689019999046	0.999845327493597	823.346147379538	611.95257962096	Upregulated
Rock2	0.0906621457434968	0.0503229735078368	0.999845327493597	127.611770916628	79.4399793852204	Upregulated
Chst2	-0.00644635268816194	0.0506142821579808	NA	0	4.00127896947842	Downregulated
Myb	-0.00644635268816194	0.0506142821579808	NA	0	4.00127896947842	Downregulated
Gm15743	-0.00644635268816194	0.0506142821579808	NA	0	4.00127896947842	Downregulated
Trim26	0.0861645569492139	0.0506784347741921	0.999845327493597	117.413115517	72.0855443920719	Upregulated
Rnf170	-0.0474822740208275	0.0511524323280959	0.999845327493597	17.3161162332032	38.4838300368421	Downregulated
Tspan12	-0.0792943143414483	0.0512391248606896	0.999845327493597	58.9253180417756	97.6721962200528	Downregulated
Phgr1	0.0292646871786323	0.0513699288076825	0.999845327493597	26.9995917436077	6.68130287075609	Upregulated
Fam13a	-0.0646477587825435	0.0514350282291791	0.999845327493597	40.2719948167784	74.0924361709571	Downregulated
Ranbp6	-0.0361560590579762	0.0515833225625959	0.999845327493597	8.57917985553986	23.5797600490957	Downregulated
Rab15	-0.117472621638755	0.0518509090282752	0.999845327493597	165.25613782623	238.049710624459	Downregulated
Btbd7	0.0645723504172983	0.0527376046748457	0.999845327493597	68.3598361229254	36.9298612023158	Upregulated
Rab11fip5	-0.0848090874847472	0.0528620811784082	0.999845327493597	87.7403287281932	141.478560294574	Downregulated
Ereg	0.0277040430147278	0.0529593371942911	0.999845327493597	24.1945044068138	5.56775239229674	Upregulated
Krt8	-0.15324903925136	0.053137654562725	0.999845327493597	5573.8498292739	7188.60569389003	Downregulated
Mgst2	0.114420253934299	0.0531482809327329	0.999845327493597	345.280861177937	235.897637197293	Upregulated
Rdx	0.0624681427651235	0.0536298114012856	0.999845327493597	74.7784963146243	39.1694667475265	Upregulated
Zfp36	0.0981065575150037	0.0536487482368025	0.999845327493597	438.326888612063	286.202608729413	Upregulated
Rnaset2a	0.073287501732846	0.0542373752748742	0.999845327493597	103.485041063196	59.4210799495362	Upregulated
Cdc42ep5	0.150650730194774	0.0543414309653855	0.999845327493597	801.980156663267	606.372322640371	Upregulated
Ifrd1	0.0789024425421551	0.0545557337794442	0.999845327493597	120.862770526746	72.5384673364308	Upregulated
Ankrd40	0.056955818967554	0.0546536409338491	0.999845327493597	55.6950327844994	28.0339619629331	Upregulated
Osmr	-0.0784991479284841	0.0548888870929865	0.999845327493597	60.0296136966402	98.1376237527038	Downregulated
Snhg6	0.0920166385274723	0.0551644522095074	0.999845327493597	132.682120408853	85.435645545292	Upregulated
Timp3	0.0124762743853407	0.0553522066268828	NA	6.84263917379178	0	Upregulated
Col17a1	0.0877530723552165	0.0554696962050858	0.999845327493597	173.900654358372	109.273128537297	Upregulated
AC168977.1	-0.0738695283738831	0.055601619728235	0.999845327493597	49.4957423452711	82.9883354103398	Downregulated
Palb2	-0.0202964546774985	0.0556122459879607	NA	1.80925761977514	9.78924053980862	Downregulated
Sytl2	-0.0935950296571742	0.0556427182753041	0.999845327493597	113.604818201763	174.186933349378	Downregulated
Tut4	0.0554502214605919	0.0558135240229988	0.999845327493597	69.1251923797936	35.3633877794975	Upregulated
Arf4	0.132793694791408	0.0559197254691737	0.999845327493597	371.460863695753	271.688938744565	Upregulated
Cavin3	0.0676206110072418	0.0559489626600548	0.999845327493597	105.354692974929	58.7604524154359	Upregulated
Clcn3	-0.107349665379293	0.0562985589684541	0.999845327493597	122.652325239028	178.005516905699	Downregulated
Slc16a3	0.0628346630441433	0.0564653853169426	0.999845327493597	98.5823328623852	53.1927000231391	Upregulated
Cyp2j6	0.0547757135455858	0.0566114905608909	0.999845327493597	53.9769760718554	26.4799931284068	Upregulated
Parp11	0.0505688778628601	0.0567166523780865	0.999845327493597	48.9497558408735	22.6989233369618	Upregulated
Fxyd3	0.152527723358525	0.0567276452439494	0.999845327493597	4308.35665931742	3446.03012142482	Upregulated
Rnf103	-0.0596716818667367	0.0567414515088187	0.999845327493597	33.5821697804648	61.8683900844884	Downregulated
Tox3	0.0122852816278128	0.0568125118567094	NA	6.85496181986119	0	Upregulated
Cd44	0.117288519366644	0.0571612113128294	0.999845327493597	326.824766921138	230.317380216704	Upregulated
Gstm1	-0.154534280780509	0.0573579298983721	0.999845327493597	13136.127854914	17130.1103595896	Downregulated
Uba52	0.147141892137922	0.0574305967409133	0.999845327493597	728.59188137097	563.139053981905	Upregulated
Lmo4	0.120601322325837	0.057460505070796	0.999845327493597	458.780870257022	328.845403972307	Upregulated
Bscl2	-0.0869087355702425	0.0575656576449402	0.999845327493597	75.154403650829	116.810258943603	Downregulated
Igfbp5	-0.0206675681922245	0.0576698975596404	0.999845327493597	3.30300219530325	15.7849066998802	Downregulated
H2-Q4	0.0697031719803369	0.0577894816397917	0.999845327493597	84.7478971924917	47.8451568088758	Upregulated
H2-M3	0.0589170564953374	0.057913617142444	0.999845327493597	60.3155390641031	31.3746133983111	Upregulated
Cyb5rl	-0.0390938183064578	0.0580031272038608	0.999845327493597	11.0564315020173	26.9204114844737	Downregulated
Tagln2	0.143236950700624	0.0580767522597104	0.999845327493597	734.263735905993	559.187793365595	Upregulated
Wdr89	0.056615844420535	0.0585284898425204	0.999845327493597	66.9634537775632	35.143178601464	Upregulated
Tbrg1	0.130876635929095	0.0588115606574967	0.999845327493597	466.513377717853	343.786987724929	Upregulated
Skint7	0.0118302274394506	0.0588527314874632	NA	7.03120231108882	0	Upregulated
Ank	0.0761178828992987	0.0588798853316041	0.999845327493597	112.003826626778	67.2034287104596	Upregulated
Pir	-0.0903511763980571	0.0589551283412579	0.999845327493597	86.5805811660162	131.934538109383	Downregulated
Gpx1	0.132198954604996	0.0590806975211748	0.999845327493597	1121.76390313511	831.845100940339	Upregulated
4930599N23Rik	0.0120614535636225	0.0591973051217205	NA	6.75143826666061	0	Upregulated
Dusp10	0.0388298711826824	0.0595610068552657	0.999845327493597	29.0282191158534	10.902791018268	Upregulated
Rbp1	-0.0536230433364793	0.0597829458374945	0.999845327493597	59.3776657622632	115.501508463694	Downregulated
Sytl3	-0.0429270002402612	0.060070775689305	0.999845327493597	15.7743000117869	34.9354740117226	Downregulated
Zcchc2	0.0443092248356079	0.0603125528092494	0.999845327493597	45.0884444951033	20.0188994356842	Upregulated
Ptgr1	-0.129829781860827	0.0603680479933835	0.999845327493597	386.459922681381	517.766216484566	Downregulated
Sec22b	-0.0813053318220899	0.0603910913975535	0.999845327493597	72.3604200217151	114.375453396943	Downregulated
Alg3	-0.0576479405967211	0.0604024536765847	0.999845327493597	28.8704625937299	53.4004046128805	Downregulated
Iah1	-0.101038341521107	0.0605544454268858	0.999845327493597	175.142936996779	255.621299925191	Downregulated
Slc25a22	0.041378496228228	0.0608309633309879	0.999845327493597	33.071932275886	13.5703103312536	Upregulated
Syngr1	-0.11990714300697	0.0609431026989138	0.999845327493597	351.572571462686	484.334692954201	Downregulated
Tyro3	-0.0688969809240697	0.061638848918872	0.999845327493597	47.5521545571219	80.5410252753877	Downregulated
Tmed5	0.0957601487949871	0.0617537543824998	0.999845327493597	165.789801684558	110.814592783531	Upregulated
Cmtr1	0.0664051881689582	0.0623531655817429	0.999845327493597	83.1752743559018	48.0528613986172	Upregulated
Col1a2	0.0168790110042136	0.0623889033157386	NA	13.6236651172365	1.11355047845935	Upregulated
Ifi206	0.0195955961931708	0.0629761400643452	NA	11.9857056040437	1.33375965649281	Upregulated
Ublcp1	0.037334321800002	0.0641508963349054	0.999845327493597	29.131742669054	11.1230001963014	Upregulated
Mvb12a	0.122942782237952	0.0642799920348594	0.999845327493597	446.998554944211	331.330227872135	Upregulated
Ero1l	-0.0773130213955805	0.0643251067046039	0.999845327493597	168.80322169723	268.128078131154	Downregulated
Sox15	0.0394213845001321	0.0646193222693035	0.999845327493597	35.4271764000588	14.0232332756126	Upregulated
Lst1	-0.0242853890723811	0.064823599687078	0.999845327493597	6.24736208511654	23.3470462827702	Downregulated
Zfp182	-0.0282794384834851	0.0649405175731227	0.999845327493597	5.61017467358776	17.571589300732	Downregulated
Tgm2	-0.0428679357707273	0.0650516621164897	0.999845327493597	17.4011558172997	37.6154979130003	Downregulated
Casp4	0.0450554110922223	0.0652969929535862	0.999845327493597	42.2759768968853	18.9178535455169	Upregulated
Clec11a	-0.0307440612277208	0.0653784624505674	0.999845327493597	6.85496181986119	19.3582719015838	Downregulated
Bmp2	-0.0613789833239332	0.0653794875206442	0.999845327493597	41.5722338703641	73.1865902822392	Downregulated
Bglap2	0.0117123875072155	0.0654952557053844	NA	6.43592522241357	0	Upregulated
Rrad	0.0294133609610948	0.0655622679933654	0.999845327493597	21.0800653488076	6.22837992639712	Upregulated
Sprr2h	0.0199551954180324	0.0655843869354521	NA	11.3657832232296	1.11355047845935	Upregulated
Gm13398	-0.0624637574374194	0.0655956472245589	0.999845327493597	47.8504025706542	83.4162491781147	Downregulated
Tmem123	-0.123942580399398	0.0658281934278103	0.999845327493597	437.592405601456	587.769841568	Downregulated
Mettl26	-0.0993797287734019	0.0658793062232188	0.999845327493597	144.800937242881	209.122407361101	Downregulated
Tacc1	-0.0808403272412917	0.0660511289195543	0.999845327493597	76.7331878104535	118.804646134196	Downregulated
Ly6c2	0.0255593725768293	0.0664926158852393	0.999845327493597	19.5739981272101	4.67441109187085	Upregulated
Nhp2	-0.133406782188285	0.0667696351546545	0.999845327493597	471.140111951579	610.984210790781	Downregulated
Cyp51	0.0863991561158916	0.0668096964176771	0.999845327493597	136.531109108554	90.1100566371628	Upregulated
Alyref	0.0962042117629918	0.0668262311865956	0.999845327493597	174.812663429684	119.918196612656	Upregulated
C2	0.0248288991754719	0.0668345893874281	0.999845327493597	16.6062118836474	3.78106979144496	Upregulated
Gm26802	0.0189367220219154	0.066922122563765	NA	11.6812962674767	1.33375965649281	Upregulated
Zfp365	0.0115453870484797	0.0669887978750235	NA	6.44208654544828	0	Upregulated
Col8a1	0.0115453870484797	0.0669887978750235	NA	6.44208654544828	0	Upregulated
Engase	-0.0617450176026896	0.0670065825443643	0.999845327493597	38.5366730734197	66.5302965880672	Downregulated
Atrip	0.0233497311855277	0.0671021994803706	NA	13.5213605024253	2.44731013495216	Upregulated
Zfp36l2	0.0983074812271773	0.0673370301376175	0.999845327493597	221.433039376913	152.62656966746	Upregulated
Nt5c3	0.0667860144623865	0.0674902207534659	0.999845327493597	90.9656716008241	53.620613790914	Upregulated
Fxyd5	0.0675886924334189	0.0674918759146373	0.999845327493597	109.90986257793	64.9763277535409	Upregulated
Dbt	-0.0452636648429312	0.0677092627687743	0.999845327493597	17.7289915076162	36.7096520242823	Downregulated
Pkhd1	-0.0485329706170886	0.0677943116921746	0.999845327493597	21.8392602826411	43.170745717005	Downregulated
Btc	0.0392841921961807	0.0679653473316026	0.999845327493597	32.5432108022031	13.3501011532201	Upregulated
Cdc6	-0.0271743729932416	0.0680155615295207	0.999845327493597	11.0194635638091	35.130674013172	Downregulated
Lcp1	-0.049376692104761	0.0681853709320253	0.999845327493597	28.7915843326682	56.495837693641	Downregulated
Snx14	-0.0542173046452623	0.0686385687085139	0.999845327493597	29.2167822531505	53.620613790914	Downregulated
Rpl14	-0.146660012873415	0.0689131939086512	0.999845327493597	6732.84732876555	8274.60014250739	Downregulated
Adtrp	-0.0991649553346462	0.0690243707291446	0.999845327493597	147.443325672906	209.392634892302	Downregulated
Rin2	0.0559100015600101	0.0690726322932914	0.999845327493597	61.3113687811219	33.1487914108708	Upregulated
Rec114	0.0232077151417388	0.0690976464198952	0.999845327493597	17.1226107112609	3.5608606134115	Upregulated
mt-Nd2	-0.136339205270299	0.069373167205121	0.999845327493597	4618.24345532508	5899.28866194973	Downregulated
Aqp5	0.0500057236904196	0.0694075404486174	0.999845327493597	65.7322082157486	33.8094189449712	Upregulated
Dars2	-0.0325297752222479	0.0697253787828112	0.999845327493597	7.83230756777581	20.6920315580766	Downregulated
Erf	0.0418081494004667	0.0697461321414891	0.999845327493597	38.3049806748797	16.6907525885982	Upregulated
Irf5	0.0439789836584902	0.0700140246050715	0.999845327493597	39.5990584054308	17.8043030670575	Upregulated
Zbtb8os	-0.0859163965696737	0.0700903844499496	0.999845327493597	102.823208359528	152.846778845493	Downregulated
Sox21	0.0112144511656244	0.0701021485191691	NA	6.44824786848298	0	Upregulated
Atf4	0.105216061858116	0.0701202912796533	0.999845327493597	273.205147585295	195.564601618139	Upregulated
Nudt12	0.0112790874343134	0.0703303935726359	NA	6.3385629922477	0	Upregulated
Prkcz	-0.0662623975016385	0.0708071947284002	0.999845327493597	46.1680948578291	76.3195371278758	Downregulated
Trim21	0.0310350021932245	0.0710598301650443	0.999845327493597	25.1730690931179	8.0150625272489	Upregulated
Me1	-0.117636284612813	0.0711100418240918	0.999845327493597	265.029024865965	355.10518792268	Downregulated
Padi3	0.0112784600903747	0.071245350130433	NA	6.25968473118594	0	Upregulated
Hsd17b2	-0.0810282752650375	0.0714998573372106	0.999845327493597	92.5481792067046	141.270855704833	Downregulated
Ugp2	-0.0750029129968296	0.0716541701303223	0.999845327493597	69.0574178264118	108.354778060287	Downregulated
Dhrs13	-0.0325429895561406	0.0717722412712006	0.999845327493597	9.1621342981457	23.7999692271291	Downregulated
Stx12	-0.0934697178572235	0.0720186219817703	0.999845327493597	126.179639571447	181.138463751336	Downregulated
C030034I22Rik	-0.0296429725539363	0.0723087590579461	0.999845327493597	6.52096480651004	18.2447214231244	Downregulated
Hsh2d	0.0112558563095375	0.0723582913847105	NA	6.18696779315889	0	Upregulated
Dnajb1	0.111424845865597	0.0726467388498258	0.999845327493597	389.453573155472	285.907372021627	Upregulated
Ap3m1	-0.0597871469747511	0.0726886832696077	0.999845327493597	38.900257763555	67.411133300201	Downregulated
Ldlr	0.084358492476409	0.0728355083847197	0.999845327493597	153.652500881425	101.918693544149	Upregulated
Twist2	0.0214530519366111	0.0731016416291686	NA	13.8615188388112	2.66751931298561	Upregulated
Dsg3	0.0312167211357933	0.0731754580761002	0.999845327493597	24.7836201724544	8.23527170528236	Upregulated
Prom2	-0.108981182860064	0.0732143574565925	0.999845327493597	198.777913314737	271.211006623622	Downregulated
Pdha1	-0.099741690847118	0.0732917474489986	0.999845327493597	154.223132677962	216.929765298608	Downregulated
Dio3	-0.00567423494828131	0.0734326261793233	NA	0	3.34065143537805	Downregulated
Calml3	-0.00567423494828131	0.0734326261793233	NA	0	3.34065143537805	Downregulated
Xkr9	0.0111452386278315	0.0736137811001408	NA	6.1931291161936	0	Upregulated
Kcnq1ot1	-0.0827821831933094	0.0737878335432249	0.999845327493597	118.208059450652	177.074661840397	Downregulated
Cobll1	0.02678181772386	0.0738086053329395	0.999845327493597	17.8017084456432	4.67441109187085	Upregulated
Svbp	0.0929368425598801	0.0742488991809594	0.999845327493597	289.28141905687	199.628403529078	Upregulated
Pdlim1	0.102986720534509	0.0746552722092383	0.999845327493597	603.022346042135	436.859800382864	Upregulated
Zfp385a	0.0187674752027421	0.0749409913033129	NA	10.8136353957973	1.33375965649281	Upregulated
Hjurp	-0.0719852429237917	0.0752847915290883	0.999845327493597	68.9797585037395	108.342273471995	Downregulated
Gm9958	-0.0195252270049705	0.0754626389819269	NA	2.64733081467036	11.3432093743349	Downregulated
Inpp1	0.0298183679082325	0.0755155508954854	0.999845327493597	22.5503835705863	7.34193040485647	Upregulated
Glrx	-0.0755834872483898	0.0758828213152358	0.999845327493597	76.6346066418983	118.144018600096	Downregulated
P2rx7	0.0183804269662391	0.0759962558062271	NA	10.9048363029285	1.33375965649281	Upregulated
Csrnp1	0.0334054102964591	0.0761531424023603	0.999845327493597	26.3389779783295	9.78924053980862	Upregulated
Vps13c	-0.0333181070672043	0.0762577734665381	0.999845327493597	10.6435562276044	26.4674885401147	Downregulated
Pnp	0.0895636261435563	0.0767588551287945	0.999845327493597	206.221990900238	140.647741935608	Upregulated
Rab5c	0.103033940987435	0.0768998626643251	0.999845327493597	241.200543026066	174.664865470321	Upregulated
Cnn2	0.0649802080641412	0.0770105355408657	0.999845327493597	85.8941031702098	51.6262266003208	Upregulated
Gm14443	-0.00952707826136026	0.0770770045247584	NA	0.163917845158222	3.78106979144496	Downregulated
Nampt	0.0727665482081616	0.0776730460888452	0.999845327493597	115.117046746395	74.079931582665	Upregulated
Dmtf1	-0.0552145209076215	0.0776765267763205	0.999845327493597	32.5616947713073	57.4016835823589	Downregulated
Sdr42e1	-0.060700792241121	0.0779338650311071	0.999845327493597	44.1641127777222	74.3126453489906	Downregulated
Suclg1	-0.108614222972503	0.078837135114422	0.999845327493597	204.357281373151	274.343953469259	Downregulated
Tacc2	0.0553112118692369	0.0788924535151893	0.999845327493597	78.0852219561834	44.4920007852057	Upregulated
Tasor2	-0.0497069396750616	0.0789809276341828	0.999845327493597	25.634016013419	47.6124430425503	Downregulated
Thg1l	-0.0345652997382819	0.0791073398735647	0.999845327493597	10.3033978912185	24.4731013495216	Downregulated
Crct1	0.00338247031483405	0.0792269339657487	0.999845327493597	46.5427166245566	0	Upregulated
Vtcn1	-0.050632801630339	0.0792743841659107	0.999845327493597	32.397776926149	58.9806615934693	Downregulated
Prcp	-0.0345505667877984	0.0793022700048568	0.999845327493597	11.6332246215884	27.5810390185741	Downregulated
Mylip	-0.0585130932902825	0.0793363152555861	0.999845327493597	48.2028835531095	81.8622803435884	Downregulated
Cox18	0.0577870438138329	0.0794158629070289	0.999845327493597	73.1196149555485	41.6167768824787	Upregulated
Pnpt1	0.0437633372442378	0.0794510542548498	0.999845327493597	40.2424071399943	19.1380627235503	Upregulated
Chl1	-0.0333727235918392	0.0796587712739571	0.999845327493597	9.65388783362036	23.3595508710622	Downregulated
Gprc5a	0.056640784483028	0.0804152569172712	0.999845327493597	71.8440211941016	40.9436447600863	Upregulated
Gm8797	0.0239645809491801	0.0804284642393264	NA	15.2640625072081	3.78106979144496	Upregulated
Nr1d1	0.0492616019982584	0.0805844323532761	0.999845327493597	60.9527264756319	31.6073271646366	Upregulated
Gm10814	-0.016455744997441	0.0806230049573518	NA	1.31750408430048	7.34193040485647	Downregulated
Phpt1	0.0339613536556899	0.0806317319090686	0.999845327493597	37.3522802191039	15.5646975218468	Upregulated
Lair1	-0.0101779414864951	0.0808115804174701	NA	0.412875274412906	5.33503862597123	Downregulated
Cdc25b	0.045547054445215	0.0808483627423814	0.999845327493597	43.8978903177528	21.8055820365359	Upregulated
Eif6	0.0996949457854284	0.0809276131878724	0.999845327493597	564.505375876208	410.60001643249	Upregulated
4930515G01Rik	-0.0157210886158488	0.081042147038559	NA	1.32366540733518	7.34193040485647	Downregulated
Ralgapa2	-0.0846415000795964	0.0811128629343714	0.999845327493597	98.2384510797435	142.176701593551	Downregulated
Snw1	0.0923721110670213	0.0811129597049073	0.999845327493597	261.573141902096	184.686819776455	Upregulated
Laptm4a	0.114004222267278	0.0812191648284789	0.999845327493597	854.081319500355	653.569356503438	Upregulated
Snhg4	-0.0638398467924689	0.0815753532028349	0.999845327493597	52.743292633262	85.2279409555506	Downregulated
Ramp1	-0.0265048570238595	0.0816379000495264	0.999845327493597	5.27617766023661	15.5772021101388	Downregulated
Hbegf	0.083975399546743	0.0816491753145392	0.999845327493597	452.280893927482	306.69944028604	Upregulated
Pde7a	0.0468121457475537	0.0818510181118598	0.999845327493597	45.3669896011421	23.1393416930287	Upregulated
Dcxr	-0.0758559455285985	0.0823120212433822	0.999845327493597	117.165377026134	175.130293002972	Downregulated
Efnb2	-0.0850561011385636	0.0825920997455861	0.999845327493597	103.465338155702	149.07821364234	Downregulated
Susd4	0.0492678192169391	0.0826486733434985	0.999845327493597	57.462380081421	30.7014812759187	Upregulated
Sprr2a1	-0.0489295393305507	0.0828839877103667	0.999845327493597	29.2402086068999	53.8533275572395	Downregulated
A4galt	0.0295334276782149	0.0830069038941378	0.999845327493597	21.4571916234017	7.12172122682301	Upregulated
Rpl10-ps3	0.0451336288893107	0.0831775827762182	0.999845327493597	47.643355464253	23.5922646373877	Upregulated
Gsdmc2	-0.117317566894446	0.0831886976548043	0.999845327493597	979.609011137425	1259.74647914236	Downregulated
Cxcl3	0.0165517213633124	0.0832029752274446	0.999845327493597	126.985753843867	26.4924977166989	Upregulated
Icmt	-0.0525597185201033	0.083474693379234	0.999845327493597	35.0759143559929	61.8433809079043	Downregulated
Pycard	0.118644980085734	0.0837150007986206	0.999845327493597	991.696954725192	774.023134767274	Upregulated
Mtmr9	-0.0385654995830713	0.0839243736343593	0.999845327493597	15.0878220159805	32.2554501104449	Downregulated
Surf4	-0.0950804539421708	0.0839290344732	0.999845327493597	154.436341107398	214.029532219297	Downregulated
Ano8	-0.0406479461934915	0.0840208725095836	0.999845327493597	16.7331617905974	34.4825510673636	Downregulated
Atrn	-0.119676119779323	0.084033956401528	0.999845327493597	386.632506357441	494.626874791537	Downregulated
Tpm4	0.0850074770759982	0.0849851795319911	0.999845327493597	293.640711892238	205.353842157948	Upregulated
Wdfy3	-0.0572725568192886	0.0852619267975394	0.999845327493597	39.277384038149	65.6369552876413	Downregulated
Ldha	0.122605992096748	0.0852996868526164	0.999845327493597	1878.53008422798	1493.86506491587	Upregulated
Rbmx	-0.0368673474067035	0.0853659432447522	0.999845327493597	13.1873634890742	28.7070940853255	Downregulated
Acta2	0.0367146895582469	0.0855199672018164	0.999845327493597	33.1569718599825	14.0232332756126	Upregulated
Pim1	0.0564101488552167	0.0858650357886075	0.999845327493597	72.4331369597421	42.0571952385456	Upregulated
Sgms2	0.022266501081947	0.0858789826800173	NA	15.3848510911234	3.5608606134115	Upregulated
Akt3	0.0104972057560923	0.0859353023854672	NA	5.77409251874598	0	Upregulated
Ccdc12	-0.112870775638683	0.0860961090064439	0.999845327493597	429.451965250857	556.885664878924	Downregulated
Sh3bp5l	0.0444600075646544	0.0862019393067092	0.999845327493597	46.0596289199832	23.3595508710622	Upregulated
Wasl	-0.11636288464132	0.0862921040642867	0.999845327493597	373.89011032743	492.619983012652	Downregulated
Arhgap10	0.0635999715312496	0.0863157567261425	0.999845327493597	90.6735849103265	56.508342281933	Upregulated
Ppbp	0.0404294942314244	0.0864159048229068	0.999845327493597	153.705581543047	74.998282059675	Upregulated
Rhoc	0.0565065617230452	0.0864938549950563	0.999845327493597	74.0796956727485	42.730327360938	Upregulated
Gm10282	-0.00895991437325996	0.0866669184028219	NA	0.248957429254685	3.78106979144496	Downregulated
Peli3	-0.00895991437325996	0.0866669184028219	NA	0.248957429254685	3.78106979144496	Downregulated
Gcat	-0.0459639691041657	0.0868574229411966	0.999845327493597	25.5428151062879	48.2730705766507	Downregulated
Cycs	0.111091399384942	0.086916707756065	0.999845327493597	517.422834070289	395.193005147217	Upregulated
Gbp6	0.0272201461433812	0.0869352372612691	0.999845327493597	22.726624061814	7.56213958288993	Upregulated
Kcnv1	0.0196742722845723	0.0869439892411095	NA	13.2970483653095	2.66751931298561	Upregulated
4930455G09Rik	-0.0270148657146616	0.0871139615809635	0.999845327493597	6.02304994800067	16.6907525885982	Downregulated
Zfp599	-0.0144902809896782	0.0871499803028701	NA	0.989668393984034	6.22837992639712	Downregulated
Cnot6l	0.0669375231446832	0.0872433710013943	0.999845327493597	98.8337281684187	62.5290176185888	Upregulated
Zkscan14	0.0229114020629448	0.087382314692144	NA	14.9485494629611	3.5608606134115	Upregulated
Fh1	-0.0887723034653093	0.0877567225193785	0.999845327493597	127.290096549346	178.225726083732	Downregulated
Gm37612	-0.0124679698700862	0.0878224084266904	NA	0.576793119571128	4.89462026990431	Downregulated
Naip1	-0.0124679698700862	0.0878224084266904	NA	0.576793119571128	4.89462026990431	Downregulated
Cox4i1	-0.129288165805195	0.0881771289082919	0.999845327493597	2874.36656224954	3528.4154788313	Downregulated
Jag2	0.0403311836268908	0.0882071419512656	0.999845327493597	36.1259770419346	17.1311709446651	Upregulated
Akr1b3	-0.109518211818593	0.0882939945556907	0.999845327493597	6004.40148095042	7818.01879504201	Downregulated
Serpinb9b	0.020116127193753	0.0885415603522929	NA	12.6228930155725	2.2271009569187	Upregulated
Cspg5	-0.0517673174813188	0.0887598797435522	0.999845327493597	57.3415914975057	99.4338696443204	Downregulated
Ikzf3	-0.0302908160311908	0.088955486156394	0.999845327493597	9.5688482495239	24.0201784051626	Downregulated
1810065E05Rik	0.0198299236137037	0.088998870373157	NA	12.9445673828542	2.66751931298561	Upregulated
Gsto1	0.0930665248191795	0.0894771876128511	0.999845327493597	4121.3852872423	2998.88025485	Upregulated
Atp11a	-0.0707924526923813	0.0896206798041769	0.999845327493597	87.3397760998497	132.582661055191	Downregulated
Gal3st1	0.0592598938443276	0.0896424032308149	0.999845327493597	76.0528711376818	45.6180558519571	Upregulated
Fabp4	0.0990282498905427	0.09003470984717	0.999845327493597	2561.71346546148	1909.60004656166	Upregulated
Pqlc1	-0.0636025023475796	0.0900414203678622	0.999845327493597	58.6024247361045	92.1294530043401	Downregulated
Dad1	-0.125387088011696	0.0905224289221882	0.999845327493597	733.873001415852	921.534874986795	Downregulated
Xdh	0.0552275825058278	0.0905579904515353	0.999845327493597	91.0679762156353	52.7522816670722	Upregulated
Dtymk	-0.0714478587884381	0.090564809717887	0.999845327493597	132.656256178325	199.9812897671	Downregulated
Zfp568	-0.0250089160450625	0.0906982598141814	0.999845327493597	5.28233898327132	15.3569929321054	Downregulated
Cldn8	-0.0403225372467348	0.0909843945503186	0.999845327493597	31.7913961297938	63.6050543321719	Downregulated
Gpx2	0.0818585559612515	0.0910013150338856	0.999845327493597	365.880343330037	254.595281564777	Upregulated
Sumo1	0.105634271840379	0.0910047000503844	0.999845327493597	368.52760751362	279.704001271814	Upregulated
Upk2	-0.110297534911318	0.0910941980180663	0.999845327493597	1076.9439190835	1451.142368732	Downregulated
Mapk6	0.0593234807236498	0.0915786696611779	0.999845327493597	87.0168827941786	52.5195679007467	Upregulated
Stt3b	-0.0815022058385105	0.0915950091755785	0.999845327493597	149.761601858871	214.004523042713	Downregulated
Ildr1	-0.083930033280438	0.0916426980292822	0.999845327493597	113.981944476357	160.433927604967	Downregulated
Bex2	-0.00880069739839302	0.0916842125030249	NA	0.327835690316443	5.33503862597123	Downregulated
Sypl	-0.112291699586132	0.0918043605554008	0.999845327493597	381.830817201964	487.492648976422	Downregulated
Ier2	0.0730322155111588	0.0918589342057552	0.999845327493597	694.056811241467	468.870032138691	Upregulated
Nfe2l3	-0.0849149691732513	0.0919355993825624	0.999845327493597	142.255911043022	199.603394352494	Downregulated
Pfn1	0.115667681865475	0.0923385042032332	0.999845327493597	2115.47004884941	1666.44037990048	Upregulated
Dnph1	-0.0299016883101272	0.0923570482365237	0.999845327493597	8.4941402714434	21.1324499141435	Downregulated
Mlec	-0.0854145511195123	0.0923988486213362	0.999845327493597	149.718472597628	210.456167017593	Downregulated
AA467197	0.0382287728078482	0.0924092165740428	0.999845327493597	67.7916422031678	32.9160776445453	Upregulated
Snrpg	0.116953517266191	0.0924255728769934	0.999845327493597	663.539989827994	526.894829490274	Upregulated
Zfp703	0.0662984289813743	0.0924463828817601	0.999845327493597	113.045290112906	73.1990948705312	Upregulated
Tent5b	0.0172262267585878	0.0925232461190994	NA	9.73276609468212	1.11355047845935	Upregulated
4930503L19Rik	0.0101750850255594	0.0925782799566274	NA	5.60401335055306	0	Upregulated
Tcea2	-0.0142658896209705	0.0926331266459985	NA	0.989668393984034	6.00817074836366	Downregulated
Cryl1	-0.0530657179589124	0.0927742495174202	0.999845327493597	36.065582749977	60.9625441957704	Downregulated
Pabpc4	-0.050174841592591	0.0928898840238724	0.999845327493597	39.3673660068908	69.4055204907942	Downregulated
Rpe	0.0520953803347725	0.0931441745775599	0.999845327493597	68.8454283353654	38.9492575694931	Upregulated
Rab25	-0.122437508987969	0.0933971397851332	0.999845327493597	1129.26587050471	1382.21965377337	Downregulated
Ddt	0.0891123389394237	0.0935928785858702	0.999845327493597	418.635825347194	302.415429197068	Upregulated
Wwc1	-0.0812999699181521	0.0939315013068001	0.999845327493597	108.22017460368	153.091997200111	Downregulated
Chac1	0.0224310065408092	0.0939868566027474	0.999845327493597	18.4697024723455	5.33503862597123	Upregulated
Snhg1	0.0766235723225191	0.0939913246218426	0.999845327493597	242.868023584955	166.442098353331	Upregulated
Lmna	0.10039157653903	0.0940887344881851	0.999845327493597	779.827821213158	605.146230867283	Upregulated
Cd53	0.026707875253448	0.0941242460026265	0.999845327493597	18.8036994856967	6.22837992639712	Upregulated
Prodh	-0.0485990523785312	0.0941878943690734	0.999845327493597	32.2585043731296	57.1689698160334	Downregulated
Rbfox2	0.0590101758868948	0.0943168624659475	0.999845327493597	77.5466157132099	47.6124430425503	Upregulated
Itm2b	0.106648087447578	0.094539410855107	0.999845327493597	5055.23672712943	3969.18626829975	Upregulated
Fam149a	-0.038226835918418	0.094719521295557	0.999845327493597	15.4156577062969	31.3746133983111	Downregulated
Slk	0.0791272359142816	0.0949475835414777	0.999845327493597	191.561871312607	133.721220710235	Upregulated
Dbf4	0.0339462922098118	0.0950522005312096	0.999845327493597	28.773100363564	12.4567598527942	Upregulated
Wars	-0.0665809022403077	0.0950987745864134	0.999845327493597	85.3062063429587	130.355560098273	Downregulated
Rab29	0.0240737942910474	0.0953612393817853	0.999845327493597	16.9340475739639	4.89462026990431	Upregulated
Galc	-0.0335051967106458	0.0958194827203939	0.999845327493597	12.222340387229	26.9204114844737	Downregulated
Lipa	0.0308860217449524	0.0962993380418304	0.999845327493597	24.7959428185238	9.78924053980862	Upregulated
Col4a1	0.0334178359523843	0.0964417978702405	0.999845327493597	31.839467775682	14.0107286873205	Upregulated
Ppfibp2	-0.10003427797665	0.0965341991380085	0.999845327493597	224.138326606762	294.828280437594	Downregulated
Ehbp1l1	0.0452025294048632	0.0965392017806481	0.999845327493597	47.5644772031913	25.146233471914	Upregulated
Ankdd1a	-0.0220612775842356	0.0967403527936849	NA	3.79475573077792	12.2365506747608	Downregulated
Reg3g	-0.0694830402402309	0.0967774503236455	0.999845327493597	1229.12548248454	1840.61968207279	Downregulated
Nipal1	-0.0839706591384572	0.0971416833141416	0.999845327493597	141.253920002969	197.131075040957	Downregulated
Ppa1	0.106724498631504	0.0971447343258652	0.999845327493597	563.850990065053	438.326237099345	Upregulated
Gm37634	-0.00585476661132324	0.0971486391686211	NA	0	2.44731013495216	Downregulated
Fgf7	-0.00585476661132324	0.0971486391686211	NA	0	2.44731013495216	Downregulated
Gm5544	-0.00585476661132324	0.0971486391686211	NA	0	2.44731013495216	Downregulated
9530052C20Rik	-0.00585476661132324	0.0971486391686211	NA	0	2.44731013495216	Downregulated
Gm15410	-0.00585476661132324	0.0971486391686211	NA	0	2.44731013495216	Downregulated
Itgal	-0.00585476661132324	0.0971486391686211	NA	0	2.44731013495216	Downregulated
Smim38	-0.00585476661132324	0.0971486391686211	NA	0	2.44731013495216	Downregulated
Chst5	-0.00585476661132324	0.0971486391686211	NA	0	2.44731013495216	Downregulated
Pkd1l2	-0.00585476661132324	0.0971486391686211	NA	0	2.44731013495216	Downregulated
Muc20	-0.00585476661132324	0.0971486391686211	NA	0	2.44731013495216	Downregulated
AC166172.1	-0.00585476661132324	0.0971486391686211	NA	0	2.44731013495216	Downregulated
Pdcd1lg2	-0.00585476661132324	0.0971486391686211	NA	0	2.44731013495216	Downregulated
Rnf19b	0.0551837254109962	0.0975413522698033	0.999845327493597	83.5018911078289	49.6318394097276	Upregulated
Flna	0.0644437526541704	0.097606759810305	0.999845327493597	110.404120621271	71.4249168579715	Upregulated
Krt16	0.022988298017338	0.0976615176356117	0.999845327493597	47.4338704810731	14.9165745760384	Upregulated
U2af1l4	0.0610019228188393	0.0980961301353183	0.999845327493597	92.1858134549587	57.8546065267179	Upregulated
Ftl1-ps1	0.0428643551275735	0.0981257780140448	0.999845327493597	42.3856617731205	22.0257912145694	Upregulated
Procr	0.0495680094370341	0.0982049666275053	0.999845327493597	69.2151743485354	38.9492575694931	Upregulated
Tkt	-0.0986404910176828	0.0982708075391498	0.999845327493597	432.687259523866	567.543237542575	Downregulated
Itgb1	0.0892418505917631	0.0985651369971912	0.999845327493597	285.993244015503	208.952216536235	Upregulated
Rit1	-0.070558793145088	0.0986146140423679	0.999845327493597	88.439129370069	130.588273864598	Downregulated
Enkd1	0.0222546305912542	0.0987978334280421	NA	14.0981536219965	3.5608606134115	Upregulated
Rbpj	0.0431491594836788	0.0988000311760596	0.999845327493597	50.2487759560699	25.8193655943064	Upregulated
Cks2	0.0719183608429149	0.0991476534704938	0.999845327493597	209.381997096266	143.045033717392	Upregulated
Stk38l	0.0453475359681486	0.0992243530751807	0.999845327493597	53.1080962617867	28.2666757292586	Upregulated
Hsd17b6	0.00975591299300142	0.0997107677201575	NA	5.53745773556071	0	Upregulated
Chp1	-0.0967432699386012	0.099820515134248	0.999845327493597	207.866111736466	274.343953469259	Downregulated
Med9os	-0.00750373587740835	0.0999774011098745	NA	0.163917845158222	4.00127896947842	Downregulated
S100a9	0.0117022131196573	0.10011133675882	NA	13.1984671967542	1.33375965649281	Upregulated
Ccrl2	0.0238910990544538	0.10025439301495	0.999845327493597	16.5150109765163	4.89462026990431	Upregulated
Galnt7	-0.0697216184993799	0.100713048420413	0.999845327493597	83.9270890283112	123.283857224618	Downregulated
Sept4	-0.0394817076679821	0.100721872208199	0.999845327493597	20.8988824729347	40.2705126376938	Downregulated
Psme1	0.102794497191725	0.100881230259147	0.999845327493597	741.591834030049	571.632048630097	Upregulated
Btg1	0.101769744604332	0.100894373829986	0.999845327493597	853.376290904357	656.884998762232	Upregulated
Wnt10a	0.0232991769294733	0.101143124151605	0.999845327493597	16.8847569896862	5.11482944793777	Upregulated
Plcd1	-0.0617178833438352	0.101249724869194	0.999845327493597	82.7069471741766	128.568877497421	Downregulated
Tpx2	0.0441597003713017	0.101316837205041	0.999845327493597	54.8212105897854	29.8081399754928	Upregulated
Kctd1	-0.0811508699302027	0.101502031752945	0.999845327493597	118.073729282278	164.642911164187	Downregulated
Eif4g1	-0.0972898897692946	0.101535416691806	0.999845327493597	302.873058620544	398.458629052842	Downregulated
Mga	-0.0597163011609718	0.10161570607111	0.999845327493597	52.3489013279532	82.0949941099139	Downregulated
Bclaf1	-0.0841158564273745	0.101653112051468	0.999845327493597	140.629055237509	193.790423605579	Downregulated
Helz	-0.0536513598309263	0.101934749796067	0.999845327493597	39.6594526973884	64.7561185755075	Downregulated
Gbp9	0.0162919957134618	0.101951545194829	NA	9.40493040436568	1.33375965649281	Upregulated
Dhcr7	-0.0470595050246653	0.102020571927512	0.999845327493597	27.9535111377729	48.9462026990431	Downregulated
Ptgis	0.015852219915821	0.102239206599231	NA	9.54420295738508	1.11355047845935	Upregulated
Edn1	-0.0172621021604689	0.102501690639246	NA	2.06437637206453	8.45548088331581	Downregulated
Ifi208	0.0160157097060664	0.102557027437294	NA	9.50229263453155	1.11355047845935	Upregulated
Rnf128	-0.0913426405839053	0.102586230918816	0.999845327493597	276.828605209491	357.552498057632	Downregulated
Cited1	-0.0116415174955852	0.102734992822273	NA	1.06854665504579	8.00255793895684	Downregulated
Tmem159	-0.0696118611080544	0.1028826867186	0.999845327493597	84.256143657017	123.258848048034	Downregulated
Ppp2r5e	0.054369808868795	0.102891102424204	0.999845327493597	68.2932805079331	41.3840631161532	Upregulated
Gm41307	-0.0189151591167147	0.103298058820815	NA	4.02522919092849	14.9165745760384	Downregulated
Oaf	0.0655685797480502	0.103433809119084	0.999845327493597	107.594090899832	70.7642893238711	Upregulated
Ddx31	-0.0303853508250096	0.103444968911183	0.999845327493597	9.47764734239273	22.0257912145694	Downregulated
Kmt5a	0.0970257174172335	0.10354636630331	0.999845327493597	308.315592002718	234.746572953958	Upregulated
Rps6kb1	0.0597168432732656	0.103982895282417	0.999845327493597	85.7301853250516	54.5139550913399	Upregulated
Cav1	0.0396383702449605	0.104392039646202	0.999845327493597	41.0324086890012	20.6920315580766	Upregulated
2010300C02Rik	-0.0465876906066906	0.105136309094325	0.999845327493597	27.8746328767112	48.2855751649427	Downregulated
Plscr1	0.0463103142142087	0.105289798195137	0.999845327493597	51.7905921774862	28.7070940853255	Upregulated
Dynll1	0.109320938864898	0.105362495430782	0.999845327493597	1280.01233163509	1027.93277962137	Upregulated
Tmem37	-0.0217262485624867	0.105551132768262	NA	4.20763100519082	12.9096827971532	Downregulated
Ywhag	0.0862164488371693	0.105964639547987	0.999845327493597	241.49513422443	178.005516905699	Upregulated
Pcolce	0.0523609849108002	0.106188915023421	0.999845327493597	71.8390788094563	42.730327360938	Upregulated
Bbx	0.0615066619265164	0.106212819087484	0.999845327493597	94.1947379197109	61.4029625518373	Upregulated
Hddc3	-0.0317585471469449	0.106684765119872	0.999845327493597	11.2203493471755	24.693310527555	Downregulated
2700049A03Rik	-0.028877456542791	0.107012372636262	0.999845327493597	9.41725305043509	22.0257912145694	Downregulated
Il1a	0.019484991829377	0.107442691760039	0.999845327493597	21.9354035744176	5.56775239229674	Upregulated
AC241534.1	-0.0224460833544546	0.107591292370661	0.999845327493597	6.03537259407008	17.3638847109906	Downregulated
Mgat4a	-0.0771766320434163	0.107655607487898	0.999845327493597	147.221518043657	207.165533935384	Downregulated
Syt8	-0.0978269930553311	0.107825993374425	0.999845327493597	339.409406429025	435.463517784911	Downregulated
Htatsf1	-0.0504442862568022	0.107845133160976	0.999845327493597	48.7242247653682	81.4093573992295	Downregulated
Nprl2	-0.0353632668968838	0.107870668755716	0.999845327493597	15.8531782728487	32.0352409324115	Downregulated
Crtc1	0.0158355885874875	0.107916997497063	NA	9.15597297511099	1.33375965649281	Upregulated
Tvp23b	-0.0664247673238718	0.108180053499517	0.999845327493597	85.6340420332751	125.290749003503	Downregulated
Chka	0.0674584796424716	0.108285514283224	0.999845327493597	152.575288395478	103.460157790383	Upregulated
Urm1	0.0534986249654804	0.108389612783831	0.999845327493597	74.9239301906784	45.3978466739237	Upregulated
Gsdma	-0.0310570441204451	0.108403998216844	0.999845327493597	11.1291484400444	24.9135197055885	Downregulated
Mertk	-0.019343945778377	0.10860068616377	NA	3.30300219530325	11.3432093743349	Downregulated
Pgrmc1	-0.101947105216049	0.108756654237091	0.999845327493597	436.644647530326	554.42585015568	Downregulated
Plekhs1	-0.0112739764076419	0.109029549737823	NA	0.904628809887571	6.68130287075609	Downregulated
Zfp398	-0.0398346605619537	0.109216416598123	0.999845327493597	21.1231946100506	39.5973805153014	Downregulated
Wdr3	0.0310420131808751	0.109240322638717	0.999845327493597	25.6524999825231	10.6825818402345	Upregulated
Pgam1	0.109536323348135	0.109353436132962	0.999845327493597	1324.34401907314	1077.60213279597	Upregulated
2410004B18Rik	0.0549072900928333	0.109715795985623	0.999845327493597	79.1069159037304	48.9587072873352	Upregulated
Commd2	0.0703124104684097	0.109747906844112	0.999845327493597	124.698217641988	86.1087776676844	Upregulated
Tbc1d15	-0.0723115273786408	0.109809164727494	0.999845327493597	98.523157508817	139.521686868857	Downregulated
Fgfr3	-0.0523553634467884	0.109973007641534	0.999845327493597	47.6926460485307	76.7474508956507	Downregulated
Aurka	0.0296927296805249	0.110013335100999	0.999845327493597	26.7641758988119	11.1230001963014	Upregulated
Rer1	-0.105859291784431	0.110123482803971	0.999845327493597	482.430673728915	600.767056483198	Downregulated
Nrarp	-0.067650355048569	0.110197636293079	0.999845327493597	113.912950984586	166.196879998713	Downregulated
Rexo1	0.0480822928943492	0.110199850037811	0.999845327493597	54.9296765276313	31.815031754378	Upregulated
Psma4	0.100149671288431	0.110384997026545	0.999845327493597	472.966567970981	371.355522155211	Upregulated
Ccdc84	0.0293141244503777	0.110495396563261	0.999845327493597	23.8124357475745	9.56903136177516	Upregulated
Btg2	0.0711322063717174	0.110518760185783	0.999845327493597	772.939481639169	538.595798513855	Upregulated
Sgk1	0.0480829517073312	0.11096391037745	0.999845327493597	154.674194828972	90.1600749903311	Upregulated
Pclo	-0.0154925770330604	0.11106244514337	NA	1.65150109765163	7.34193040485647	Downregulated
Selenoo	-0.0356872362150719	0.111093791600846	0.999845327493597	16.4718817152733	33.1487914108708	Downregulated
Swt1	0.0532702067897795	0.111202872913853	0.999845327493597	69.2829489019171	42.717822772646	Upregulated
1190007I07Rik	0.0478053103637696	0.11123997774307	0.999845327493597	56.6600558863446	33.1487914108708	Upregulated
Gm4610	0.0346338509435908	0.111290204665544	0.999845327493597	35.5011122764752	16.4705434105647	Upregulated
Armc10	-0.0450406396746408	0.111294935928494	0.999845327493597	25.1299398318749	44.9449237295647	Downregulated
Tmem8	-0.0330581110304727	0.11148538228942	0.999845327493597	12.6894486305648	26.7002023064403	Downregulated
Cyfip1	0.0718750023234109	0.111577658713455	0.999845327493597	138.238062113518	96.350941151852	Upregulated
Ncoa4	-0.0623762746932303	0.111622527900973	0.999845327493597	65.1172282195798	97.6721962200528	Downregulated
Paqr8	-0.0568790811788807	0.112022313263904	0.999845327493597	60.046878727355	93.4507080725409	Downregulated
Psmc6	0.0822238037792261	0.112200646610749	0.999845327493597	230.133007816368	168.889408488283	Upregulated
Med21	0.0827231585577232	0.112239604303602	0.999845327493597	197.794406243787	145.517353028929	Upregulated
Iffo2	0.0379928826682156	0.112414123880233	0.999845327493597	52.0864023142397	26.9204114844737	Upregulated
Inhba	-0.00936440888006867	0.112758263025177	0.999845327493597	18.9244880696119	143.195088776897	Downregulated
Zfp672	0.0508758659502168	0.112838925218381	0.999845327493597	66.6664247024203	40.4907218157273	Upregulated
Trim12c	0.057107490893891	0.113011340379801	0.999845327493597	92.2585303929858	58.5277386491103	Upregulated
Shisa9	-0.0281648215719915	0.113127989165313	0.999845327493597	8.83429860782925	20.4718223800431	Downregulated
Gde1	-0.0833849156874798	0.113371766629469	0.999845327493597	183.988339312289	246.33500068291	Downregulated
Parvb	0.0238098183564408	0.113410502244264	0.999845327493597	18.6459429635731	6.44858910443058	Upregulated
Zfp296	0.0346392860231675	0.113431838232411	0.999845327493597	33.2728180592525	15.7974112881723	Upregulated
Apc	-0.0767345224569466	0.113500733062596	0.999845327493597	121.588720968627	168.203771777598	Downregulated
Sned1	-0.00704288851047189	0.113558825314424	NA	0.248957429254685	4.00127896947842	Downregulated
Rbpms2	-0.00704288851047189	0.113558825314424	NA	0.248957429254685	4.00127896947842	Downregulated
Gm48045	-0.00704288851047189	0.113558825314424	NA	0.248957429254685	4.00127896947842	Downregulated
Klhl23	-0.0284912018428037	0.113705761326792	0.999845327493597	8.91317686889101	20.4718223800431	Downregulated
Tmprss2	-0.103995388949759	0.113973916381537	0.999845327493597	558.108856468782	694.412964557188	Downregulated
Trim6	0.00930331668587839	0.114012173534007	NA	5.11225981507839	0	Upregulated
Rdh12	0.0322193731631039	0.114019893160162	0.999845327493597	35.464144338267	16.6782480003061	Upregulated
Ksr2	-0.0323082945096812	0.114105635509975	0.999845327493597	13.6187227325912	28.6945894970334	Downregulated
Cggbp1	0.0814298046219778	0.114206086971565	0.999845327493597	204.654310448294	151.085105421225	Upregulated
Tmem65	0.0373424145943464	0.114364709653759	0.999845327493597	36.381095794224	18.4649306011579	Upregulated
Atp1a1	-0.100622284747973	0.114459014879086	0.999845327493597	455.452070462278	574.457254179656	Downregulated
Gm43445	-0.0230661113661014	0.114812028819821	0.999845327493597	6.92767875788824	19.3457673132917	Downregulated
Gm26512	0.00924774490871417	0.114952370129071	NA	5.1184211381131	0	Upregulated
Fignl2	-0.0305110356595154	0.114965164082994	0.999845327493597	11.2930662852026	24.9135197055885	Downregulated
Adgrf4	-0.058100480489642	0.115190528785549	0.999845327493597	61.2559168738096	93.8786218403158	Downregulated
Slc46a3	-0.0164051025854104	0.115295757503778	NA	2.48341296951214	9.56903136177516	Downregulated
Mpped2	-0.0526629553593773	0.115348704891377	0.999845327493597	44.7298021896133	70.9719939136125	Downregulated
Mmab	-0.0425277722383533	0.115351743162749	0.999845327493597	24.0798771459333	42.4976135946125	Downregulated
Mrpl27	0.0809059134631051	0.115614793333638	0.999845327493597	211.547459144753	155.967221102838	Upregulated
Tamm41	-0.0280169340167458	0.115686403566325	0.999845327493597	9.07709471404923	21.1324499141435	Downregulated
Hist2h2bb	-0.0151504818568134	0.11584622838641	NA	2.06437637206453	9.11610841741619	Downregulated
Pcbd1	-0.0474363036030286	0.115880306538541	0.999845327493597	33.8915215016771	56.7285514599665	Downregulated
Echdc3	0.00900245383868379	0.115957795560094	NA	5.29466162934073	0	Upregulated
Rab8a	0.0667844353911957	0.116112777313996	0.999845327493597	120.357475406813	82.9883354103398	Upregulated
Rnd3	0.0375045339343251	0.116162974962828	0.999845327493597	37.983306307598	19.3582719015838	Upregulated
Aldh9a1	-0.047289878334108	0.116230756256735	0.999845327493597	31.9849016517361	53.4004046128805	Downregulated
Slc19a1	-0.0244054415749327	0.116361716558525	0.999845327493597	6.10808953209713	15.7974112881723	Downregulated
Tdrd3	0.0277050194249468	0.116598384864582	0.999845327493597	21.693826406587	8.67569006134928	Upregulated
Gstt2	-0.071695655578725	0.116644323091206	0.999845327493597	110.066400161664	153.765129322503	Downregulated
Ppp2ca	0.0889618299266972	0.116697969971231	0.999845327493597	317.107980287693	242.541426303173	Upregulated
Tuba1c	0.0734511198260587	0.117528268691681	0.999845327493597	296.030419446752	210.984117491705	Upregulated
Relb	0.0410193302965719	0.117532312957367	0.999845327493597	52.3612239740226	28.0464665512251	Upregulated
Eci1	-0.0874585593211287	0.117574187057171	0.999845327493597	246.915460191243	324.391202058469	Downregulated
Gfm2	-0.0405219710121482	0.117968753041523	0.999845327493597	22.3618204332893	40.0503034596604	Downregulated
Rab4a	0.0220756332286273	0.118045774009045	0.999845327493597	15.9862895028334	5.11482944793777	Upregulated
Rpl35	-0.104555352912483	0.118076428708866	0.999845327493597	2347.24101617897	2869.00051122729	Downregulated
Anxa4	0.068531424530061	0.118370369962193	0.999845327493597	405.754223395251	282.886966470619	Upregulated
Gm21887	-0.0328251054217992	0.118525245787589	0.999845327493597	14.201677175197	28.7070940853255	Downregulated
Adra2c	0.00912545924530037	0.118619697563355	NA	5.02722023098193	0	Upregulated
Hsd17b12	-0.0899824016963042	0.118679709386697	0.999845327493597	241.301628702487	312.852792682685	Downregulated
4932441J04Rik	0.00902457549549155	0.118782663986091	NA	5.1245824611478	0	Upregulated
Meg3	0.00832964876907549	0.119035500854922	NA	5.74328590357246	0	Upregulated
Alcam	-0.0908635334614446	0.119298831157503	0.999845327493597	279.409380409169	360.868140316426	Downregulated
Zfp715	-0.0237163266654797	0.119307987525165	0.999845327493597	6.67872132863356	17.7917984787655	Downregulated
Elovl1	-0.0881206358637411	0.119832803552118	0.999845327493597	212.195750263962	275.47000853601	Downregulated
BC051226	0.0345540798118048	0.119964314512633	0.999845327493597	39.9034677419978	19.7986902576507	Upregulated
Sptlc2	0.0758497637037254	0.120295022427614	0.999845327493597	164.247985463141	119.257569078555	Upregulated
Sgf29	0.0390796745791992	0.120812352436751	0.999845327493597	43.1756633221275	22.9191325149953	Upregulated
Stx6	0.0438353534062643	0.120849957554859	0.999845327493597	56.5257257179705	32.0477455207035	Upregulated
Hspa5	0.0954624717374931	0.120865378120083	0.999845327493597	635.294325368635	499.741704239475	Upregulated
Vcpkmt	0.0368339114881138	0.120930909798309	0.999845327493597	35.6219008603905	18.2447214231244	Upregulated
Atp6v0e2	0.00898740407674723	0.121096895998735	NA	5.03954287705134	0	Upregulated
Als2cl	-0.0513089512277542	0.121107401463114	0.999845327493597	42.8527700164564	68.0842654225934	Downregulated
Agps	-0.0385838984858003	0.121277455838506	0.999845327493597	20.3639996762171	37.1625749686413	Downregulated
Ndufb6	-0.0949211453439331	0.121372857642814	0.999845327493597	296.809317288079	375.809724069049	Downregulated
Xpr1	-0.0596105241510752	0.121773375146574	0.999845327493597	64.8744321133598	96.9990640976603	Downregulated
Prr11	0.0147765031803435	0.121830669133266	NA	8.64573547053221	1.11355047845935	Upregulated
Lemd3	0.0223734528792489	0.121859580140946	0.999845327493597	15.3306181222005	4.89462026990431	Upregulated
Serpinb9	0.0332335320527697	0.122140224991403	0.999845327493597	38.4085042280803	19.1255581352583	Upregulated
Arhgef10	-0.0318812147232908	0.122166212623153	0.999845327493597	13.454804887433	27.3733344288327	Downregulated
Kmt2e	0.0667155721759596	0.122189958146097	0.999845327493597	136.209434741272	95.885513619201	Upregulated
H2-Eb1	-0.0231585325767575	0.122221867343801	0.999845327493597	11.178439024322	29.1350078531004	Downregulated
Myh10	-0.0198312014623373	0.122223598533474	NA	4.0375518369979	12.6769690308277	Downregulated
Scnm1	0.0481991818099337	0.122364403300113	0.999845327493597	69.4049564242218	41.6167768824787	Upregulated
Cdk2ap1	0.0563466050045241	0.122399331295652	0.999845327493597	102.695039514189	66.3225919983258	Upregulated
3110021N24Rik	0.00900274265574248	0.122492203525127	NA	4.94834196992017	0	Upregulated
Zfp93	0.00900274265574248	0.122492203525127	NA	4.94834196992017	0	Upregulated
Plin2	0.0789992935419348	0.122631578316789	0.999845327493597	610.030121999474	451.788879547194	Upregulated
Zfr2	-0.0233809661223548	0.12272784956929	0.999845327493597	6.02921127103537	15.5772021101388	Downregulated
Pnn	-0.0774157758153568	0.122751330631	0.999845327493597	136.434965816777	184.221392243804	Downregulated
Snrpd2	0.102036615903213	0.122796570383859	0.999845327493597	700.3462835427	568.499101784461	Upregulated
Cep55	0.023999752155944	0.12282505029832	0.999845327493597	17.4861954013962	6.22837992639712	Upregulated
BB218582	-0.0224100128274716	0.122882428038797	0.999845327493597	5.45241815146425	14.6838608097129	Downregulated
Zfp934	-0.0222564898426912	0.122972583659894	0.999845327493597	5.44009550539484	15.1242791657799	Downregulated
Icosl	-0.0233767729143211	0.123259852393652	0.999845327493597	6.82415520468766	18.2447214231244	Downregulated
Mfng	0.0180191040144493	0.123392115819822	NA	10.8801910107897	2.44731013495216	Upregulated
Gm30984	-0.00960826067165037	0.123859312301327	NA	0.412875274412906	3.78106979144496	Downregulated
Alpk2	-0.00960826067165037	0.123859312301327	NA	0.412875274412906	3.78106979144496	Downregulated
Ppic	0.0441536160737585	0.124023661229347	0.999845327493597	52.6348266954162	30.7014812759187	Upregulated
Akr1b8	0.0844224773880858	0.124471458183591	0.999845327493597	2118.93710215205	1608.9560376113	Upregulated
Ttc3	-0.0661833205935038	0.124667268981389	0.999845327493597	88.6264735689766	126.146576539053	Downregulated
Braf	-0.0649183964954854	0.125051078990846	0.999845327493597	88.3405482015137	126.599499483412	Downregulated
Il15	0.0139854508622698	0.125104306437232	NA	8.93166083799513	1.33375965649281	Upregulated
Myl12a	0.0943874179962133	0.125143803885607	0.999845327493597	878.348607476284	693.632164551391	Upregulated
Serpinb6a	0.0954784138538192	0.125154685212529	0.999845327493597	888.193429692892	702.295350024448	Upregulated
Ier5l	0.0465594594075088	0.125207177766966	0.999845327493597	65.3723469718692	39.8175896933349	Upregulated
Rps27rt	0.0659671230210098	0.125400921588112	0.999845327493597	128.255119651192	89.6696382810959	Upregulated
Ccna2	0.036730396006305	0.125530387933449	0.999845327493597	37.613560294428	19.7986902576507	Upregulated
Mfsd7a	-0.0143562829756721	0.125535196313184	NA	1.73654068174809	7.56213958288993	Downregulated
Ints7	-0.0362830606806103	0.125546531361506	0.999845327493597	18.7001759324961	35.1556831897561	Downregulated
Rncr4	-0.0142706788279694	0.125551281644389	NA	2.07053769509924	8.89589923938273	Downregulated
Ddit4	0.0520483714738157	0.125815180366332	0.999845327493597	97.6296324066094	61.6481809064549	Upregulated
Ube4a	-0.0642535713065414	0.125821261785912	0.999845327493597	78.3662049390011	111.915638673699	Downregulated
Slamf7	-0.00455481944089475	0.125833917959329	NA	0	2.66751931298561	Downregulated
Syt14	-0.00455481944089475	0.125833917959329	NA	0	2.66751931298561	Downregulated
Itga4	-0.00455481944089475	0.125833917959329	NA	0	2.66751931298561	Downregulated
Nnat	-0.00455481944089475	0.125833917959329	NA	0	2.66751931298561	Downregulated
Gm10614	-0.00455481944089475	0.125833917959329	NA	0	2.66751931298561	Downregulated
Fgf22	-0.00455481944089475	0.125833917959329	NA	0	2.66751931298561	Downregulated
Hist1h4f	-0.00455481944089475	0.125833917959329	NA	0	2.66751931298561	Downregulated
Gm49519	-0.00455481944089475	0.125833917959329	NA	0	2.66751931298561	Downregulated
Tead4	0.0196922555694973	0.126137663873545	0.999845327493597	17.0548361578792	5.33503862597123	Upregulated
Myof	-0.100562848197392	0.126164188238771	0.999845327493597	679.778960206337	830.631513755543	Downregulated
Psmg2	-0.0485495838208804	0.126298437340009	0.999845327493597	37.182201050911	59.6287845392776	Downregulated
Rbsn	0.0282651116376872	0.126468611599112	0.999845327493597	23.0174918139222	9.78924053980862	Upregulated
Cd47	0.0858788961099042	0.126557907032297	0.999845327493597	399.890082276676	306.857126522614	Upregulated
Ablim1	-0.066500548025085	0.127742752594912	0.999845327493597	96.7631904733195	135.520407899379	Downregulated
Bicral	0.0237013628282222	0.127827360277662	0.999845327493597	17.0671588039486	6.00817074836366	Upregulated
Wdr61	0.0788936352088903	0.128052816209205	0.999845327493597	398.899194944302	297.766027281781	Upregulated
Mrpl50	0.0622164499438638	0.128069956222765	0.999845327493597	109.373760842823	75.4261958274499	Upregulated
Magt1	-0.074915803967934	0.128200327606162	0.999845327493597	128.171299005485	172.670478279728	Downregulated
Serinc5	-0.0530416942173523	0.128327206078611	0.999845327493597	50.1144457876958	77.2003738400096	Downregulated
Cyp2j9	0.00866781893932946	0.128752736639881	NA	4.96066461598958	0	Upregulated
Amn1	-0.0521682480996572	0.128884925498347	0.999845327493597	53.0846699080373	81.4343665758136	Downregulated
Ppp1r15a	0.0504733464421159	0.128915395328592	0.999845327493597	73.9157778275902	46.9393109201579	Upregulated
Nop10	-0.0910534835332196	0.128931666575571	0.999845327493597	343.267060959627	433.2239122397	Downregulated
Krt1	0.0167520300411787	0.129237332822002	NA	11.2992276082373	2.66751931298561	Upregulated
Tmem45b	-0.080169154104777	0.129414165508361	0.999845327493597	340.044089332687	444.346912436001	Downregulated
Mblac2	-0.0222055661984535	0.129558209702532	0.999845327493597	5.43393418236013	14.6838608097129	Downregulated
Myzap	-0.056480608341562	0.12962257757424	0.999845327493597	58.0022052627839	86.1087776676844	Downregulated
Spata5	0.0218085900755573	0.12979423120961	0.999845327493597	15.0089437549187	4.89462026990431	Upregulated
Ly6m	-0.0234137590526469	0.129997716689008	0.999845327493597	6.91535611181883	17.5840938890241	Downregulated
Gm13648	-0.0275208345397012	0.130106566162946	0.999845327493597	10.4549930903074	23.5797600490957	Downregulated
Ano10	-0.0513083668296488	0.130176037062613	0.999845327493597	43.945961963641	68.0842654225934	Downregulated
Usp7	-0.0670906387790795	0.130285585327979	0.999845327493597	91.5289231359364	127.933259139905	Downregulated
3300005D01Rik	0.0214367761307163	0.130352086316234	0.999845327493597	18.6767495787467	6.44858910443058	Upregulated
Rab34	0.0409176365087687	0.130398812628976	0.999845327493597	49.6781441595335	28.474380319	Upregulated
Osbpl7	-0.0305155409005389	0.130466671119721	0.999845327493597	12.7868108607307	26.0395747723399	Downregulated
Ntpcr	-0.0555990558175899	0.13048467743846	0.999845327493597	56.3987758110205	84.1143904770912	Downregulated
Aifm1	-0.0512742193016073	0.130556340576851	0.999845327493597	46.7818559156084	72.3057535701053	Downregulated
Bmyc	-0.0679197980542007	0.130648814051148	0.999845327493597	100.157393575754	138.836050158172	Downregulated
Aopep	0.0548451551910356	0.131494850822754	0.999845327493597	96.3799028756907	62.9819405629477	Upregulated
5730507C01Rik	0.0206581130156321	0.131597247083852	0.999845327493597	15.3121341530964	4.67441109187085	Upregulated
Foxs1	-0.00866189255621091	0.131734192606746	NA	0.327835690316443	3.78106979144496	Downregulated
Fry	-0.0549133292728746	0.132527330883399	0.999845327493597	61.7119214094654	92.5448621838229	Downregulated
Ifitm1	-0.027536525484417	0.132749502118413	0.999845327493597	14.2374261750159	31.802527166086	Downregulated
Sowaha	-0.0369595001508317	0.132883839699503	0.999845327493597	19.3743312822331	35.1556831897561	Downregulated
Tinagl1	0.0612542988246142	0.133027180730376	0.999845327493597	242.630236494468	167.372953418633	Upregulated
Usp36	0.0317282008637819	0.133450714215181	0.999845327493597	29.9513318948451	14.243442453646	Upregulated
Arf6	0.0633346009002981	0.133454182126238	0.999845327493597	167.580575335229	116.174640586087	Upregulated
Rgs10	0.0513409853437919	0.133836809922298	0.999845327493597	92.7071546672175	58.9806615934693	Upregulated
Gopc	0.0342483829770661	0.133903848872975	0.999845327493597	40.8192002595654	21.5728682702104	Upregulated
Asb13	0.0464999727015035	0.133999782149324	0.999845327493597	77.2199989612829	47.6124430425503	Upregulated
Sox7	0.0141801571681908	0.134498389417737	NA	8.16014325809225	1.11355047845935	Upregulated
Slc23a1	-0.0280763195670046	0.13483792138517	0.999845327493597	13.4732888565371	28.6945894970334	Downregulated
Lmo1	0.0889600920731343	0.134922433645218	0.999845327493597	710.605333234286	560.118648430897	Upregulated
Homer3	0.0390584363231929	0.134984255118958	0.999845327493597	45.1241934949221	24.9260242938805	Upregulated
Gng5	0.0977480670395542	0.135054382506049	0.999845327493597	2672.96135418307	2183.86621473532	Upregulated
Znrd1	0.0721784390983283	0.135092688574599	0.999845327493597	186.872304910144	137.294585911938	Upregulated
Sh3tc2	-0.0372901203078233	0.135191345129545	0.999845327493597	20.4552005833483	36.4894428462489	Downregulated
Fzd3	-0.0278182900964036	0.135531563602457	0.999845327493597	10.703950519562	23.3595508710622	Downregulated
Jmy	-0.0367470566346964	0.135647662458776	0.999845327493597	22.0216620969034	39.8175896933349	Downregulated
Mau2	0.0453616004107409	0.136184116538461	0.999845327493597	57.7470865104945	35.1556831897561	Upregulated
1700094D03Rik	-0.0200196436438926	0.136373620150164	NA	4.37154885034904	12.4567598527942	Downregulated
Nhsl1	-0.0546468208753593	0.136453106257791	0.999845327493597	55.32406783294	82.107498698206	Downregulated
Epha1	-0.0683741644202302	0.136620756348553	0.999845327493597	129.653939873333	177.540089373048	Downregulated
Bok	0.0623590439388363	0.136682808078724	0.999845327493597	188.301998378547	131.751842696226	Upregulated
Ppp4r4	0.00854502395061915	0.136700112330387	NA	4.69938454066549	0	Upregulated
C1qtnf4	-0.0614476678517692	0.136733572493047	0.999845327493597	75.9678315535854	107.694150526187	Downregulated
Tulp3	0.0243919147547077	0.136829737294427	0.999845327493597	18.9010617158625	7.34193040485647	Upregulated
Zfp326	0.0431364949025392	0.136855107756669	0.999845327493597	61.6441468560836	37.3702795583827	Upregulated
Cuedc2	0.0555990198974688	0.137013359920524	0.999845327493597	112.750698914542	75.2184912377085	Upregulated
Orai1	0.0419285533932485	0.137031122671963	0.999845327493597	57.1098990989658	33.1612959991629	Upregulated
Vezt	-0.0395909743650299	0.137347928500432	0.999845327493597	25.8102565046467	44.0640870174309	Downregulated
Cplane1	-0.0294732663867389	0.137361773891539	0.999845327493597	12.7017712766342	26.2472793620813	Downregulated
Ndufc2	0.0925691029330601	0.137550826514132	0.999845327493597	639.66959766524	515.967029295422	Upregulated
Gm26520	0.0139924224168774	0.137663288824624	NA	8.0874263200652	1.11355047845935	Upregulated
Pced1a	0.0136577646297211	0.137792935387103	NA	8.23286019611931	1.33375965649281	Upregulated
Mgp	0.0105269737973416	0.13788056370306	NA	10.5757816742226	1.11355047845935	Upregulated
Apmap	-0.0351253287232101	0.138008862342088	0.999845327493597	18.7124985785655	34.4825510673636	Downregulated
Tarbp2	0.0475591307028691	0.138012108714763	0.999845327493597	63.7578138124258	39.8300942816269	Upregulated
Sp110	0.0439201923257398	0.138394609612815	0.999845327493597	60.6433747544196	37.1500703803492	Upregulated
Tex264	-0.0647093462701326	0.138546605168566	0.999845327493597	109.429212750135	151.317819187551	Downregulated
Ifnlr1	-0.0304311465652807	0.138726321541898	0.999845327493597	12.6956099535995	25.3664426499474	Downregulated
Nupr1	-0.0289318492324697	0.138792079644846	0.999845327493597	2858.71123220349	5887.17311515111	Downregulated
Pheta1	0.0177131190388048	0.138906987278002	NA	13.7826405777494	4.00127896947842	Upregulated
Prnp	0.0347094342825811	0.138914889939419	0.999845327493597	34.7295946965724	18.2447214231244	Upregulated
Eif4a2	-0.0848201461460362	0.138933678202923	0.999845327493597	295.345160389335	375.174105711533	Downregulated
Taf3	0.0459456372313352	0.138937364556628	0.999845327493597	60.7518406922655	37.6029933247082	Upregulated
Ubash3a	0.00782138608021483	0.139085299378537	NA	5.2515323680978	0	Upregulated
Mtfp1	0.00842032633311176	0.13923296991151	NA	4.69322321763078	0	Upregulated
Adcy8	0.00842032633311176	0.13923296991151	NA	4.69322321763078	0	Upregulated
1810037I17Rik	0.0910022061535455	0.139247550715216	0.999845327493597	2687.39255240438	2155.8850288914	Upregulated
Vamp3	0.0563747354912204	0.139375151817409	0.999845327493597	93.1927468796574	63.4098543307226	Upregulated
Yipf1	-0.071492212367129	0.139467798967785	0.999845327493597	135.318347515843	181.333663752785	Downregulated
Ptgds	-0.0164503225361547	0.139552559827994	0.999845327493597	6.34472431528241	21.1574590907276	Downregulated
Zfp91	0.0786817018562865	0.139683830446158	0.999845327493597	214.30203695888	162.868733151627	Upregulated
Il1rap	0.0137510977184087	0.139831884171282	NA	8.09358764309991	1.11355047845935	Upregulated
Sorl1	-0.0751891058782576	0.139927190654422	0.999845327493597	161.948193246281	213.58911386323	Downregulated
Zfp367	0.0138782777036789	0.139939732620079	NA	7.99622541293403	1.11355047845935	Upregulated
Rassf7	0.0781013225005944	0.139941943832879	0.999845327493597	226.779496098398	173.110896635795	Upregulated
Rcan3	0.0315143825589675	0.140024438188971	0.999845327493597	29.5384566204322	14.4636516316795	Upregulated
Krtcap3	0.0759687892152777	0.140390280491742	0.999845327493597	262.209110375236	198.269634696001	Upregulated
Fbxw17	0.0393947791027672	0.14058919950444	0.999845327493597	48.360640075233	27.3733344288327	Upregulated
Susd6	-0.0503114207047179	0.140758437081493	0.999845327493597	48.3779051059477	73.6520178148902	Downregulated
Rasa4	0.0230475631081993	0.141325891044066	0.999845327493597	18.9799399769243	6.90151204878955	Upregulated
Smtnl2	-0.017416848768488	0.141353141581628	NA	3.45459739439206	11.3432093743349	Downregulated
Fam174b	-0.0626273751709295	0.141854677571151	0.999845327493597	134.286768799006	187.977452858665	Downregulated
2610027K06Rik	-0.0306979902019269	0.141892798536098	0.999845327493597	20.9407927957882	38.924248392909	Downregulated
2310040G24Rik	0.00839597061031333	0.141894908802872	NA	4.62050627960373	0	Upregulated
1810010H24Rik	0.00839597061031333	0.141894908802872	NA	4.62050627960373	0	Upregulated
Tomm40l	0.0304823402927711	0.141984921184709	0.999845327493597	27.6318367704912	13.3501011532201	Upregulated
Pitpnm2	0.016614278097005	0.142031224663088	NA	10.3761148292456	2.44731013495216	Upregulated
Plxnb1	-0.0490405767507505	0.142128723559155	0.999845327493597	51.9902590224633	79.2197702071869	Downregulated
Chchd6	-0.0549398398747955	0.142177120568919	0.999845327493597	60.0296136966402	88.1031648582776	Downregulated
Arhgef26	-0.0142138884707688	0.142188995641095	NA	1.90045852690631	7.56213958288993	Downregulated
Mpc1	-0.0759357381942539	0.142287471323404	0.999845327493597	170.605032424493	223.818772759106	Downregulated
Pdcd6	0.079070484525942	0.142302261982132	0.999845327493597	400.731878917827	308.436104533724	Upregulated
Card14	-0.0233271041054824	0.142333951384344	0.999845327493597	7.26783709427409	17.3513801226986	Downregulated
Sptlc1	-0.061564701317998	0.142506018978824	0.999845327493597	81.5471996119996	114.803367164718	Downregulated
Eid2	0.0276095652443672	0.142755554756988	0.999845327493597	26.3870496242178	11.5759231406604	Upregulated
Tmem139	-0.0350888848868061	0.142856176171818	0.999845327493597	34.1404789309318	61.2202671386801	Downregulated
Polg	-0.0489389120006596	0.143011290007828	0.999845327493597	45.6036243843273	70.0786526131866	Downregulated
Ddi2	-0.0633820826886251	0.143121442482309	0.999845327493597	129.706953903866	181.075940809875	Downregulated
Mpp7	-0.0673289425896637	0.143201648668636	0.999845327493597	118.809497862362	161.522468906842	Downregulated
Rnaset2b	0.0578198748404031	0.143232739990761	0.999845327493597	103.277993956795	71.204707679938	Upregulated
Fcgr4	-0.00836962640169997	0.143267850020422	NA	0.327835690316443	3.5608606134115	Downregulated
Mettl5os	-0.00836962640169997	0.143267850020422	NA	0.327835690316443	3.5608606134115	Downregulated
Lrrc8b	-0.00836962640169997	0.143267850020422	NA	0.327835690316443	3.5608606134115	Downregulated
Mfsd4a	-0.0467169244901269	0.143453221784417	0.999845327493597	66.4236285962003	104.315985325933	Downregulated
Sesn3	-0.0634225103496565	0.143475413655276	0.999845327493597	89.4287977640531	124.15218934846	Downregulated
Efnb1	0.0541178495523112	0.143550894173963	0.999845327493597	93.0584167112833	62.5290176185888	Upregulated
Col5a3	0.0167583603020168	0.143734624124454	NA	10.2245196301568	2.44731013495216	Upregulated
Mtmr6	-0.0383953051642809	0.143831332696312	0.999845327493597	24.328834575188	41.8244814722201	Downregulated
Sin3b	0.083301593120847	0.1438912276791	0.999845327493597	320.185451407491	251.437325542556	Upregulated
Plxnd1	0.0166429173985739	0.144287111835425	NA	10.2306809531915	2.44731013495216	Upregulated
Sun2	-0.041437412144935	0.144387668561996	0.999845327493597	31.4389151473385	51.8339311900622	Downregulated
Elp2	-0.0419427546991255	0.144426746967013	0.999845327493597	32.3497052802608	52.9474816685215	Downregulated
Mex3c	0.0383093043302343	0.144604497336797	0.999845327493597	42.6407805254099	24.2528921714881	Upregulated
Washc3	0.055533654511373	0.144706069499041	0.999845327493597	105.786052218446	71.8778398023305	Upregulated
March9	0.0249302007978272	0.144862829855617	0.999845327493597	20.3639996762171	8.23527170528236	Upregulated
Emilin1	0.00825016252536433	0.144883943558728	NA	4.62666760263843	0	Upregulated
Tmem106a	0.0320817220281129	0.145831352479105	0.999845327493597	34.9415841876188	17.5840938890241	Upregulated
Phldb1	0.0262863603691389	0.145862856437251	0.999845327493597	22.1670959729575	9.56903136177516	Upregulated
Enho	0.0499106408123951	0.146028193183527	0.999845327493597	138.143204391218	90.5754841698139	Upregulated
Ercc1	0.0514287794188035	0.146077696634037	0.999845327493597	83.6596476299524	55.4072963917657	Upregulated
Xist	-0.0955720156156784	0.146152112882529	0.999845327493597	1456.34562291596	1748.87575566013	Downregulated
Maip1	0.0469343732849216	0.146197153312129	0.999845327493597	73.8738675047367	46.7316063304165	Upregulated
Dap3	-0.061724300666148	0.146308526687291	0.999845327493597	116.994078919552	163.28414233111	Downregulated
Pcyt2	-0.046176715659269	0.14637756293286	0.999845327493597	40.0969732639401	62.5165130302967	Downregulated
Hk1	0.0623958610004822	0.146481384100907	0.999845327493597	148.897664433447	107.021018403794	Upregulated
Rarres2	0.00639972440884099	0.146491736512456	NA	6.72063165148709	0	Upregulated
1700019N19Rik	0.00816578252188921	0.146684418716108	NA	4.60818363353432	0	Upregulated
L2hgdh	-0.0256068622313016	0.146821541414513	0.999845327493597	12.1188168340284	26.9079068961817	Downregulated
Tm7sf3	0.0316842992213416	0.147254612830019	0.999845327493597	30.9410002888292	15.5772021101388	Upregulated
Il3ra	-0.0347065369329047	0.147407824606427	0.999845327493597	19.4470482202601	34.9354740117226	Downregulated
Cavin1	0.0513628060445644	0.147511230612777	0.999845327493597	100.683677172658	67.8515516562679	Upregulated
Tram2	-0.0145108891933396	0.147552414127169	NA	1.89429720387161	7.34193040485647	Downregulated
Piga	0.024077515078161	0.147571588233142	0.999845327493597	20.588311813333	8.23527170528236	Upregulated
Mpp5	0.0388183162928081	0.147632268428857	0.999845327493597	45.7737035525203	26.2597839503733	Upregulated
Ydjc	-0.0426511554384527	0.147691509766802	0.999845327493597	40.6059918301295	65.4292506978999	Downregulated
Ptpn4	-0.029999538586293	0.147736568764273	0.999845327493597	14.7353410335252	29.1475124413924	Downregulated
Dhrs1	0.0420534447812755	0.147848561044196	0.999845327493597	53.776090288489	32.267954698737	Upregulated
5830408C22Rik	-0.0235586308033616	0.14797050542638	0.999845327493597	8.01470938203815	18.4649306011579	Downregulated
Dab2	-0.0287207690331808	0.148192723257794	0.999845327493597	16.9944418659215	34.4700464790716	Downregulated
G0s2	0.0133501516395902	0.148991993452914	NA	12.1422431877778	2.44731013495216	Upregulated
Gm43065	-0.00797119647599421	0.149010656545034	NA	0.412875274412906	4.00127896947842	Downregulated
Srgap2	-0.042352262855138	0.14922006570588	0.999845327493597	35.5011122764752	56.7410560482586	Downregulated
Eif5	-0.0891722418557905	0.149674300291352	0.999845327493597	491.950231394162	604.585640039519	Downregulated
Pcgf5	0.0456013274150572	0.14986130176893	0.999845327493597	63.4965337371017	40.4907218157273	Upregulated
Cutc	0.0293636147449093	0.149993283801897	0.999845327493597	47.1096916059249	22.7114279252539	Upregulated
H2-Q10	0.0131571327899253	0.151021994087143	NA	7.74110666064464	1.11355047845935	Upregulated
Scamp5	-0.0712486941560354	0.151440096045113	0.999845327493597	165.364603764075	216.734565297159	Downregulated
Gucd1	0.0131449726142417	0.151620545995637	NA	7.75342930671405	1.33375965649281	Upregulated
Dglucy	-0.0321586066311317	0.151959014544774	0.999845327493597	18.0814724900714	33.3690005889043	Downregulated
Scaf1	-0.0476305654096635	0.152103357947321	0.999845327493597	53.4531969828179	81.654575753847	Downregulated
Dcn	0.00336599019705953	0.152507127065382	NA	18.692795671072	0	Upregulated
Tnfsf9	0.0241307101274963	0.152730393299815	0.999845327493597	25.1780114777632	10.4623726622011	Upregulated
Ogg1	0.0162426127787355	0.152738719926248	NA	9.98172352393681	2.44731013495216	Upregulated
Ube2s	0.077907147094901	0.152843134298441	0.999845327493597	589.725231045737	461.170342084588	Upregulated
Pdlim4	0.0153924766722036	0.152892471991857	NA	10.3218818603227	2.2271009569187	Upregulated
Thsd1	-0.0280247882477095	0.152923711984938	0.999845327493597	11.8698594047737	23.8124738154212	Downregulated
Gm7607	0.00807771841871814	0.152994821900048	NA	4.45658843444551	0	Upregulated
Apaf1	0.0153769283488555	0.153393305484059	NA	10.5585166435079	2.66751931298561	Upregulated
Xrn2	0.0660766983860327	0.153415091506325	0.999845327493597	164.450090184897	120.383624145307	Upregulated
Nfe2l2	0.072380436075262	0.153511255541648	0.999845327493597	406.986687895455	310.222787134576	Upregulated
Gm15199	0.0223585362089237	0.153612056919466	0.999845327493597	28.7915843326682	11.1355047845935	Upregulated
Ldhb	-0.0773181720916423	0.153734899292704	0.999845327493597	1060.25639106201	1357.25124230339	Downregulated
Suv39h1	0.016079249929736	0.153953235754129	NA	9.9694008778674	2.44731013495216	Upregulated
Psmc5	0.0856057200903936	0.154083919640833	0.999845327493597	479.39633187036	386.920219677058	Upregulated
Lpin2	-0.044293699645892	0.154105565108254	0.999845327493597	59.1003395946138	92.9727759515978	Downregulated
Slfn3	0.00793620374600532	0.154111746552793	NA	4.54778934157667	0	Upregulated
Smap1	0.0725706357466175	0.154169763255171	0.999845327493597	326.991122643075	249.247738350513	Upregulated
Slc43a2	-0.0427677762802183	0.154362627407661	0.999845327493597	40.7403219985036	64.7311093989233	Downregulated
Ethe1	0.0699384960354422	0.154430731540827	0.999845327493597	207.065006479779	155.992230279422	Upregulated
Olfr1369-ps1	0.0127034084707407	0.154813688909822	NA	7.85079153687992	1.33375965649281	Upregulated
Sytl1	-0.0724980428785943	0.155022054283024	0.999845327493597	173.68494142107	225.397750770216	Downregulated
Faap24	0.0200898054582126	0.155103926356989	0.999845327493597	14.1893545291276	4.89462026990431	Upregulated
Tbc1d2	0.0482421346250802	0.155405722258902	0.999845327493597	75.0262348054896	49.1789164653686	Upregulated
Ms4a4d	0.00787141027142683	0.155445358500979	NA	4.52314404943786	0	Upregulated
Gfpt1	-0.0622432495618117	0.155562315808812	0.999845327493597	116.840045843684	159.540586304541	Downregulated
Cmtm6	0.0450931360920032	0.15592535853152	0.999845327493597	81.7037371957337	52.9474816685215	Upregulated
Ppp2r5b	0.0275280294525271	0.155972701308703	0.999845327493597	25.9137800578472	12.4567598527942	Upregulated
Kcnmb4os2	-0.00833924436306401	0.156087669771316	NA	0.819589225791108	6.66879828246404	Downregulated
Pkp4	-0.0658774460248515	0.156586603661065	0.999845327493597	130.291127284861	173.563819580154	Downregulated
Pbk	-0.0261798836018439	0.156760389883435	0.999845327493597	13.2662417501359	28.021457374641	Downregulated
Mecr	-0.0396017485361103	0.156901097901896	0.999845327493597	29.1798143149422	47.8326522205838	Downregulated
Sorbs3	0.00786920820866605	0.156923721772301	NA	4.46274975748021	0	Upregulated
Rnf150	-0.0335206565231835	0.157051774261006	0.999845327493597	25.2765926463185	44.9324191412726	Downregulated
Ctse	0.0778920889612751	0.157207592704429	0.999845327493597	736.106171386633	577.042114785821	Upregulated
Ankrd17	0.0688960955615719	0.157316727630522	0.999845327493597	181.030437838016	136.621453789546	Upregulated
Epcam	-0.0855373590839254	0.157361736077558	0.999845327493597	573.852416496483	705.390783105208	Downregulated
Man1a	0.0393410602463422	0.157369255820392	0.999845327493597	50.1994853717922	29.8206445637848	Upregulated
D1Ertd622e	0.0268549013421753	0.157651895315415	0.999845327493597	26.308171363156	12.6769690308277	Upregulated
Homez	0.0127956778709676	0.158205595293555	NA	7.58335013852113	1.33375965649281	Upregulated
Snx30	-0.0333181392080103	0.158497890643214	0.999845327493597	18.7124985785655	33.3815051771963	Downregulated
Fbxl20	-0.0357088560075173	0.158622785325989	0.999845327493597	22.5010929863087	38.4963346251341	Downregulated
Gm3636	-0.0080562060370456	0.15864391737585	NA	0.655671380632886	5.56775239229674	Downregulated
Trmt61a	-0.0265285286509176	0.158731164891196	0.999845327493597	12.1003328649243	24.9260242938805	Downregulated
Fbxo42	0.026500189321399	0.158794804831251	0.999845327493597	23.4242057653004	10.6825818402345	Upregulated
Chst10	0.0128544057923753	0.158952097347357	NA	7.49831055442466	1.11355047845935	Upregulated
Nppc	0.00705570806751891	0.159184888911449	NA	5.16649278400133	0	Upregulated
Ipo4	-0.0462865269931626	0.159212419673364	0.999845327493597	45.2573047249068	68.7448929566938	Downregulated
Dlc1	0.0258283540386846	0.159462161737971	0.999845327493597	24.2622789601956	11.3432093743349	Upregulated
Nbeal1	-0.0592038618176007	0.159498077555565	0.999845327493597	151.403218187232	208.889693594775	Downregulated
Olfr655	0.011448444275068	0.15954090095726	NA	8.36719036449341	1.11355047845935	Upregulated
Apbb2	-0.0438923824245641	0.159668821999162	0.999845327493597	37.5950763253239	58.0748157047514	Downregulated
Nr4a1	0.0200926522610836	0.159693906010705	0.999845327493597	19.6910632648695	7.12172122682301	Upregulated
Itih5	-0.0165508367826734	0.159855778317582	NA	3.21180128817208	10.0094497178421	Downregulated
Hist1h2ap	-0.0379365283283976	0.159923952894663	0.999845327493597	97.9710096813847	162.781201033583	Downregulated
2700033N17Rik	0.0176205630926148	0.160020726219079	NA	12.1915337720554	3.78106979144496	Upregulated
4921524J17Rik	0.0372343924432426	0.160348241143546	0.999845327493597	45.2092330790185	26.2597839503733	Upregulated
Notch1	-0.0545111534999047	0.160392743046265	0.999845327493597	95.1363346678067	135.250180368177	Downregulated
Rnf44	-0.0488990117779601	0.160653737355136	0.999845327493597	55.7073554305688	82.0949941099139	Downregulated
Arsb	0.0307929097139466	0.160663317440995	0.999845327493597	30.2606836160574	15.7974112881723	Upregulated
Gm42047	0.0165419528040126	0.160725176605487	NA	13.0357682899854	4.00127896947842	Upregulated
Tmem184b	0.0443651723640941	0.160740733114288	0.999845327493597	62.500704020083	40.2705126376938	Upregulated
Acaa1b	0.0650140525571361	0.160959612126796	0.999845327493597	211.710158051522	157.338494524207	Upregulated
Nrip3	-0.0143372938189662	0.161292474320788	NA	2.39837338541568	8.23527170528236	Downregulated
Pik3c3	0.0286021299882612	0.161569362148471	0.999845327493597	27.0550436509201	13.5703103312536	Upregulated
Armcx1	-0.0138853404518866	0.161594442462256	NA	2.06437637206453	7.56213958288993	Downregulated
Zfp825	0.0127679223382852	0.161604209214034	NA	7.4194322933629	1.11355047845935	Upregulated
Xlr3a	0.0126034459338578	0.161934671494332	NA	7.51679452352878	1.11355047845935	Upregulated
Elac2	-0.0357269094206418	0.161980531636088	0.999845327493597	22.7562117385981	38.4963346251341	Downregulated
Alad	-0.0589432746283155	0.162173798638603	0.999845327493597	91.505496782187	125.706158182986	Downregulated
Fam241a	0.0611330755556254	0.16250275941738	0.999845327493597	163.726644250883	119.282578255139	Upregulated
Endog	-0.0606932235348055	0.162548218714201	0.999845327493597	97.7651815133729	133.048088587842	Downregulated
Adamts15	-0.00686853761745827	0.162597776290582	NA	0.327835690316443	4.00127896947842	Downregulated
Acot6	-0.00686853761745827	0.162597776290582	NA	0.327835690316443	4.00127896947842	Downregulated
Arl13b	0.0239914477833583	0.16262345138026	0.999845327493597	24.3645835750068	10.4623726622011	Upregulated
Pcyox1	-0.0619925828605188	0.162690445863112	0.999845327493597	109.70037759475	148.405081519948	Downregulated
Fam25c	-0.0645785236911105	0.162748594649149	0.999845327493597	1327.79455986584	1768.48200368217	Downregulated
Palld	0.0339537903725207	0.162780091969875	0.999845327493597	54.4367040537672	30.2735675081438	Upregulated
Kif3c	-0.0180734570373818	0.162792121703167	NA	3.95867357593614	10.902791018268	Downregulated
Rps29	-0.0937577165799733	0.162827621957463	0.999845327493597	6634.63981756315	7760.0245223987	Downregulated
Srek1ip1	0.0522190217426153	0.162978314050446	0.999845327493597	94.1947379197109	64.7561185755075	Upregulated
Snrpb	0.0827292683637881	0.163041046408079	0.999845327493597	538.01480269879	436.281831555584	Upregulated
Lbr	-0.0345709925496937	0.163207626784376	0.999845327493597	21.2020728711123	36.2692336682154	Downregulated
Krit1	0.0522935131497676	0.163278442985767	0.999845327493597	97.4373458230565	67.4236378884931	Upregulated
Ash1l	-0.066237042239695	0.163450647173713	0.999845327493597	131.400365324371	173.551314991862	Downregulated
Atad2b	0.0374969183154366	0.163473304128263	0.999845327493597	44.9294690345903	26.7002023064403	Upregulated
Ces2e	0.021139300829973	0.163675156553679	0.999845327493597	15.8346943037445	6.00817074836366	Upregulated
Arl4c	0.0312482713071279	0.16379838521513	0.999845327493597	37.7466715244127	19.8111948459428	Upregulated
Zfp68	0.0344948345648322	0.163825140343195	0.999845327493597	43.2483802601546	24.9135197055885	Upregulated
Ets1	0.0476035665724242	0.164148034072035	0.999845327493597	86.427767028538	57.6343973486844	Upregulated
Fcgr2b	-0.0107814635558186	0.164349941565969	NA	0.989668393984034	5.11482944793777	Downregulated
Perp	0.0911580480303767	0.164360534774422	0.999845327493597	1116.71447548877	940.515251473773	Upregulated
Arl11	0.00781746986128402	0.164456675146268	NA	4.28650926625258	0	Upregulated
Sgta	0.054758785445457	0.164608916659267	0.999845327493597	110.078722807733	77.8735059624021	Upregulated
Elf3	-0.073707152374691	0.164771710414503	0.999845327493597	501.883949903298	639.57113240441	Downregulated
Klf13	0.0377629316829328	0.164814838266548	0.999845327493597	54.3516644696707	32.7083730548039	Upregulated
Phlda2	0.029643599374679	0.164950945841186	0.999845327493597	30.8313154125939	16.2378296442392	Upregulated
Arfgef1	-0.073784297981472	0.164954813323257	0.999845327493597	190.338006012216	242.088503358814	Downregulated
Bri3	0.0867294128170839	0.165428083048401	0.999845327493597	726.020990940583	597.904337168763	Upregulated
Dpy19l4	-0.0322365222757886	0.165681315410136	0.999845327493597	18.6521042866078	32.9285822328374	Downregulated
Dnajc19	-0.068603221392054	0.165867220277376	0.999845327493597	203.458813886298	264.957617520641	Downregulated
Fabp1	0.00763555773379518	0.165968068969239	NA	4.35922620427963	0	Upregulated
Cyb561d2	-0.0444849238610668	0.165983851551699	0.999845327493597	45.537068769335	69.1853113127607	Downregulated
Ddb1	-0.0728131962129494	0.166099995530731	0.999845327493597	230.750492320404	294.558052906393	Downregulated
Gm42530	-0.00396633324871427	0.166145889470087	NA	0	2.2271009569187	Downregulated
Clec1a	-0.00396633324871427	0.166145889470087	NA	0	2.2271009569187	Downregulated
Ptprh	-0.00396633324871427	0.166145889470087	NA	0	2.2271009569187	Downregulated
Muc2	-0.00396633324871427	0.166145889470087	NA	0	2.2271009569187	Downregulated
Slc6a4	-0.00396633324871427	0.166145889470087	NA	0	2.2271009569187	Downregulated
Gm46440	-0.00396633324871427	0.166145889470087	NA	0	2.2271009569187	Downregulated
Rbm11	-0.00396633324871427	0.166145889470087	NA	0	2.2271009569187	Downregulated
Vmn2r95	-0.00396633324871427	0.166145889470087	NA	0	2.2271009569187	Downregulated
Pcdhgb5	-0.00396633324871427	0.166145889470087	NA	0	2.2271009569187	Downregulated
Rfc3	0.0501849861480541	0.166262926182954	0.999845327493597	88.7854490294896	60.9625441957704	Upregulated
Ift172	0.0479571921908139	0.16635378362282	0.999845327493597	79.210439456931	52.9599862568136	Upregulated
Inip	-0.0378944629193465	0.166414565393672	0.999845327493597	28.700383425537	46.9393109201579	Downregulated
Appl1	-0.0394010641563358	0.166665053784787	0.999845327493597	32.8956917846584	52.2993587227132	Downregulated
F11r	0.080775069979651	0.166782612133734	0.999845327493597	433.789050670865	349.57494929526	Upregulated
Slc7a11	0.0246168082789018	0.167004437709	0.999845327493597	21.7788659906835	10.0094497178421	Upregulated
Pts	-0.0657109048550235	0.167104511195018	0.999845327493597	134.217775307235	176.231338893139	Downregulated
Large2	-0.0156746800321596	0.167221616095115	NA	3.21180128817208	10.2296588958755	Downregulated
Htra3	-0.0286612014631437	0.167559955661751	0.999845327493597	14.9485494629611	28.0339619629331	Downregulated
Il6ra	0.0237256259638485	0.167691541673525	0.999845327493597	19.4593708663295	8.45548088331581	Upregulated
Ccn2	0.0073599664144503	0.167717804886794	NA	4.51698272640315	0	Upregulated
Bloc1s1	0.0383859552558421	0.167924454905257	0.999845327493597	50.1698976950081	30.7014812759187	Upregulated
Dedd2	0.029566552426552	0.167995150438441	0.999845327493597	30.4061174921116	16.0176204662057	Upregulated
Mtus2	0.0283411497546032	0.168022220939023	0.999845327493597	30.8017277358098	15.3569929321054	Upregulated
S100a11	0.0814998857198126	0.168104342647451	0.999845327493597	7161.41951039192	5822.25507904827	Upregulated
Phf13	-0.0331781366864425	0.168381277893428	0.999845327493597	20.6856740434988	35.8288153121485	Downregulated
Trim47	0.0202056228456075	0.168500638402813	0.999845327493597	15.9258952108757	5.7879615703302	Upregulated
2810001G20Rik	0.0146848463496482	0.168596330110742	NA	9.80548303270918	2.2271009569187	Upregulated
Kcne1	-0.0253570260508908	0.168605353513887	0.999845327493597	11.0317862098785	22.6989233369618	Downregulated
Pknox1	0.0259304256097774	0.168642550575703	0.999845327493597	23.0778861058798	10.902791018268	Upregulated
Ext1	0.0404757573638678	0.168900519662314	0.999845327493597	65.5535298477421	41.3840631161532	Upregulated
Git2	0.0481214353731425	0.168928826500781	0.999845327493597	88.5056849850614	59.4210799495362	Upregulated
Gm31597	-0.0245540835396451	0.168933489776992	0.999845327493597	9.82396700181329	20.2516132020097	Downregulated
Nars2	-0.0236615181417057	0.169047071917829	0.999845327493597	9.49613131149685	20.0314040239762	Downregulated
Fam135a	-0.0313817289575058	0.169390024047322	0.999845327493597	17.5527510163885	31.3746133983111	Downregulated
Selenom	0.032494213863731	0.169858612349614	0.999845327493597	37.3399575730345	21.1324499141435	Upregulated
Gdi1	-0.0476743634703454	0.169950779082018	0.999845327493597	54.3220767928866	79.8678931529952	Downregulated
Pdcd5	0.0832196794339439	0.170078083164452	0.999845327493597	499.47934856376	408.971020068212	Upregulated
Zfp90	0.0152297274915056	0.170110411420854	NA	9.55652560345449	2.44731013495216	Upregulated
Mrpl45	0.0530948468411797	0.170127330509699	0.999845327493597	98.1349275265429	69.4180250790862	Upregulated
Hmgcs2	0.00755976830845034	0.170211299820047	NA	4.29883191232199	0	Upregulated
Entpd6	-0.0445716330747429	0.170624802976939	0.999845327493597	45.968428012852	68.5371883669524	Downregulated
Zfp39	-0.0116917091084269	0.170865767129282	NA	1.31750408430048	5.7879615703302	Downregulated
Sat2	-0.0162155447078973	0.17154445601571	NA	3.30300219530325	9.56903136177516	Downregulated
Cebpb	0.0645710218908802	0.171740513490987	0.999845327493597	280.275822342459	211.644745025805	Upregulated
Ropn1l	-0.0164747085961165	0.172043877514771	NA	3.95867357593614	11.5634185523683	Downregulated
Spata6	-0.0344410324620581	0.172169422375456	0.999845327493597	24.7355485265662	41.3965677044452	Downregulated
Ociad2	-0.0818281146019856	0.17221828006559	0.999845327493597	913.408409108864	1111.51158844728	Downregulated
Ptrh1	-0.0323103770965237	0.172333587131647	0.999845327493597	26.7383116682836	46.9518155084499	Downregulated
Batf2	0.0203015094299049	0.17240702724456	0.999845327493597	22.0647913581464	9.11610841741619	Upregulated
Gldc	0.0515271961347313	0.17246627926188	0.999845327493597	164.336681862406	116.124622232919	Upregulated
Eef2	-0.088599970721843	0.172504336039786	0.999845327493597	1945.05588417682	2299.25518190439	Downregulated
Ttll1	0.018792496807365	0.172751808535819	0.999845327493597	16.5334949456204	5.7879615703302	Upregulated
Nsun4	0.0161410557196686	0.172754381714799	NA	12.0460998960013	3.34065143537805	Upregulated
Prkaa2	-0.0327537339837113	0.1727772276869	0.999845327493597	19.6232887114878	33.8219235332633	Downregulated
Tmem45a	-0.0113077891335283	0.172807087095041	NA	2.1555772791957	9.11610841741619	Downregulated
Eef2kmt	0.0423756195728944	0.173009278326567	0.999845327493597	76.0109608148283	49.8270394111769	Upregulated
Dnpep	0.0388715281993178	0.173077083527434	0.999845327493597	222.33888712519	157.350999112499	Upregulated
Krr1	0.0268662462374927	0.173191124743765	0.999845327493597	27.1943162039395	13.790519509287	Upregulated
St3gal5	-0.016359696415091	0.173207329651112	NA	3.29684087226855	9.56903136177516	Downregulated
Arl14ep	0.0228977347979407	0.173447236064181	0.999845327493597	19.3866539283025	8.23527170528236	Upregulated
Stoml1	0.0311103581808182	0.173481630248299	0.999845327493597	35.7439083826952	19.7986902576507	Upregulated
Jup	0.0750483710115601	0.173483318020263	0.999845327493597	511.307364276768	407.662269588303	Upregulated
Sms	0.0405716837213392	0.173578056424483	0.999845327493597	56.9878915766611	35.8288153121485	Upregulated
Invs	-0.0203819923865698	0.173795839790133	0.999845327493597	6.1931291161936	14.4636516316795	Downregulated
Gm15860	0.0121520427565051	0.173834478159076	NA	7.18279751017763	1.11355047845935	Upregulated
Fosl1	0.0383577516097099	0.173866446115924	0.999845327493597	52.732188925582	32.267954698737	Upregulated
E130008D07Rik	-0.0199573947785283	0.17416382890094	0.999845327493597	6.27200737725535	15.1242791657799	Downregulated
Sap130	-0.0354406750379914	0.174264156894974	0.999845327493597	24.158755406995	39.8300942816269	Downregulated
Pias2	0.0242812065991188	0.174452887202087	0.999845327493597	21.1231946100506	9.56903136177516	Upregulated
Iqgap3	-0.0195879610156551	0.174662834584129	NA	5.531296412526	13.3501011532201	Downregulated
Sdhaf1	-0.0494342118837204	0.174906830456243	0.999845327493597	57.9110043556528	82.7681262323064	Downregulated
Klhl14	-0.0073884075052636	0.174918123673522	NA	0.746872287764054	5.56775239229674	Downregulated
Mto1	-0.0297045675546792	0.17500129850453	0.999845327493597	16.2598922242269	29.3677216194259	Downregulated
Ubr4	0.0567946420812653	0.175367608704569	0.999845327493597	122.457600778696	89.229219925029	Upregulated
Rdh10	0.0349457946795277	0.175548932182164	0.999845327493597	80.7683017706726	47.6374522191344	Upregulated
Dnaja1	0.0840645750592637	0.175549876593561	0.999845327493597	644.504597943757	535.765719553073	Upregulated
Ipo13	0.0242612187504929	0.175647827724481	0.999845327493597	21.208234194147	9.78924053980862	Upregulated
Tdrp	-0.0334270682541119	0.175795409956817	0.999845327493597	23.3391661812039	39.8175896933349	Downregulated
Gstt3	-0.0623801181104118	0.175809943462965	0.999845327493597	146.994701398675	193.142300659771	Downregulated
Ptprs	-0.036362474762275	0.175900097226171	0.999845327493597	30.418440138181	49.8270394111769	Downregulated
Cep170	0.0185370424361465	0.175919505288508	NA	13.6002387634871	4.67441109187085	Upregulated
Jrk	-0.0249759277098287	0.175938932610071	0.999845327493597	10.315720537288	20.6920315580766	Downregulated
Gm10130	-0.0161553070157451	0.176183688770631	NA	3.46692004046147	10.0094497178421	Downregulated
Cep250	-0.0219652589601578	0.176425728801359	0.999845327493597	10.2972365681838	23.1268371047367	Downregulated
Cfl1	0.0823732579797417	0.176626411181077	0.999845327493597	1270.17475641773	1049.20278000672	Upregulated
Rmnd5a	-0.0409703729215695	0.176881227066815	0.999845327493597	35.5368612762941	54.5139550913399	Downregulated
Washc2	0.038104528289613	0.177001170518547	0.999845327493597	48.9004652565959	30.2610629198518	Upregulated
Raph1	0.058221316208696	0.177171779640601	0.999845327493597	137.613197348058	101.46577059979	Upregulated
Gdi2	-0.0710656299236345	0.177271106197954	0.999845327493597	267.676355680636	338.609635335531	Downregulated
Arl4a	-0.0430044848437737	0.177278722526669	0.999845327493597	45.051476556895	67.8515516562679	Downregulated
Gm16124	0.0194588271332026	0.177362624641023	0.999845327493597	15.7681386887522	5.7879615703302	Upregulated
Tspan8	-0.0739209060861989	0.177438626404058	0.999845327493597	1085.12762195751	1348.15738529671	Downregulated
Stfa1	-0.0135401018207583	0.177478192051955	NA	2.46492900040803	8.89589923938273	Downregulated
Kmt2c	-0.050274553692526	0.17775265510459	0.999845327493597	66.3558540428185	93.6834218388664	Downregulated
Jph1	-0.00752044845607077	0.177850503393965	NA	0.497914858509369	3.78106979144496	Downregulated
Map1s	0.0252874603655359	0.178015202115765	0.999845327493597	22.926290906791	11.1230001963014	Upregulated
Atf5	0.0347555206225339	0.178084563954894	0.999845327493597	51.7733271467715	31.1418996319856	Upregulated
Herc1	-0.038853679484433	0.178120989311818	0.999845327493597	32.7625805546737	51.1733036559618	Downregulated
Nup188	0.0307611684569673	0.178185787841747	0.999845327493597	33.2481727671137	18.4649306011579	Upregulated
Slc11a2	0.0184413366225288	0.178356571859685	NA	13.5213605024253	4.67441109187085	Upregulated
Abhd14b	-0.0500026724051608	0.178357505291122	0.999845327493597	69.9940721898623	98.7857466985121	Downregulated
Sh3pxd2b	0.0248360104142099	0.178394202601289	0.999845327493597	25.0325776017091	11.7961323186939	Upregulated
Slc35c2	-0.0357663571656118	0.178464752068666	0.999845327493597	25.9864969958743	42.0571952385456	Downregulated
Amigo3	0.0114908828319341	0.178671318394982	NA	7.35903800140526	1.33375965649281	Upregulated
4932411K12Rik	-0.0179925330661251	0.178713534150505	NA	4.62050627960373	11.7961323186939	Downregulated
Zfp512	-0.0306576582179205	0.178836402456913	0.999845327493597	18.9737786538896	33.5892097669377	Downregulated
Unkl	-0.0224928339895789	0.17885279183688	0.999845327493597	8.56685720947046	18.6851397791914	Downregulated
Ywhaz	0.0809359468154136	0.17906042670923	0.999845327493597	737.176070242243	610.311078668389	Upregulated
Ttc28	-0.0251516721955111	0.179701799873114	0.999845327493597	13.0604135821242	25.5866518279809	Downregulated
Tmprss13	-0.0585737327224992	0.179744578012004	0.999845327493597	114.631454533955	153.94782473566	Downregulated
Ccdc59	0.0615337617844798	0.179762360007206	0.999845327493597	164.636215445416	124.164693936752	Upregulated
Atxn7l3	0.0375836354455044	0.179788963043356	0.999845327493597	49.2221396238776	30.7014812759187	Upregulated
Tspan13	-0.068901944883074	0.17992211738964	0.999845327493597	288.516062800002	367.511929422306	Downregulated
Fam110c	0.0437281553883396	0.180095980642168	0.999845327493597	68.8392670123307	45.6180558519571	Upregulated
Slc16a7	-0.0538897811050687	0.180140589215267	0.999845327493597	77.0117329164923	105.907467925335	Downregulated
Dusp7	0.051057098536265	0.180153415875134	0.999845327493597	123.348688004125	87.2348327344358	Upregulated
Prpf3	0.0227291458163193	0.180225518149981	0.999845327493597	19.2892916981366	8.67569006134928	Upregulated
Nipa2	-0.05681670627665	0.180468347005107	0.999845327493597	94.8072800391008	127.725554550163	Downregulated
Ndufaf6	0.0270472294583726	0.180572436649074	0.999845327493597	26.0592139339013	13.1298919751867	Upregulated
Mrpl35	0.0614603924539123	0.180587106311614	0.999845327493597	167.977404517316	126.832213249737	Upregulated
Gstp3	0.0274054730067058	0.180629083092121	0.999845327493597	30.0302101559069	15.1367837540719	Upregulated
Gm9993	-0.0226282363014377	0.180680565231854	0.999845327493597	11.3238729003761	24.0201784051626	Downregulated
Setd7	-0.0487394448358514	0.180748080121261	0.999845327493597	58.1538004618727	82.5479170542729	Downregulated
Selenbp1	-0.0313157281899119	0.180797811549101	0.999845327493597	29.2155633147611	51.3810082457032	Downregulated
Xpo7	0.0340820455038323	0.180938648972395	0.999845327493597	41.3898320561018	24.693310527555	Upregulated
Rb1cc1	-0.0566924719775819	0.181008925388644	0.999845327493597	107.547238192333	144.624011728503	Downregulated
Pvt1	0.0238616731130084	0.181189367238392	0.999845327493597	21.0443163489888	9.78924053980862	Upregulated
Gm28941	-0.00630654028598148	0.181323706695068	NA	0.163917845158222	2.44731013495216	Downregulated
Gm26826	-0.00630654028598148	0.181323706695068	NA	0.163917845158222	2.44731013495216	Downregulated
F13a1	-0.00630654028598148	0.181323706695068	NA	0.163917845158222	2.44731013495216	Downregulated
Llgl1	0.0314845508755545	0.181336313589457	0.999845327493597	36.1802100108575	20.2516132020097	Upregulated
Pafah1b1	0.0659506791172982	0.181479840959449	0.999845327493597	258.356464860366	200.276526474886	Upregulated
Rbbp4	0.0548674203746953	0.18148069743966	0.999845327493597	128.571851633828	93.2430034827995	Upregulated
Nlgn2	0.0117911576327635	0.181867058137456	NA	7.01887966501941	1.11355047845935	Upregulated
Ube2r2	0.0738978523166831	0.182128073656451	0.999845327493597	427.361724648265	341.805105122628	Upregulated
Gsn	-0.085626286528607	0.182313408394373	0.999845327493597	1176.44083215615	1388.37300617002	Downregulated
Triqk	-0.0122422639945612	0.182414378760812	NA	1.56646151355516	6.00817074836366	Downregulated
Jpt2	0.0311576658420539	0.182708920884512	0.999845327493597	34.3105580991248	19.1380627235503	Upregulated
Lig4	-0.0209837351925576	0.182838096344362	0.999845327493597	7.00039569591529	15.7974112881723	Downregulated
Net1	0.0678989499615284	0.182851537227714	0.999845327493597	270.160987588537	210.959108315121	Upregulated
Mmgt2	-0.0529327980928584	0.182933141094632	0.999845327493597	110.564315020173	152.601560490875	Downregulated
Defb1	-0.0469398717086573	0.18301427888948	0.999845327493597	60.8380992147513	87.0021189681103	Downregulated
Ptpn9	0.0351154060601109	0.183017805989104	0.999845327493597	49.3922187920706	29.3802262077179	Upregulated
Fam183b	0.0194460669232983	0.183180940384913	0.999845327493597	15.7743000117869	6.22837992639712	Upregulated
Ube2cbp	0.0116944475104818	0.183287522679984	NA	7.0127183419847	1.33375965649281	Upregulated
Il18	-0.0427413623698822	0.183542298811134	0.999845327493597	50.7393105531551	75.6589095937754	Downregulated
Matr3	-0.0583631368831444	0.183614157257638	0.999845327493597	103.39878254071	137.282081323646	Downregulated
Cmtm3	0.0195117460145047	0.183631641523372	0.999845327493597	15.5253425825322	6.00817074836366	Upregulated
Gtf3c3	0.0180059892899351	0.183661359640742	NA	13.77031793168	5.11482944793777	Upregulated
Mettl3	0.0277098762602263	0.184172725838454	0.999845327493597	27.6922310624488	14.4636516316795	Upregulated
March8	-0.0473667511853648	0.184197226957969	0.999845327493597	55.3548744481136	78.9870564408614	Downregulated
1700017B05Rik	0.0323056178394305	0.184313278031301	0.999845327493597	42.5680635873829	25.1337288836219	Upregulated
Zfp106	-0.0593124518202163	0.184462757789982	0.999845327493597	133.744505740864	177.527584784756	Downregulated
Fzd10os	0.0138785883294682	0.184507166436227	NA	9.49613131149685	2.2271009569187	Upregulated
Lamb2	-0.0348773569772396	0.184556814096031	0.999845327493597	25.6463386594884	41.8244814722201	Downregulated
Smc4	0.0417001753875524	0.184703395582563	0.999845327493597	126.33861503196	84.7375042463155	Upregulated
Ly6i	-0.00737744828231444	0.185055976525734	NA	0.655671380632886	5.33503862597123	Downregulated
Zfyve27	-0.0325120275015214	0.185178029246422	0.999845327493597	22.0943790349305	36.9423657906079	Downregulated
Slc22a1	-0.0121258683756485	0.185337186070407	NA	1.65150109765163	6.22837992639712	Downregulated
Hspb8	0.0330921931442044	0.185356033307233	0.999845327493597	41.7176677464183	24.9135197055885	Upregulated
3830406C13Rik	-0.0579389254782443	0.185673789884772	0.999845327493597	104.740931917149	139.496677692273	Downregulated
Hadhb	-0.0611794471145211	0.185990515945836	0.999845327493597	170.600090039848	223.353345226454	Downregulated
Eif2b2	0.0526256404441389	0.185992157740402	0.999845327493597	129.556577643167	93.2430034827995	Upregulated
Pmm1	-0.0634094433916242	0.186016128600176	0.999845327493597	139.816846273142	180.232617862618	Downregulated
Asna1	0.0464540819516766	0.186375921177747	0.999845327493597	80.685700063355	55.6275055697992	Upregulated
Trmt112	0.0659692566763978	0.186565038616937	0.999845327493597	242.725094216767	188.920812512259	Upregulated
Cbx4	0.0363504580141467	0.186599189718045	0.999845327493597	48.56030692021	29.8206445637848	Upregulated
Atg14	0.021910917636585	0.186662801873944	0.999845327493597	19.2412200522484	8.45548088331581	Upregulated
Fhl2	0.0416642078707198	0.18672782259559	0.999845327493597	99.9688304384569	65.4417552861919	Upregulated
Kidins220	-0.043724528046895	0.187078050379954	0.999845327493597	48.4087117211212	70.5440801458377	Downregulated
3010003L21Rik	0.0182886588190344	0.187377361998006	NA	13.2724030731706	4.89462026990431	Upregulated
Pdcd4	-0.0633705103203692	0.187497781278138	0.999845327493597	203.176611965091	262.340116560824	Downregulated
Cda	-0.0633720142744076	0.18750235887234	0.999845327493597	172.443877721053	222.082108511422	Downregulated
Rnf186	-0.0551945955635241	0.187528510225656	0.999845327493597	99.5608975486893	134.381848244335	Downregulated
Mpst	-0.0636355881232301	0.187564785689445	0.999845327493597	157.182253090623	201.81799072112	Downregulated
Med31	0.0452736684915859	0.187668062129576	0.999845327493597	80.6179255099732	55.1870872137323	Upregulated
Snapc2	0.0273501220435373	0.187687809291173	0.999845327493597	27.9535111377729	14.9040699877464	Upregulated
Tbc1d12	0.0211579424396526	0.187969216992201	0.999845327493597	17.0671588039486	7.34193040485647	Upregulated
Aspa	-0.00871210215416796	0.188064172375848	NA	0.576793119571128	3.5608606134115	Downregulated
Trip10	0.0319650458206314	0.188225380764964	0.999845327493597	39.458566914022	22.9191325149953	Upregulated
Hsf2bp	-0.0152421491502816	0.188301725942316	NA	3.46075871742677	10.2296588958755	Downregulated
Zbtb42	0.0261996488622332	0.188469026003122	0.999845327493597	30.7413334438521	15.7974112881723	Upregulated
Pcdhga12	0.00717889501455548	0.188529965300504	NA	4.0498744830673	0	Upregulated
Rprm	0.00717889501455548	0.188529965300504	NA	4.0498744830673	0	Upregulated
Sumf2	0.0190609749361103	0.188532990694114	0.999845327493597	15.3491020913046	5.7879615703302	Upregulated
Ano9	-0.0192846719687752	0.188561134859892	0.999845327493597	6.36320828438652	14.6838608097129	Downregulated
Med28	0.0607489436262794	0.188594330587615	0.999845327493597	226.860812236239	172.462773689986	Upregulated
Gnptg	0.0383826792874044	0.188690345302559	0.999845327493597	55.5126309702371	35.8163107238564	Upregulated
Topbp1	-0.0337621079334386	0.18898660829147	0.999845327493597	35.7488507673405	59.1633570066266	Downregulated
2310022A10Rik	0.0209165501744434	0.188986705727953	0.999845327493597	16.9882805428868	7.12172122682301	Upregulated
Nfe2l1	0.0673129055289603	0.189052922442443	0.999845327493597	233.342371227762	183.793478476029	Upregulated
Lars2	-0.0491287772974737	0.189266029377358	0.999845327493597	186.15996268381	261.346738554061	Downregulated
Sde2	0.0541796620298313	0.189295298327325	0.999845327493597	117.017505273301	86.1087776676844	Upregulated
Golga5	-0.0345058992625281	0.1893286893714	0.999845327493597	26.7752796064919	43.3909548950384	Downregulated
Khdrbs3	0.00695278318372575	0.189572209747163	NA	4.18914703608671	0	Upregulated
Peg10	-0.0405733755071191	0.189667406812518	0.999845327493597	141.03089343533	212.513077149647	Downregulated
Nfatc3	0.0364676446032199	0.189667571066811	0.999845327493597	48.3113494909553	30.0408537418183	Upregulated
Abcg1	0.0207201877074923	0.189703622735754	0.999845327493597	20.1581715082054	8.89589923938273	Upregulated
Acsl5	-0.0559230119185768	0.189709451007733	0.999845327493597	126.246195186439	169.512522257507	Downregulated
Ccdc47	-0.0574873019730839	0.189981114508611	0.999845327493597	103.259509987691	136.401244611512	Downregulated
Kdelr2	-0.0692499066579057	0.190052837550684	0.999845327493597	229.432988236103	286.38530414257	Downregulated
Rassf1	0.0373678745971544	0.190101814622537	0.999845327493597	87.0057790864986	54.538964267924	Upregulated
Emc10	0.0586531887584685	0.190662915591224	0.999845327493597	160.649173131085	121.704879213507	Upregulated
Gm19426	0.00719734793701629	0.190733719042064	NA	3.95867357593614	0	Upregulated
Akap9	-0.0685414330959744	0.190849204063814	0.999845327493597	201.188609346222	251.877743898623	Downregulated
Gm2237	-0.00892827205181075	0.191201062361703	NA	0.819589225791108	4.89462026990431	Downregulated
Ascc2	-0.0457950950485566	0.191325246250458	0.999845327493597	53.5024875670955	76.5397463059093	Downregulated
Cst3	0.0761166072971933	0.191358976818334	0.999845327493597	774.085754247975	636.375662617313	Upregulated
Actn4	0.0716021488619634	0.191398260723065	0.999845327493597	643.526099888541	517.596025659701	Upregulated
Fancc	-0.0187965320893152	0.191480262217087	0.999845327493597	5.78025384178069	13.5703103312536	Downregulated
C030014I23Rik	0.0267896145382619	0.191560321624685	0.999845327493597	30.0671780941151	15.7974112881723	Upregulated
Acad9	-0.0295737578283218	0.191676353661327	0.999845327493597	18.5362580873379	32.267954698737	Downregulated
Riox1	-0.0339646399453948	0.192311925501611	0.999845327493597	24.6505089424697	39.8300942816269	Downregulated
Ccdc88c	-0.0219966360345878	0.192478198571501	0.999845327493597	8.64573547053221	18.2447214231244	Downregulated
Cul9	0.0134395500445626	0.192655119910392	NA	9.66004915665507	2.66751931298561	Upregulated
Rad18	0.0130371831934485	0.192746958480149	NA	9.87203864770152	2.66751931298561	Upregulated
Zwilch	-0.0206497816931782	0.192751574304455	0.999845327493597	7.24935312516998	16.0176204662057	Downregulated
Gm2762	0.00711467591177002	0.193196301404645	NA	3.96483489897084	0	Upregulated
Cdkn2c	0.0140812482872271	0.193339314145039	NA	9.05861074494512	2.44731013495216	Upregulated
Gna13	0.0509880083878685	0.193426462721854	0.999845327493597	102.178640686576	74.0924361709571	Upregulated
Gtf2a1	-0.0372762967185108	0.19343329745093	0.999845327493597	32.1426581738596	49.839543999469	Downregulated
Aqp1	0.0223124502312598	0.193434835470181	0.999845327493597	21.3055964243129	10.0094497178421	Upregulated
Arhgap30	0.0170235342945165	0.193451031586262	NA	13.5521671175989	4.67441109187085	Upregulated
Tspan33	-0.0179881991644561	0.193741186493647	0.999845327493597	6.17464514708948	15.3444883438133	Downregulated
Pogk	-0.0306444388781673	0.193763463231625	0.999845327493597	19.2165747601096	32.4881638767705	Downregulated
Ilk	0.0412316885046289	0.193889230531073	0.999845327493597	70.0174985436118	46.2911879743496	Upregulated
Slc12a8	-0.0159639147944434	0.19402447229855	NA	5.21578336827897	13.790519509287	Downregulated
Zbtb32	0.0348122976417674	0.194204277464571	0.999845327493597	48.6823144425147	29.6004353857514	Upregulated
Rps19bp1	0.0544746557116523	0.194344045197541	0.999845327493597	152.155032859641	112.38106620635	Upregulated
Atg101	0.0533730939957506	0.194386680187013	0.999845327493597	128.724665771306	95.2248860851006	Upregulated
Clec4d	0.00670788108252126	0.194400974787726	NA	4.26802529714847	0	Upregulated
Bola2	-0.0698430489417769	0.194418751952409	0.999845327493597	234.017745515888	289.700946401364	Downregulated
Tmco1	-0.0693302358416555	0.194540007993686	0.999845327493597	267.7650520799	332.198559995977	Downregulated
Gpsm3	0.020616835877938	0.194541920026566	0.999845327493597	19.1376964990478	8.0150625272489	Upregulated
Styk1	-0.0453383027126573	0.194682597113948	0.999845327493597	53.4236093060337	76.0993279498423	Downregulated
Gsdmd	0.0338953702971809	0.194787845445852	0.999845327493597	67.3220960830531	40.5157309923114	Upregulated
Lims1	0.0588413376750855	0.194826477688762	0.999845327493597	154.61874292166	118.144018600096	Upregulated
Lyplal1	-0.0240646720846196	0.194964319988028	0.999845327493597	10.5585166435079	20.4718223800431	Downregulated
Prkab1	-0.0553011871459699	0.195203546656217	0.999845327493597	101.079287416356	135.973330843738	Downregulated
Prkcq	-0.0183495667411005	0.195294178554646	NA	5.61633599662247	13.1298919751867	Downregulated
Rab21	0.0614180628780531	0.195330144998513	0.999845327493597	199.251182881107	153.54492014447	Upregulated
Pkp2	-0.0198424022109353	0.195834594430674	0.999845327493597	10.1025121078521	22.9191325149953	Downregulated
Grina	0.0565534312313484	0.196490145246701	0.999845327493597	171.505937788125	129.059314206656	Upregulated
Zeb2	-0.022611535229862	0.196494740569261	0.999845327493597	9.81164435574388	20.0188994356842	Downregulated
Psmb10	0.0604693592812411	0.196900950119524	0.999845327493597	368.448662621471	285.014030721201	Upregulated
Gm7628	-0.00846034081518031	0.196907167721612	NA	0.661832703667591	3.78106979144496	Downregulated
Gm50012	-0.00846034081518031	0.196907167721612	NA	0.661832703667591	3.78106979144496	Downregulated
Csde1	-0.0724120640271392	0.196924308422033	0.999845327493597	313.59549310921	383.812282008006	Downregulated
Ccdc3	-0.0242354278827031	0.196931602986081	0.999845327493597	12.726416568773	24.2528921714881	Downregulated
9130401M01Rik	-0.0509227538894235	0.196940422807163	0.999845327493597	79.9992220675486	109.235614772421	Downregulated
Epb41	-0.0526683579573395	0.197188006316284	0.999845327493597	90.4961254807095	121.937592979833	Downregulated
Gstm2	-0.0387042764644157	0.197189971313459	0.999845327493597	42.5791672950629	64.7436139872154	Downregulated
Tlnrd1	0.0226023390134188	0.197278735426736	0.999845327493597	20.5944731363677	9.78924053980862	Upregulated
Khnyn	0.0239064048038079	0.197449651368814	0.999845327493597	22.1670959729575	10.902791018268	Upregulated
2410002F23Rik	-0.0322747377940696	0.197481277438708	0.999845327493597	24.717064557462	40.5032264040194	Downregulated
Aebp1	0.0228153026644428	0.197784089165634	0.999845327493597	22.7192438003899	10.902791018268	Upregulated
Kif2c	0.0140331115233213	0.197837955255584	NA	8.9008542228216	2.44731013495216	Upregulated
Cobl	0.0149563220758693	0.198216907246194	NA	11.3842671923337	3.34065143537805	Upregulated
Lims2	0.00703249850818261	0.198486079979427	NA	3.87363399183967	0	Upregulated
BC065397	0.00703249850818261	0.198486079979427	NA	3.87363399183967	0	Upregulated
Smyd2	-0.0481508135583506	0.198508615825691	0.999845327493597	72.1965021765569	100.559924711072	Downregulated
Pygb	-0.0616383113890463	0.198559857957425	0.999845327493597	145.493576561722	185.800370254914	Downregulated
Tmem43	0.0307177538239148	0.198575347169083	0.999845327493597	39.7999441887972	23.3595508710622	Upregulated
Itgb4	0.064391441376082	0.198656564807019	0.999845327493597	240.936825073963	189.581440046359	Upregulated
Whamm	0.0323106400193199	0.198709940587532	0.999845327493597	45.1303548179568	27.5810390185741	Upregulated
BC029722	0.0328161699167254	0.198859456191402	0.999845327493597	40.1758515250019	24.2528921714881	Upregulated
Adamts6	0.00702023147956986	0.198923661742639	NA	3.87979531487438	0	Upregulated
Ankfy1	0.0524925972324092	0.198974016697853	0.999845327493597	118.675167693988	88.1031648582776	Upregulated
Cdc42ep1	0.0158387822338978	0.19910984601949	NA	11.1353097630791	3.78106979144496	Upregulated
Acnat1	0.00682419926764075	0.199178498598334	NA	4.05603580610201	0	Upregulated
Dnm2	-0.0628236338681424	0.199202228459137	0.999845327493597	155.243607687119	197.583997985316	Downregulated
Trim8	0.0387680055715043	0.199302202883131	0.999845327493597	61.1462319975743	40.4907218157273	Upregulated
Tmem71	0.0170666351113642	0.199390715450481	0.999845327493597	15.7558160426828	5.56775239229674	Upregulated
Rpl9-ps6	0.0552689146887143	0.199412227352427	0.999845327493597	134.121632015458	101.012847655431	Upregulated
Ctsz	-0.0363079631567164	0.199423908739976	0.999845327493597	35.221348232047	54.7216596810813	Downregulated
Gm26901	-0.00880514366740646	0.199463592388082	NA	0.989668393984034	5.33503862597123	Downregulated
Retreg1	-0.0400044062199641	0.19955881795707	0.999845327493597	62.0878287456701	91.4813300585318	Downregulated
Vat1	-0.0635484575641961	0.199568439414274	0.999845327493597	230.147834970304	291.072219822733	Downregulated
Pgap2	0.0630103273736441	0.199789436332452	0.999845327493597	229.143339422384	179.779694918259	Upregulated
Cenpj	-0.0196128535766485	0.199904883007604	0.999845327493597	6.67872132863356	14.9040699877464	Downregulated
Kcnk7	0.0111668744201503	0.19991546888494	NA	6.5998430675718	1.11355047845935	Upregulated
Slc12a1	-0.0058541846245628	0.200733156562106	NA	0.248957429254685	2.44731013495216	Downregulated
Hao1	-0.0058541846245628	0.200733156562106	NA	0.248957429254685	2.44731013495216	Downregulated
E130208F15Rik	-0.0058541846245628	0.200733156562106	NA	0.248957429254685	2.44731013495216	Downregulated
Gm48949	-0.0058541846245628	0.200733156562106	NA	0.248957429254685	2.44731013495216	Downregulated
Sugct	0.0109323942110778	0.200755508486971	NA	6.66639868256415	1.11355047845935	Upregulated
Cul2	0.0288528102999686	0.200800113635901	0.999845327493597	33.873037532573	18.9178535455169	Upregulated
Kazn	-0.0395255679899811	0.200815863733615	0.999845327493597	38.4208268741497	57.1814744043255	Downregulated
Eppk1	0.0343976902669596	0.200972322235434	0.999845327493597	49.8716496814758	30.7139858642107	Upregulated
Hspa4l	0.0415829293624517	0.201140858158473	0.999845327493597	67.7583977112155	46.058474208024	Upregulated
Dym	-0.0304873406780641	0.20116014194447	0.999845327493597	22.9139682607216	38.7040392148755	Downregulated
Meiob	0.00684899914383889	0.201307581628758	NA	3.97099622200555	0	Upregulated
Ext2	0.0367325670924329	0.201493981744791	0.999845327493597	54.1951268859366	34.4950556556557	Upregulated
Gpr55	-0.00981076392786813	0.201591150557243	NA	1.06854665504579	5.11482944793777	Downregulated
Cd5	-0.00981076392786813	0.201591150557243	NA	1.06854665504579	5.11482944793777	Downregulated
Mrps2	-0.0314203647212779	0.201712287292471	0.999845327493597	22.0031781277993	36.2692336682154	Downregulated
Layn	0.0138862349499149	0.201843107942199	NA	8.82813728479455	2.44731013495216	Upregulated
Pgam5	0.025495385086149	0.201863640453694	0.999845327493597	25.634016013419	13.5703103312536	Upregulated
Gm34590	-0.0101618989430339	0.202078674673295	NA	1.15358623914226	5.11482944793777	Downregulated
Ace2	-0.0300651777072609	0.202145414539255	0.999845327493597	20.53407884441	34.7027602453971	Downregulated
C77080	0.0493286562921575	0.202409428026681	0.999845327493597	144.775073012353	104.598717445426	Upregulated
Col1a1	0.0117038338995967	0.202410381071006	NA	10.1752290458791	2.44731013495216	Upregulated
Tns1	0.0225390996945937	0.202576450744731	0.999845327493597	20.2124044771283	9.56903136177516	Upregulated
Tcim	0.0506416057145829	0.20286494380619	0.999845327493597	681.903597608184	502.351574022224	Upregulated
Hist1h1b	0.0295083227484996	0.203096745170364	0.999845327493597	57.9775599706451	34.690255657105	Upregulated
Zfp644	-0.0543450886885862	0.203194686194502	0.999845327493597	97.5889410221453	128.82660044033	Downregulated
Micu2	0.0393897912777313	0.203225176066231	0.999845327493597	59.9692194046826	39.8300942816269	Upregulated
Pcbp3	-0.0287828860569572	0.203379330916787	0.999845327493597	21.8035112828223	37.3702795583827	Downregulated
Zfp668	0.0154770916125434	0.203380137491376	NA	10.9529079488167	3.5608606134115	Upregulated
Tnfaip2	-0.0481665889111542	0.203519366083933	0.999845327493597	231.546721823533	318.262858838409	Downregulated
Ncaph2	-0.0587285842125025	0.203590769623519	0.999845327493597	143.670777357488	185.995570256364	Downregulated
Dus2	-0.0344105896537552	0.203691060298132	0.999845327493597	27.8019159386841	43.3909548950384	Downregulated
Caln1	0.0107817544616466	0.203699789856488	NA	6.69104397470296	1.33375965649281	Upregulated
Gm13373	-0.00526343199362681	0.203743449969425	NA	0.163917845158222	2.66751931298561	Downregulated
Hes2	-0.00526343199362681	0.203743449969425	NA	0.163917845158222	2.66751931298561	Downregulated
Syne4	-0.00526343199362681	0.203743449969425	NA	0.163917845158222	2.66751931298561	Downregulated
Msr1	-0.00526343199362681	0.203743449969425	NA	0.163917845158222	2.66751931298561	Downregulated
Plet1os	-0.00526343199362681	0.203743449969425	NA	0.163917845158222	2.66751931298561	Downregulated
Smu1	0.0456684307080142	0.203802826813169	0.999845327493597	87.7169023744438	62.0760946742298	Upregulated
Maea	-0.058180352435388	0.203934187474681	0.999845327493597	126.786020367802	164.20249280812	Downregulated
Faf2	-0.0583422249116311	0.204016780243807	0.999845327493597	136.956307029036	176.464052659465	Downregulated
Clint1	-0.063548918192773	0.204097480605874	0.999845327493597	238.804674148516	300.836451185958	Downregulated
Bloc1s3	-0.0273974616944316	0.204132298492125	0.999845327493597	22.6958174466404	39.4021805138521	Downregulated
Gm12576	-0.01100276783321	0.204163939286823	NA	1.4814219294587	5.7879615703302	Downregulated
Fabp2	0.0180596377469604	0.204187743976265	0.999845327493597	15.5068586134281	6.44858910443058	Upregulated
Nectin1	0.0638688100563008	0.204230397800362	0.999845327493597	311.644525059637	247.643751162819	Upregulated
Uqcc2	0.0752013093742327	0.204366494744516	0.999845327493597	640.793662858686	533.821350715648	Upregulated
Dhx32	0.041573137419148	0.204513669027175	0.999845327493597	69.507261039033	47.8326522205838	Upregulated
Itpr1	-0.0434989928914358	0.204541349507449	0.999845327493597	87.2116072545103	123.529075579235	Downregulated
Rpl24	0.0800688961124804	0.20462511249425	0.999845327493597	7005.17222630874	6052.14242985182	Upregulated
Ctnnd1	0.0575204629342423	0.204730057427232	0.999845327493597	277.188533084458	212.525581737939	Upregulated
Cltc	-0.0704179000659121	0.204822113888036	0.999845327493597	320.923724495442	392.255258303029	Downregulated
Chfr	-0.0379403345526895	0.204852282662576	0.999845327493597	37.3337962499998	56.2881331038996	Downregulated
Nme1	-0.068058648326771	0.204893105136459	0.999845327493597	707.366448777196	873.834899826201	Downregulated
Aox1	0.010931437299879	0.205108726292758	NA	6.50864216044063	1.11355047845935	Upregulated
Pds5a	-0.0504356464206744	0.205224147641564	0.999845327493597	85.2877223738546	115.684203876852	Downregulated
Insig2	-0.050238157780157	0.205242241379648	0.999845327493597	76.4534237660253	103.23994861235	Downregulated
Rusc2	0.0212485834759627	0.205333548863098	0.999845327493597	18.5485807334073	8.67569006134928	Upregulated
Fam83d	0.0109344378814879	0.205352118312634	NA	6.52096480651004	1.11355047845935	Upregulated
Cers3	-0.0507239365572578	0.205638465461986	0.999845327493597	89.5002957636907	121.031747091115	Downregulated
Ankrd42	0.006897032334857	0.205761397409552	NA	3.79475573077792	0	Upregulated
Mroh3	0.006897032334857	0.205761397409552	NA	3.79475573077792	0	Upregulated
Bdp1	0.0373602373619924	0.205775860767592	0.999845327493597	57.0002142227305	36.9423657906079	Upregulated
Ercc6l2	-0.0275258909639016	0.205840066465205	0.999845327493597	16.1686913170957	28.2541711409665	Downregulated
Gm16136	-0.0633750197394513	0.205861614291968	0.999845327493597	259.295557100596	326.152875482737	Downregulated
Abhd6	0.0416270534566691	0.205890771140049	0.999845327493597	101.917360611251	69.2228250776369	Upregulated
Nudt19	-0.0414363497163783	0.206069278887351	0.999845327493597	45.3423443090032	65.6369552876413	Downregulated
Top3b	-0.0390988041132013	0.206123006403291	0.999845327493597	38.7609852105356	57.4016835823589	Downregulated
Snx17	-0.0532899562531183	0.20623643221112	0.999845327493597	103.308800571968	136.181035433479	Downregulated
Csta1	0.0387737617320688	0.206262134775318	0.999845327493597	62.0570221304965	41.6042722941866	Upregulated
Igfbp6	0.0396888630515545	0.206337179167268	0.999845327493597	102.860176297737	70.286357202928	Upregulated
Xlr3b	0.0107443291146827	0.206339382552442	NA	6.6060043906065	1.33375965649281	Upregulated
Tnfrsf1a	-0.0614001416561072	0.206351959537515	0.999845327493597	161.648726294359	205.36634674624	Downregulated
Tshz2	-0.0574349913021078	0.206483524209618	0.999845327493597	120.921945880315	155.97972569113	Downregulated
B3glct	-0.019380646067304	0.206520627540615	0.999845327493597	7.00039569591529	15.3569929321054	Downregulated
Lyzl4	-0.0129876644753546	0.206587573452929	NA	2.39221206238097	7.56213958288993	Downregulated
Pxylp1	0.0168088453726178	0.206706784412922	NA	12.9630513519583	4.67441109187085	Upregulated
Klhl18	-0.034502640385712	0.206861660979224	0.999845327493597	28.6818994564329	44.7247145515312	Downregulated
Nckap5	-0.0253735039537371	0.207133835825054	0.999845327493597	13.1873634890742	24.0326829934546	Downregulated
A930037H05Rik	0.0168290086430616	0.20742913337334	NA	13.1996861351436	5.11482944793777	Upregulated
Cmtm7	0.0251723597170938	0.207577870271901	0.999845327493597	27.8265612308229	14.9040699877464	Upregulated
Fcna	0.0132870232532043	0.207913489453155	NA	8.92549951496042	2.44731013495216	Upregulated
Traf3ip1	0.0194218366582262	0.20816072003166	0.999845327493597	16.7639684057709	7.12172122682301	Upregulated
Dusp6	0.0458910190882833	0.208228958486271	0.999845327493597	86.5201868740586	61.8558854961963	Upregulated
Cox10	-0.0281009603479186	0.208284646226338	0.999845327493597	17.0671588039486	29.3677216194259	Downregulated
Clcc1	-0.0445629484887912	0.208303004025082	0.999845327493597	58.1957107847263	81.8747849318805	Downregulated
Ccdc174	0.0409873744059051	0.208508223493688	0.999845327493597	72.1065202078151	48.9587072873352	Upregulated
Ly6g6e	-0.0282702426438269	0.208594307314576	0.999845327493597	20.1273648930318	34.0546372995888	Downregulated
Rab44	-0.0111110954288536	0.2088044679669	NA	1.56646151355516	5.7879615703302	Downregulated
Rab11fip2	0.0288082127096371	0.208934674504334	0.999845327493597	33.5032915194031	19.1380627235503	Upregulated
Prap1	0.0399243707595645	0.208958182120816	0.999845327493597	64.4615568389469	43.8313732511053	Upregulated
Cldn9	0.0108299577145497	0.208998013794344	NA	6.43592522241357	1.11355047845935	Upregulated
Orai3	-0.0311872125527368	0.20919153371078	0.999845327493597	22.2644582031234	36.049024490182	Downregulated
Mtpn	0.0634683480202478	0.209370588035469	0.999845327493597	240.925721366283	192.028750181312	Upregulated
Il33	0.0210823222587523	0.209753914788806	0.999845327493597	555.787123360912	271.788975450902	Upregulated
Cryzl1	-0.0439038196708909	0.209847683269516	0.999845327493597	54.5291238992878	76.5397463059093	Downregulated
Ythdf2	0.0444826887517345	0.209875472326744	0.999845327493597	110.836698803177	77.8985151389862	Upregulated
Svip	-0.0204496232118575	0.209965436933874	0.999845327493597	9.08325603708394	18.9053489572248	Downregulated
Sp2	0.0184765436436767	0.210239375601905	0.999845327493597	14.7599863256641	6.22837992639712	Upregulated
Dancr	-0.0331448045844438	0.21027601861624	0.999845327493597	26.1319308719284	41.1638539381197	Downregulated
Gm26797	0.0223341664691412	0.210674691403297	0.999845327493597	22.4653439864899	11.1230001963014	Upregulated
1810058I24Rik	-0.066269931123341	0.210789684997956	0.999845327493597	351.529442201443	433.834521420632	Downregulated
Hyal2	0.044119196381381	0.210946259551277	0.999845327493597	101.212398646341	71.2172122682301	Upregulated
March2	-0.0455458718123676	0.210969144601628	0.999845327493597	62.3799154361677	86.3289868457179	Downregulated
Itpr3	0.0422972051504572	0.211059818832761	0.999845327493597	73.3328233849844	51.1733036559618	Upregulated
Dhx16	0.0319008737605236	0.211174642349134	0.999845327493597	39.5867357593614	24.2528921714881	Upregulated
Hist1h2be	-0.0181219933183258	0.211189345673887	0.999845327493597	6.69104397470296	15.1242791657799	Downregulated
Ctns	-0.0205180377598235	0.211203662943312	0.999845327493597	8.42142333341635	17.3513801226986	Downregulated
Ddx3y	0.0170854594145591	0.211345911802442	NA	12.7017712766342	4.89462026990431	Upregulated
Hk1os	0.0189206962454199	0.211376958338642	0.999845327493597	16.6542835295357	6.90151204878955	Upregulated
Shld1	0.0127613402002601	0.21143899345282	NA	8.91933819192572	2.2271009569187	Upregulated
Zfp322a	0.0241138242141491	0.21149092365709	0.999845327493597	30.8140503818792	16.4580388222727	Upregulated
Dzip1	-0.00817943006595124	0.211751602154913	NA	0.661832703667591	3.5608606134115	Downregulated
Micos13	-0.078422404984475	0.2118664158787	0.999845327493597	846.096197795101	991.248136773668	Downregulated
Angptl2	0.0220787000261608	0.211943953433805	0.999845327493597	20.0484866319701	9.78924053980862	Upregulated
Snd1	-0.0443278885920921	0.212036692015427	0.999845327493597	62.1482230376277	87.2098235578517	Downregulated
Fgf1	-0.0213621207241453	0.212052799839411	0.999845327493597	10.4549930903074	21.352659092177	Downregulated
Card10	0.0127712476208841	0.212316919862094	NA	9.15597297511099	2.66751931298561	Upregulated
Cdk1	0.0389245650332144	0.212317096487301	0.999845327493597	102.665451837405	70.5065663809615	Upregulated
Lypla2	0.039240587774112	0.212323883949469	0.999845327493597	62.8716689716424	42.4976135946125	Upregulated
Amdhd2	0.0458624149561563	0.21236649458667	0.999845327493597	105.07614786889	75.8666141835168	Upregulated
Rps6	-0.0726759754931878	0.212610057229638	0.999845327493597	5818.93112002888	6960.20914685908	Downregulated
Gm12454	-0.015153756667802	0.212659131987396	NA	3.62467656258499	9.56903136177516	Downregulated
Col6a2	0.0131540227521257	0.21277765165101	NA	8.72461373159397	2.44731013495216	Upregulated
Pwwp2a	-0.0310811220498507	0.212823831930592	0.999845327493597	23.7335574865127	38.2761254471007	Downregulated
Birc6	-0.0521223016367583	0.212938292824191	0.999845327493597	98.4134726325817	130.380569274857	Downregulated
Gtf2f1	0.045866079467362	0.21298947802733	0.999845327493597	89.051671489459	64.082986453115	Upregulated
Fuca1	-0.0692694692733258	0.213108590646274	0.999845327493597	294.296316641783	356.671661345498	Downregulated
Dzank1	-0.0116677030729627	0.213179307780663	NA	1.81541894280985	6.22837992639712	Downregulated
Tecr	-0.0710929313534256	0.21324965452708	0.999845327493597	502.956086742424	607.178131822752	Downregulated
Ptprf	-0.0733111653836503	0.213292937865216	0.999845327493597	524.493442196365	620.553242152556	Downregulated
Ccl4	0.00629127306344128	0.213426451553177	0.999845327493597	64.7598714835669	9.11610841741619	Upregulated
BC003965	-0.0550770238548027	0.213538162057828	0.999845327493597	113.66643143211	147.083826451747	Downregulated
Arid5a	0.0160382448139127	0.213594345169169	0.999845327493597	16.6666061756051	6.66879828246404	Upregulated
Nudt22	0.0437057703983782	0.213668119079056	0.999845327493597	80.3455417269691	56.7410560482586	Upregulated
Gm43378	0.00674486984391295	0.213797380673059	NA	3.70971614668145	0	Upregulated
Arid3b	0.00674486984391295	0.213797380673059	NA	3.70971614668145	0	Upregulated
Fbln1	0.010636464304353	0.213864715424158	NA	6.34472431528241	1.11355047845935	Upregulated
Itgb2	-0.0144450443732586	0.214118854574522	NA	3.78243308470851	10.4623726622011	Downregulated
Plec	0.067573323994134	0.214661255018352	0.999845327493597	504.014881890355	412.947289861106	Upregulated
Ccnjl	-0.024622382536169	0.214733556800448	0.999845327493597	12.6956099535995	23.1393416930287	Downregulated
Atp11b	0.0541415070984956	0.215133161737088	0.999845327493597	151.363812372245	115.489003875402	Upregulated
Apod	0.00650935787340353	0.215195420786167	NA	3.86131134577026	0	Upregulated
Marveld2	-0.0318525752306115	0.215329643933473	0.999845327493597	24.3349958982227	38.4963346251341	Downregulated
Clca3a2	-0.0344749508446963	0.215370161256514	0.999845327493597	36.9948568520033	56.0804285141582	Downregulated
Cdkn2a	-0.0137367513530419	0.215380852678572	NA	2.88396559785564	8.23527170528236	Downregulated
Gbp8	-0.0099098955852448	0.215443707194906	NA	1.23862582323872	5.11482944793777	Downregulated
Gm31834	-0.0099098955852448	0.215443707194906	NA	1.23862582323872	5.11482944793777	Downregulated
Tenm4	0.0355538319296797	0.215587450081391	0.999845327493597	52.1492344829762	34.0421327112967	Upregulated
Pex5	-0.0224411670404502	0.215701433064086	0.999845327493597	10.5461939974385	20.2516132020097	Downregulated
2300009A05Rik	0.0402474118580326	0.216109347434432	0.999845327493597	68.2809578618637	46.7316063304165	Upregulated
Sp6	-0.029623986427928	0.216145367846871	0.999845327493597	20.9469541188229	34.4825510673636	Downregulated
A030001D20Rik	0.0103849388238275	0.216202960881263	NA	6.44208654544828	1.33375965649281	Upregulated
mt-Nd6	-0.0288862789240981	0.216269470951569	0.999845327493597	22.4283760482816	37.5904887364162	Downregulated
Sem1	0.0771437585960723	0.21653937918497	0.999845327493597	1234.74995126336	1053.92233604054	Upregulated
Ripk2	0.0225855854669359	0.216944085437664	0.999845327493597	21.8700668978146	11.1230001963014	Upregulated
Ctso	0.0272270059092224	0.217119877740463	0.999845327493597	29.9390092487757	17.1311709446651	Upregulated
Mtch2	-0.0593178558836597	0.217369320838373	0.999845327493597	149.294493615535	188.455384979608	Downregulated
Tubb5	-0.0662799458454366	0.217389578948144	0.999845327493597	739.176395507182	905.026817811354	Downregulated
Ptpru	-0.023846839498332	0.217425551867597	0.999845327493597	15.2517398611387	27.8262573731917	Downregulated
Klhdc1	0.0104360955657919	0.217443673155942	NA	6.35088563831711	1.33375965649281	Upregulated
Irx2	0.0186225605458274	0.217567523478918	0.999845327493597	16.4903656843774	6.90151204878955	Upregulated
Pole2	0.0162720336124298	0.217609820183795	NA	13.0419296130201	5.11482944793777	Upregulated
Gm8378	-0.00596680148126562	0.217821925243562	NA	0.497914858509369	4.00127896947842	Downregulated
Duoxa1	0.041428566087186	0.217910344841062	0.999845327493597	76.9328546554306	54.2812413250143	Upregulated
Ctsb	0.0723553801088553	0.218132848853155	0.999845327493597	579.028727418687	485.082852606346	Upregulated
Scoc	-0.0370721685587467	0.218174321298496	0.999845327493597	41.7299903924877	62.0635900859377	Downregulated
Cpne2	0.0150145564319619	0.21817475939945	NA	10.7224344886662	3.78106979144496	Upregulated
9530014B07Rik	-0.0563962790124994	0.218188327229694	0.999845327493597	123.368390911618	157.974112881723	Downregulated
Pkp1	0.0342868231464436	0.21820085991356	0.999845327493597	88.5574800772055	58.5027294725262	Upregulated
Fra10ac1	-0.0390538995633715	0.218242063556477	0.999845327493597	44.0433241938069	63.4223589190146	Downregulated
Rab32	0.0180238691800917	0.218515213139963	0.999845327493597	14.4198279892782	6.00817074836366	Upregulated
Gcsh	-0.0500740445118363	0.218714150024	0.999845327493597	95.1289544063826	125.951376537603	Downregulated
Sema4g	-0.0304857607026449	0.218716837670539	0.999845327493597	24.5777920044426	39.8175896933349	Downregulated
Aurkaip1	-0.0705637846660155	0.218799491760222	0.999845327493597	350.087492718059	419.641097320154	Downregulated
Cnih1	-0.0523118438185022	0.218855251685484	0.999845327493597	99.6952277170634	130.172864685115	Downregulated
Slc31a1	-0.037156041990167	0.218889636474506	0.999845327493597	39.1492151928096	57.6343973486844	Downregulated
Krt4	0.0708261316888739	0.218940762099155	0.999845327493597	1099.62639483894	921.04443827756	Upregulated
Zfpm1	0.0233504092935026	0.219034929417335	0.999845327493597	23.5758009643892	12.4567598527942	Upregulated
Nop9	0.0268358914052046	0.219074908252208	0.999845327493597	33.4663235811948	18.6976443674834	Upregulated
Trim14	0.0131640424454295	0.219425374945557	NA	8.50030159447811	2.44731013495216	Upregulated
Lss	-0.0252253006784464	0.219447266332987	0.999845327493597	14.6083911265752	25.8068610060144	Downregulated
Gnl1	0.0437858044033113	0.219478588217022	0.999845327493597	82.9805498955701	59.4085753612442	Upregulated
Acot1	-0.0390694149237303	0.219507067518459	0.999845327493597	82.2891295151184	119.440264491713	Downregulated
Capza2	0.0670829186948816	0.219680136959173	0.999845327493597	341.235929079515	280.572333395656	Upregulated
Ttc17	-0.0242159822727229	0.21978377373227	0.999845327493597	13.697600993653	24.9135197055885	Downregulated
Wipf2	-0.060199673021051	0.21985727010546	0.999845327493597	166.646358848557	208.71950276991	Downregulated
Gosr1	0.0277002596662901	0.219861479155164	0.999845327493597	33.0596096298166	18.9178535455169	Upregulated
Nphp3	-0.0148546924802877	0.220017493306482	NA	3.78859440774321	10.0094497178421	Downregulated
Apol7a	0.0357494187901374	0.220022642838162	0.999845327493597	53.6183337663655	35.596101545823	Upregulated
Lipe	-0.019506689873052	0.220219979477734	0.999845327493597	7.75342930671405	16.2378296442392	Downregulated
Wdr90	-0.0149293015547118	0.220273236757148	NA	3.87979531487438	10.0094497178421	Downregulated
Pds5b	-0.0297845210151693	0.220384712784246	0.999845327493597	22.8412513226945	36.4894428462489	Downregulated
Plekhh1	-0.0476008144648147	0.220445259413382	0.999845327493597	89.4460627947678	121.019242502823	Downregulated
Fut8	0.0397538441986693	0.220684637494753	0.999845327493597	68.7308010744848	47.6124430425503	Upregulated
Iscu	-0.0601742861500909	0.220714872288919	0.999845327493597	170.994481345157	213.614123039814	Downregulated
Rflnb	0.0513770837689615	0.220740609187514	0.999845327493597	184.656333338991	139.093773101082	Upregulated
Lancl1	0.0451924101584659	0.220742722918226	0.999845327493597	102.889763974521	75.1934820611244	Upregulated
Gm21781	-0.0127705238418011	0.220806743635416	NA	2.47725164647744	7.34193040485647	Downregulated
2900005J15Rik	-0.0226601265902892	0.22086383507231	0.999845327493597	11.1414710861138	20.91224073611	Downregulated
Etv3	-0.0316640873235769	0.220867200953788	0.999845327493597	25.3246642922067	39.6098851035935	Downregulated
Mdm2	0.041164465052461	0.221447170324168	0.999845327493597	89.3264931492419	62.3088084405553	Upregulated
Rhobtb1	-0.0268885080125478	0.22168597645572	0.999845327493597	18.2330676891602	30.7139858642107	Downregulated
Myo1b	-0.0434745246870712	0.221921066069037	0.999845327493597	57.959076001541	80.3208160973542	Downregulated
Exd1	-0.0150262891843728	0.222175184309336	NA	3.87979531487438	9.78924053980862	Downregulated
Cfap299	0.0065840704580693	0.222227380778208	NA	3.63083788561969	0	Upregulated
Gm12866	0.0166499552487986	0.222297046397628	0.999845327493597	17.3037935871338	6.68130287075609	Upregulated
Rap2c	0.0316131000668479	0.222536490072811	0.999845327493597	42.6888521712982	26.9204114844737	Upregulated
B3gnt3	0.034053102531166	0.222701320993419	0.999845327493597	48.9855048406923	32.0352409324115	Upregulated
Gtpbp2	0.0369245766781244	0.222805319088509	0.999845327493597	59.2408310860227	39.6098851035935	Upregulated
Suv39h2	0.0103605310150881	0.222827994268116	NA	6.18696779315889	1.11355047845935	Upregulated
H2-T24	0.0103605310150881	0.222827994268116	NA	6.18696779315889	1.11355047845935	Upregulated
Kctd9	-0.0304071477091799	0.222835366895816	0.999845327493597	22.9201295837563	36.7096520242823	Downregulated
Mgst3	0.0753011332440072	0.223101717006368	0.999845327493597	2845.25478901233	2419.07821522193	Upregulated
Tmem106c	-0.0407781836161588	0.22314756470281	0.999845327493597	51.0745265048957	72.0855443920719	Downregulated
Frmpd1	0.00656103823448233	0.223167048531724	NA	3.62467656258499	0	Upregulated
Cops9	-0.0709182672862346	0.223252072831074	0.999845327493597	409.309839834977	486.844526030614	Downregulated
Slc39a6	0.0381773197658874	0.223483374817917	0.999845327493597	76.6777359031412	51.8589403666463	Upregulated
Arhgap8	-0.032296246251219	0.223753220711466	0.999845327493597	36.7274154536446	56.3131422804837	Downregulated
Cactin	0.0258780830693727	0.224041580433175	0.999845327493597	28.2024685670276	16.0176204662057	Upregulated
Cluap1	-0.0313160094645034	0.224060375351004	0.999845327493597	24.6505089424697	38.7165438031676	Downregulated
1700001L05Rik	-0.023495179467213	0.224182526900279	0.999845327493597	11.9548989888702	21.8055820365359	Downregulated
Map7	-0.0385369302591509	0.224209388531605	0.999845327493597	42.0516647597694	60.5221258397035	Downregulated
Cryab	0.0299223611611287	0.224679042203013	0.999845327493597	39.5386641134731	24.0326829934546	Upregulated
Acp5	-0.04277416238581	0.224730006969582	0.999845327493597	62.9135792944959	87.6502419139186	Downregulated
Rpl22l1	-0.0738571039267792	0.224730619705115	0.999845327493597	1331.74374845901	1558.79137431624	Downregulated
Pign	-0.0289752464799189	0.22486004449445	0.999845327493597	20.7891975966994	33.6017143552298	Downregulated
Itpripl1	-0.0266490479793436	0.224967555135177	0.999845327493597	20.5648854595836	34.9229694234306	Downregulated
Mfap3l	-0.0345079091240816	0.225042678346815	0.999845327493597	35.0993407097423	52.7397770787801	Downregulated
Prkd3	0.0169466417641308	0.225175934514193	0.999845327493597	15.1063059850846	6.44858910443058	Upregulated
Cd55	-0.0390648096373327	0.225516150747458	0.999845327493597	178.643168160281	254.657804506237	Downregulated
Arhgef17	0.0136910356039749	0.225656107090916	NA	11.378105869299	4.00127896947842	Upregulated
Rad17	0.028627175451108	0.225694147147519	0.999845327493597	36.8605266836292	22.4662095706363	Upregulated
Asap3	0.018983047018694	0.225728453642628	0.999845327493597	21.7850273137182	10.449868073909	Upregulated
Iws1	0.0352279025807747	0.225956932748009	0.999845327493597	52.786421894505	34.9354740117226	Upregulated
Rhbdd2	-0.0430450731716735	0.226234081555637	0.999845327493597	70.2898823266159	96.803864096211	Downregulated
Clptm1l	-0.0587986645147877	0.226445277930671	0.999845327493597	168.673767282413	211.166812904862	Downregulated
Ccdc25	0.04836023933846	0.226509777635545	0.999845327493597	129.700792580831	96.5836549181775	Upregulated
Col4a3bp	-0.0439211641058134	0.226684208135542	0.999845327493597	62.4341484050906	85.6558547233254	Downregulated
Necap1	0.0177683374437987	0.226779480773606	0.999845327493597	14.1831932060929	6.00817074836366	Upregulated
1700067K01Rik	-0.00487943797210168	0.226830543400971	NA	0.248957429254685	2.66751931298561	Downregulated
Flrt1	-0.00487943797210168	0.226830543400971	NA	0.248957429254685	2.66751931298561	Downregulated
A930007I19Rik	-0.00487943797210168	0.226830543400971	NA	0.248957429254685	2.66751931298561	Downregulated
5730405O15Rik	-0.00487943797210168	0.226830543400971	NA	0.248957429254685	2.66751931298561	Downregulated
Mrpl37	0.034382003470691	0.226941720774741	0.999845327493597	49.9566892655723	32.9285822328374	Upregulated
Tnc	0.00644892431484506	0.227228349286156	NA	3.6369992086544	0	Upregulated
Smurf1	0.0362644674621116	0.22748800594514	0.999845327493597	68.9785395653501	46.0709787963161	Upregulated
Hspa1b	-0.049015238520757	0.227495628964104	0.999845327493597	271.802670547986	360.352694430607	Downregulated
Cwc15	0.0563749348817544	0.227655228365995	0.999845327493597	255.376355970734	200.289031063178	Upregulated
Sav1	0.0383734431634271	0.227657232984661	0.999845327493597	71.0010056145611	49.6068302331435	Upregulated
Anxa13	-0.0070677775399551	0.227670827512894	NA	0.661832703667591	4.00127896947842	Downregulated
Mllt11	-0.0198360496895779	0.227691164850368	0.999845327493597	8.50646291751281	16.9109617666316	Downregulated
Tgfbi	0.0307668088824168	0.227880067418777	0.999845327493597	42.2759768968853	26.2597839503733	Upregulated
Hdac5	-0.0355659442648459	0.227918752286334	0.999845327493597	37.3830868342774	55.1745826254402	Downregulated
Nek7	0.0408998128262265	0.228354677563355	0.999845327493597	75.0262348054896	52.9599862568136	Upregulated
Dpp7	0.0176085325573157	0.228436594060528	0.999845327493597	14.3532723742859	6.22837992639712	Upregulated
Adgrg2	0.0122293422577067	0.228671764272809	NA	8.4879789484087	2.2271009569187	Upregulated
Psip1	-0.0411576249567164	0.228742953878098	0.999845327493597	69.7192505300794	98.1001099878276	Downregulated
9530082P21Rik	0.0159031562647763	0.228760997450051	NA	12.7017712766342	5.11482944793777	Upregulated
Mocos	0.0159031562647763	0.228760997450051	NA	12.7017712766342	5.11482944793777	Upregulated
Nipal3	-0.0351892234253971	0.228776814563909	0.999845327493597	34.3771137141171	50.9530944779284	Downregulated
Srp14	-0.0703554591319856	0.229076090895499	0.999845327493597	502.158704931993	594.305962790475	Downregulated
Nme7	0.0263271316908289	0.229104907273599	0.999845327493597	29.617334881494	17.1311709446651	Upregulated
Zfp282	0.0367437727494537	0.229283940909303	0.999845327493597	64.6328549455293	44.0515824291388	Upregulated
Prim1	-0.023102652015783	0.229285398214717	0.999845327493597	14.3347884051817	26.4674885401147	Downregulated
Kcnk4	-0.0115647522988699	0.229363234248931	NA	2.46492900040803	8.0150625272489	Downregulated
Grhl1	-0.043137450012049	0.22936342326743	0.999845327493597	77.3506723144888	106.568095459435	Downregulated
Gm12840	0.0207731076797902	0.229401356621051	0.999845327493597	25.8952960887431	12.4692644410863	Upregulated
Hnrnpa3	-0.0686569712681611	0.229507916554167	0.999845327493597	436.507879485173	520.213526619518	Downregulated
Syt11	-0.0111731776455983	0.22958962290751	NA	1.90045852690631	6.22837992639712	Downregulated
Fermt2	0.0221159681332409	0.229705419104669	0.999845327493597	21.2020728711123	10.902791018268	Upregulated
Cnbd2	-0.00826099246081306	0.229804439587486	NA	0.740710964729349	3.78106979144496	Downregulated
Ggh	-0.0443018198015154	0.229892357814472	0.999845327493597	69.4776733622489	93.9036310168999	Downregulated
Map4	0.0446933665270679	0.229898002845594	0.999845327493597	99.2269005353381	72.9788856924978	Upregulated
Sort1	-0.0256525264393943	0.230035412567011	0.999845327493597	17.4011558172997	30.0283491535262	Downregulated
Ppm1f	-0.0209469128275696	0.230072645377111	0.999845327493597	10.2430035992609	19.5784810796172	Downregulated
Bud13	0.0135632840067116	0.230121207340492	NA	10.7101118425967	3.34065143537805	Upregulated
Ei24	-0.0572267266457439	0.230313915921031	0.999845327493597	240.114731340305	301.887478722957	Downregulated
Tnf	0.00591226128728107	0.230477465737346	NA	4.01906786789378	0	Upregulated
Serf1	-0.0444727476568727	0.23051783017219	0.999845327493597	78.6028397221863	105.932477101919	Downregulated
Dnttip1	0.0409095213756389	0.230536053619612	0.999845327493597	82.7131084972113	58.3075294710769	Upregulated
Gm16230	0.00645091122892884	0.230548103516792	NA	3.54579830152323	0	Upregulated
Tmprss11e	0.0240194912979451	0.230622116880438	0.999845327493597	28.1901459209582	15.1367837540719	Upregulated
Zfp467	-0.0485338694414992	0.230823432415723	0.999845327493597	88.1051323567179	115.709213053436	Downregulated
Jtb	-0.0552410023872406	0.230861677381766	0.999845327493597	168.614591928845	214.237236809038	Downregulated
Slc5a3	0.0215034235642256	0.231133442136182	0.999845327493597	21.7727046676488	11.3432093743349	Upregulated
Hook3	-0.0415002696696431	0.231411882675731	0.999845327493597	56.4714927490476	78.1062197287276	Downregulated
Sat1	0.0610285255180043	0.231526989774498	0.999845327493597	1871.43449765433	1521.78372781833	Upregulated
Ppp2r2a	0.055969752014219	0.231844488232664	0.999845327493597	178.595096514393	141.283360293125	Upregulated
Camsap2	0.0251159074277664	0.231877083606692	0.999845327493597	35.3667821081011	19.5909856679093	Upregulated
Hat1	-0.0417917555890082	0.232229466988802	0.999845327493597	76.2044663367706	105.882458748751	Downregulated
Pear1	0.00961734103533257	0.232375509191127	NA	6.24736208511654	1.11355047845935	Upregulated
Cited4	-0.0174567821565146	0.232458460102062	0.999845327493597	8.18478855023107	17.3638847109906	Downregulated
Gm49032	-0.00681060315835977	0.232484914631819	NA	0.819589225791108	5.33503862597123	Downregulated
Vdac3	0.0562325940881234	0.232498791457549	0.999845327493597	275.948621691742	219.792484613043	Upregulated
Epb41l4b	-0.040984227300844	0.232583584355493	0.999845327493597	68.8651312428589	95.4450952631341	Downregulated
4833408A19Rik	0.0174395053125046	0.232607644436553	0.999845327493597	14.1104762680659	6.00817074836366	Upregulated
H1fx	0.0273151022595514	0.232900281581494	0.999845327493597	40.6602247990525	24.4731013495216	Upregulated
Dyrk3	0.0126525439566175	0.233015752644836	NA	8.23902151915401	2.44731013495216	Upregulated
Hdac1	0.0475136467208583	0.233016005990372	0.999845327493597	115.834331357375	86.7819097900769	Upregulated
Akr1c12	0.00638228888941455	0.233060981820199	NA	3.55195962455794	0	Upregulated
Lcn8	0.00638228888941455	0.233060981820199	NA	3.55195962455794	0	Upregulated
Fxyd4	0.0578352000549712	0.233210256828194	0.999845327493597	363.370932867822	291.903038181699	Upregulated
Rpn2	-0.0605049922656695	0.233360387355079	0.999845327493597	263.998665087517	325.920161716412	Downregulated
Snrnp25	-0.0388616878861715	0.23336119303397	0.999845327493597	50.1994853717922	71.4124122696794	Downregulated
Gabbr1	-0.0315758697593641	0.233689585904264	0.999845327493597	28.5611108725176	43.6111640730719	Downregulated
Spata2	0.0217774975834544	0.233737062358287	0.999845327493597	21.2686284861047	11.1230001963014	Upregulated
Vwa8	-0.0234663568960911	0.233966973660397	0.999845327493597	15.4156577062969	27.8012481966075	Downregulated
Ces2c	0.00634994013821092	0.234079081313661	NA	3.53963697848853	0	Upregulated
1700084E18Rik	-0.00923884817259201	0.234157130328992	NA	1.65150109765163	6.66879828246404	Downregulated
5430416N02Rik	0.0288031754401601	0.234209146397636	0.999845327493597	35.7981413516182	22.0257912145694	Upregulated
Senp7	0.0247358089452406	0.234358012422169	0.999845327493597	27.89927816885	15.5772021101388	Upregulated
Fxn	-0.0366871348686183	0.234667494776116	0.999845327493597	41.2074302418395	59.6287845392776	Downregulated
Gclc	-0.0481256637909786	0.234695316483171	0.999845327493597	92.6455414368704	122.145297569574	Downregulated
Lrba	-0.0358029733690165	0.234896905794235	0.999845327493597	42.2882995429547	61.8433809079043	Downregulated
Psapl1	-0.0522464373576624	0.234961731430715	0.999845327493597	119.392452304968	152.639074255752	Downregulated
Frg1	0.0529647684680228	0.235187045841166	0.999845327493597	178.415132576909	138.848554746465	Upregulated
Dmxl2	-0.0112102808999423	0.235366279820067	NA	1.89429720387161	6.22837992639712	Downregulated
9230102O04Rik	0.0304858573930007	0.235632166815177	0.999845327493597	41.91239220675	26.2597839503733	Upregulated
Ocrl	-0.0274111261340638	0.235996990816171	0.999845327493597	19.544410450426	32.0352409324115	Downregulated
Col6a3	0.0198063639988541	0.236060935874228	0.999845327493597	38.1965147370338	19.7861856693586	Upregulated
Ptp4a2	-0.0592012202193679	0.236110641812647	0.999845327493597	325.080845977966	401.213680483872	Downregulated
B230322F03Rik	0.00985740249864033	0.236168530089938	NA	6.02921127103537	1.11355047845935	Upregulated
Oscp1	-0.0167780836870607	0.236227797526565	NA	5.5251350894913	12.2365506747608	Downregulated
Slc38a2	0.0619503695239272	0.236295828790281	0.999845327493597	358.704859450196	293.727234547427	Upregulated
9530097N15Rik	-0.0105829755444341	0.236432793327685	NA	1.90045852690631	6.44858910443058	Downregulated
Rhbdl1	-0.0122154281211008	0.236446769677223	NA	2.47725164647744	7.12172122682301	Downregulated
Smim24	0.0125767982716487	0.236481942338302	NA	8.16630458112696	2.44731013495216	Upregulated
Flvcr1	0.0125558042125866	0.236551389165239	NA	8.16014325809225	2.44731013495216	Upregulated
Pcid2	-0.0272074363082776	0.236667052907417	0.999845327493597	19.4532095432948	32.0352409324115	Downregulated
Gps2	0.037686796447028	0.236900433574383	0.999845327493597	64.2495673479005	44.5045053734978	Upregulated
Lrrc58	-0.0406121567724209	0.237124881832896	0.999845327493597	65.8148099230662	91.6640254716891	Downregulated
Nup155	-0.024624205575201	0.237161731030579	0.999845327493597	15.8408556267793	27.3608298405406	Downregulated
Sel1l	0.0420644033408933	0.237255071511072	0.999845327493597	81.802318364289	59.1883661832107	Upregulated
Hmgxb4	0.0259439061420596	0.237276301446026	0.999845327493597	31.4869867932268	18.6851397791914	Upregulated
Tgfbr3l	-0.0134863959699581	0.237641869093143	NA	3.30300219530325	8.67569006134928	Downregulated
Gsdmc3	-0.054548400236486	0.237763573108372	0.999845327493597	303.494199939747	381.232294813064	Downregulated
Sod3	0.0192688603596578	0.237839477081726	0.999845327493597	17.5589123394232	8.23527170528236	Upregulated
Mrm3	0.0192688603596578	0.237839477081726	0.999845327493597	17.5589123394232	8.23527170528236	Upregulated
Rnf167	-0.0375074297863324	0.238064676482295	0.999845327493597	42.7196587864717	60.742335017737	Downregulated
Tmem229b	0.020493360153975	0.238173671905958	0.999845327493597	19.2165747601096	9.56903136177516	Upregulated
Serpinb5	0.0545236956109253	0.238241277349725	0.999845327493597	409.537875418349	322.924765341988	Upregulated
Itga6	0.0575860470095511	0.238291102566203	0.999845327493597	291.087019861477	232.98489952969	Upregulated
Neu3	0.0183384283849168	0.238401598987697	0.999845327493597	15.7558160426828	7.12172122682301	Upregulated
Malat1	-0.0680866525008728	0.238549325443298	0.999845327493597	16998.8067399789	20101.0259751908	Downregulated
Baiap2	0.0479952377081794	0.238903082915019	0.999845327493597	137.254555042568	103.925585323034	Upregulated
Slc30a9	-0.0374152427472346	0.239108514872836	0.999845327493597	44.261475007888	62.9694359746557	Downregulated
Hmgn3	-0.0591878156502309	0.239660352522391	0.999845327493597	224.310843651734	279.213564562579	Downregulated
Copz1	0.0448055039715491	0.239801112244009	0.999845327493597	108.244819895819	80.5535298636797	Upregulated
Tfap2a	0.0163466772582184	0.239959738852251	0.999845327493597	14.1647092369888	5.7879615703302	Upregulated
Supt4a	0.057635858624242	0.240070103980278	0.999845327493597	315.222282283635	253.872131089216	Upregulated
Cdkn3	0.0251276949830359	0.240115552527554	0.999845327493597	29.4719010054399	16.9109617666316	Upregulated
Sephs1	0.0237761891002875	0.240182717518838	0.999845327493597	26.1627374871019	14.6838608097129	Upregulated
Hmgxb3	0.0240511582348827	0.240270948880748	0.999845327493597	25.9076187348125	14.4636516316795	Upregulated
Syn3	-0.00921022442173335	0.240271046683736	NA	1.32366540733518	5.11482944793777	Downregulated
4930563E22Rik	0.00628301376415668	0.240285571187128	NA	3.46692004046147	0	Upregulated
L3mbtl3	0.0167232720952542	0.240354799757014	0.999845327493597	14.0796696528923	6.00817074836366	Upregulated
Lonrf1	-0.0318691305583688	0.240605601078586	0.999845327493597	30.1090884169686	45.6055512636651	Downregulated
Pusl1	-0.035191071884728	0.240684082088229	0.999845327493597	41.238236857013	59.4210799495362	Downregulated
Agtrap	-0.0333155216506537	0.240702521110612	0.999845327493597	32.0033856208402	47.3922338645168	Downregulated
Rcn2	0.0421140552009646	0.240912482610179	0.999845327493597	86.732176365105	63.630063508756	Upregulated
Thoc6	-0.0320254648663477	0.240914571025067	0.999845327493597	30.9952332577521	46.511397152383	Downregulated
Pxdc1	-0.0198398486953954	0.240990299312553	0.999845327493597	9.79316038663977	19.1380627235503	Downregulated
Cmtm4	-0.0566719019291518	0.241110570552184	0.999845327493597	164.855585197886	205.133632979914	Downregulated
Mfhas1	0.0182483722184798	0.241570370773899	0.999845327493597	17.8140310917126	8.0150625272489	Upregulated
Vmac	-0.0241100348429849	0.241589027299518	0.999845327493597	17.268044587315	29.5879307974593	Downregulated
Rack1	-0.0648848674799866	0.241668458023107	0.999845327493597	4760.73883881459	5542.22595848086	Downregulated
Ttc39a	-0.0368377147015068	0.241682248009959	0.999845327493597	44.7717125124668	64.070481864823	Downregulated
Eif2s3x	-0.0460472670015182	0.24178753595961	0.999845327493597	95.0796638221049	125.718662771278	Downregulated
Aco2	-0.0589946040409624	0.24180280952434	0.999845327493597	191.254957468173	234.734068365666	Downregulated
Cib2	0.0286385478891905	0.241965004714891	0.999845327493597	44.2565326232427	27.1531252507992	Upregulated
Atp7a	-0.0176365427538106	0.24206937510704	0.999845327493597	7.17663618714293	15.1242791657799	Downregulated
Mlst8	-0.0286350200472672	0.242174641924837	0.999845327493597	22.5195769554128	35.596101545823	Downregulated
Arsk	-0.0197890966257196	0.242178540370359	0.999845327493597	8.73693637766338	16.9109617666316	Downregulated
Elovl4	-0.0387922787557775	0.242685075151857	0.999845327493597	50.582772969421	70.3113663795121	Downregulated
Fosl2	0.0523973919188537	0.242834434374383	0.999845327493597	214.336567020309	169.304817667766	Upregulated
Nol10	0.0154116401195299	0.242907940813583	NA	12.0337772499319	4.67441109187085	Upregulated
Aldh3b2	-0.067580801520183	0.24296958003951	0.999845327493597	566.612881509516	669.009008142364	Downregulated
Zfp512b	-0.0229696764306254	0.243035094219926	0.999845327493597	13.8368735466724	24.693310527555	Downregulated
Rilpl2	0.0308155596081538	0.24308213366782	0.999845327493597	45.0637992029644	29.1475124413924	Upregulated
Plekhh3	0.0306392038243316	0.243208215786134	0.999845327493597	48.7538124421524	31.5948225763446	Upregulated
Slc12a6	-0.0308322876129127	0.243219376403546	0.999845327493597	32.5801787404114	50.0472485892104	Downregulated
Adck5	-0.0296440915568327	0.243263124551519	0.999845327493597	26.2231317790596	40.9311401717942	Downregulated
Mmachc	-0.0170912803657374	0.243279009478734	0.999845327493597	7.10391924911587	15.1242791657799	Downregulated
Tspan17	0.0397308802254527	0.243401582843865	0.999845327493597	76.2352729519442	54.7341642693733	Upregulated
Rgs1	-0.00813409501290745	0.24365328929969	NA	0.825750548825813	3.78106979144496	Downregulated
Atp5k	-0.0649716193217024	0.243826257387429	0.999845327493597	527.137116195867	632.507060707823	Downregulated
Nr4a2	0.00956103529578383	0.243862479069883	NA	5.9318490408695	1.33375965649281	Upregulated
1700066B19Rik	0.00956103529578383	0.243862479069883	NA	5.9318490408695	1.33375965649281	Upregulated
Coro1b	0.0140155598715683	0.243893155825649	NA	10.0544404619639	3.5608606134115	Upregulated
G6pc3	-0.0439089659160685	0.243984346989965	0.999845327493597	69.021668826593	92.1169484160481	Downregulated
Il4ra	0.0224118893077233	0.244006827530165	0.999845327493597	41.017648166153	22.4787141589284	Upregulated
Stxbp5	-0.0279631704477526	0.244008197675695	0.999845327493597	21.6087868224905	34.4825510673636	Downregulated
Scube2	-0.0207895288103508	0.244127301954908	0.999845327493597	16.5519789147245	30.4812720978852	Downregulated
Inava	0.0440522352468328	0.244265696923725	0.999845327493597	103.404943863745	76.5522508942013	Upregulated
Mre11a	-0.0260907362435119	0.244286375515065	0.999845327493597	17.8078697686779	29.3677216194259	Downregulated
Ets2	0.0511459467430255	0.244463915340688	0.999845327493597	176.541823850008	138.603336391847	Upregulated
Pcmtd2	-0.0296970397027951	0.24456953446425	0.999845327493597	26.9157710979007	41.3840631161532	Downregulated
Slc39a8	-0.0112119316711885	0.244605879725557	NA	2.22213289418805	6.90151204878955	Downregulated
Cbr2	-0.0607939124214051	0.244804829240354	0.999845327493597	397.553388752695	483.649056243517	Downregulated
Spry1	-0.0155064816644417	0.245452384876958	0.999845327493597	6.08344423995831	14.0232332756126	Downregulated
Prdx1	-0.0707654293820807	0.245681948468262	0.999845327493597	1093.88426124267	1261.35809750712	Downregulated
Pf4	-0.00797809264799455	0.245942875266097	NA	0.740710964729349	3.5608606134115	Downregulated
Chd3	-0.0506479908981535	0.246148813583685	0.999845327493597	174.180418402801	220.465616735435	Downregulated
Magoh	0.0543272948749726	0.246175951891203	0.999845327493597	192.663662459605	154.180538501986	Upregulated
Dync2h1	-0.0144858535628202	0.246217568521898	NA	4.0375518369979	9.78924053980862	Downregulated
Ccdc166	-0.0137532523954146	0.246230269827172	NA	4.0437131600326	10.2296588958755	Downregulated
Fgfr2	0.0246522068238619	0.246329502831364	0.999845327493597	29.3079831602816	16.9109617666316	Upregulated
Nfkbie	0.012224393398878	0.246465644735082	NA	8.00238673596874	2.44731013495216	Upregulated
Eri2	0.0116480552066061	0.24652935092587	NA	8.16014325809225	2.2271009569187	Upregulated
Bcam	0.0388420426621693	0.24657127038992	0.999845327493597	83.6658089529871	59.4210799495362	Upregulated
Ipo9	-0.0279030900090608	0.246927565387264	0.999845327493597	22.3310138181158	35.596101545823	Downregulated
Gm8251	0.00610656509209575	0.24694552246925	NA	3.47308136349618	0	Upregulated
Exosc10	-0.0418417578880673	0.246984265390842	0.999845327493597	63.1563754007159	85.6558547233254	Downregulated
Stxbp6	-0.0113327734276695	0.247162427194805	NA	2.30101115524981	7.12172122682301	Downregulated
Ndufaf5	-0.0216136225968764	0.24733259711443	0.999845327493597	11.9672216349396	21.365163680469	Downregulated
Alg12	0.0173277811695389	0.247367891397817	0.999845327493597	15.9443791799798	7.12172122682301	Upregulated
Mpp6	-0.0532848464623893	0.247382552249876	0.999845327493597	153.397382129136	193.117291483187	Downregulated
Eef1b2	-0.068596357861422	0.24741920360657	0.999845327493597	4079.78543715431	4763.20816673735	Downregulated
Prpf18	-0.0284816205523966	0.247482415373629	0.999845327493597	24.4077128362497	38.4838300368421	Downregulated
Pex26	-0.0251974940298696	0.247758017760625	0.999845327493597	16.8120400516592	28.0339619629331	Downregulated
Tnfrsf12a	0.0445622480448768	0.248097766437676	0.999845327493597	228.031730137183	171.361727799819	Upregulated
Prex1	0.0201048959112074	0.248136797895731	0.999845327493597	18.9676173308549	9.56903136177516	Upregulated
Ufsp1	-0.0270213008155031	0.248264041243621	0.999845327493597	23.2541265971075	37.5904887364162	Downregulated
Arfgef2	-0.0249697336733453	0.248659584584823	0.999845327493597	17.0006031889562	28.2541711409665	Downregulated
Copb2	-0.053419265537255	0.248711779352915	0.999845327493597	152.402771350507	191.330608882335	Downregulated
Elf1	0.0542078383427783	0.248788162209506	0.999845327493597	206.883823603906	164.447711162738	Upregulated
Rgs14	0.00615315007527525	0.248887347483976	NA	3.38188045636501	0	Upregulated
Gm43573	0.00615315007527525	0.248887347483976	NA	3.38188045636501	0	Upregulated
Cdkn1c	0.00942432211573624	0.248986222278676	NA	5.85913210284245	1.33375965649281	Upregulated
Cpne8	-0.0375134840784805	0.249032691022909	0.999845327493597	55.6149355850483	77.6658013726607	Downregulated
Ngf	-0.0165922086925737	0.249060649757584	0.999845327493597	18.5793873485808	39.1944759241107	Downregulated
9530034E10Rik	-0.0545168352102827	0.249087101795794	0.999845327493597	459.819962497459	571.719580748142	Downregulated
Polr1d	0.0698018681886253	0.249147930621203	0.999845327493597	1232.5167146615	1060.28826643815	Upregulated
Fbxo21	-0.0194562283644061	0.249487752985339	0.999845327493597	15.4403029984358	29.7956353872007	Downregulated
Acoxl	-0.00463522375181659	0.249558744771325	NA	0.163917845158222	2.2271009569187	Downregulated
Gm14327	-0.00463522375181659	0.249558744771325	NA	0.163917845158222	2.2271009569187	Downregulated
Cyp4f40	-0.00463522375181659	0.249558744771325	NA	0.163917845158222	2.2271009569187	Downregulated
Gm19557	0.016569667790191	0.249721767353509	0.999845327493597	13.7579952856106	6.00817074836366	Upregulated
Gin1	-0.0257792938816392	0.250017567628894	0.999845327493597	17.9841102599055	29.3677216194259	Downregulated
Bin3	0.0384271848632891	0.250071278976659	0.999845327493597	72.6833133273862	51.8464357783542	Upregulated
Trak2	-0.0215643593349687	0.250166394422652	0.999845327493597	11.6332246215884	20.91224073611	Downregulated
Maco1	-0.0395055641976995	0.250176510001487	0.999845327493597	66.5209908263662	91.4313117053636	Downregulated
Col3a1	0.00202991665767358	0.250309106614667	0.999845327493597	20.3258127996195	0	Upregulated
Gmds	-0.0381517412141864	0.250397457509706	0.999845327493597	49.2406235929817	68.3044746006269	Downregulated
Toe1	0.0242119646700424	0.250418157463464	0.999845327493597	27.1277605889471	15.5772021101388	Upregulated
Nrde2	-0.0217117602946644	0.250424852407533	0.999845327493597	12.4651364934489	22.2460003926029	Downregulated
Ubb	0.0697842326849099	0.250487712839004	0.999845327493597	4726.92457684906	4076.95057294447	Upregulated
Trnau1ap	-0.0425533426195997	0.250565757820935	0.999845327493597	69.5195836851024	93.2179943062154	Downregulated
2310061I04Rik	-0.0342299866688808	0.250617636665098	0.999845327493597	39.7025819586314	56.961265226292	Downregulated
[truncated: 14,340 more rows]
