# Supplementary material for: Single-cell RNA sequencing analysis identifies acute changes in the tumor microenvironment induced by interferon α gene therapy in a murine bladder cancer model
Source: Front Immunol. 2024 Nov 4;15:1387229. doi: 10.3389/fimmu.2024.1387229 (PMC11570268; doi:10.3389/fimmu.2024.1387229)
Supplement: Supplementary file 19 [file DataSheet4.csv]

	log2FoldChange	pvalue	padj	IFNalpha.mean	Control.mean	Regulation
Ifi27l2a	3.97775977896148	3.41034848407498e-245	5.16770105791881e-241	127699.2227427	8075.6484889793	Upregulated
Irf7	4.04716602979359	3.77140903106099e-91	2.85740805238336e-87	45001.122992445	2686.29759636235	Upregulated
AC168977.2	5.46494658202169	7.81571303914137e-89	3.94771665607031e-85	2082.02330476612	46.1380153891094	Upregulated
Csprs	4.63012173752753	3.70429240556494e-74	1.40327857053814e-70	4103.05008868415	162.667540011144	Upregulated
Oas2	3.97853734794225	5.41172726193379e-74	1.64007806400165e-70	8989.58282255976	560.804708055518	Upregulated
Cd74	-2.09115282821349	2.53600291085674e-65	6.40467535136869e-62	12340.4124717971	53074.1302973874	Downregulated
Oas1g	3.4513944862866	5.64495721712976e-65	1.22197195301668e-61	4347.89867258231	390.67847743095	Upregulated
Slfn8	4.07908281289141	1.37570451618798e-61	2.60575631672456e-58	2997.1568518922	173.679028291093	Upregulated
Oas1a	3.35417190833407	4.85360275468441e-59	8.17184917130365e-56	8462.37652549652	813.013757313297	Upregulated
Trim30d	4.10102381793185	2.26232252718765e-58	3.42809732544745e-55	3193.50549722032	181.913066986307	Upregulated
Dhx58	3.43659834437808	5.15940352655368e-55	7.10731287616981e-52	5414.14207495406	490.475468586036	Upregulated
Ddx60	4.36476332784695	1.62507363938906e-51	2.05206173813853e-48	1187.20797548768	55.9961524015197	Upregulated
Ly6c2	2.21584665042775	8.20437195919164e-51	9.56314217674084e-48	9789.15845409099	2078.58098637096	Upregulated
Helz2	2.5745769160272	2.27803284666816e-48	2.46564512325447e-45	5127.93803805692	847.051986015905	Upregulated
Slfn3	3.22461632122425	7.32500262485696e-40	7.3997176516305e-37	3517.85854966365	366.850019486095	Upregulated
Trim25	2.06341074761334	2.48867536297277e-35	2.32404694124827e-32	13953.1326048315	3277.75388147147	Upregulated
Ms4a4d	4.66025017888316	2.60732515021583e-35	2.32404694124827e-32	905.738550434751	34.308250974217	Upregulated
Ifi44	5.32732426971479	2.01153281937281e-32	1.69337537844201e-29	26349.9733209131	623.186489714142	Upregulated
Ddit3	1.81513078109147	3.6281534634954e-32	2.89354786486031e-29	45880.539865933	12819.7264639688	Upregulated
Zfand2a	1.23456018270654	4.52650016740186e-31	3.42950285183202e-28	7870.69965277864	3303.61755814477	Upregulated
Ifi208	5.64608652681286	8.73708954018333e-31	6.30443418106657e-28	397.457656724438	7.48359851880118	Upregulated
Phf11a	4.98899113738975	1.07100202372404e-28	7.37676984795016e-26	603.030426642034	17.938483642786	Upregulated
Usp18	5.42844350688507	2.74399878579769e-27	1.80781798266054e-24	32904.0584025104	715.272788131971	Upregulated
2900009J06Rik	-2.32509027700755	3.46818154172041e-27	2.18972312090373e-24	199.858062119078	1028.76697134919	Downregulated
Adar	1.59819492147734	5.83220745959147e-25	3.53501758540758e-22	5029.98535371516	1627.12958854835	Upregulated
Gstt1	-1.46273108169974	7.58496766067268e-25	4.42057749854512e-22	5995.04384668599	16823.5893648696	Downregulated
Trim30a	5.17241382946673	1.60369577218163e-24	9.00029705032155e-22	15073.8470785629	389.401908199038	Upregulated
Fst	-1.32733774849449	2.32371316576179e-24	1.25754377145673e-21	1666.33986286852	4258.16199100278	Downregulated
Rnf213	1.7840534204378	2.46926950913433e-24	1.29023589213491e-21	27515.1589444294	7804.63488555813	Upregulated
Apod	5.49020235442262	4.48820462427983e-24	2.26699215572374e-21	412.207869253617	8.53863972734485	Upregulated
mt-Nd4l	-0.927345105650822	1.58575522508595e-23	7.75127384700882e-21	20106.0132532224	38719.8029612821	Downregulated
Spats2l	6.60566573638341	2.73652355039767e-23	1.29582941747425e-20	3142.01843269004	29.3376459636302	Upregulated
Ifitm1	-2.26975435874788	3.4893016437961e-23	1.6022238729831e-20	120.129561657089	597.313002213187	Downregulated
Ddx58	1.57482800059246	3.2980455705186e-22	1.46986130970789e-19	9810.91625776588	3214.1579403169	Upregulated
Ifi206	5.99264415452032	1.2328765164689e-21	5.33765081544377e-19	3498.91543193613	50.0812701940735	Upregulated
Ifit3b	5.36583202510656	1.33867195397902e-21	5.63469336629001e-19	15241.8077023176	340.010129980447	Upregulated
Gm13822	2.31188278374339	2.50065908320279e-21	1.02412127264248e-18	852.021991892751	165.583444610485	Upregulated
Oas3	1.86652929881047	2.78716059300213e-21	1.1114169596253e-18	15462.6430673932	4098.20712766042	Upregulated
Axdnd1	3.4100267864681	3.82218692472104e-21	1.48506662744354e-18	432.002161594743	38.5561068113127	Upregulated
Eif2ak2	1.45396503025551	8.81553069823795e-21	3.33954341675999e-18	10304.7274667951	3676.13748544459	Upregulated
Irf9	1.62788766789875	2.98626843660168e-20	1.10368111267866e-17	6159.97219113248	1940.29850746063	Upregulated
Ifi214	4.83637866222798	1.11532538022869e-19	4.02393463966795e-17	339.5497942775	10.913178220954	Upregulated
Ly6d	1.7192496186401	3.05854138035544e-19	1.07781575666339e-16	7215.77434709329	2126.5356155352	Upregulated
Isg15	4.30582226101504	5.73579798733114e-19	1.96358336130343e-16	208509.262181607	9812.50014000871	Upregulated
P2rx7	1.40418281919875	5.83127111850156e-19	1.96358336130343e-16	3033.67931311929	1119.67090593405	Upregulated
Krt15	2.46339848954725	2.0243481463909e-18	6.66846683962201e-16	646.510471713102	111.851066690891	Upregulated
Agrn	1.84039755349905	2.42863303789145e-18	7.83001626024874e-16	1429.38704138989	385.6247994116	Upregulated
Hist1h2bc	1.31223315738149	8.55102005379651e-18	2.69945014323289e-15	17244.7099330619	6767.00435193157	Upregulated
Ifi207	5.24380141679697	1.31945467751782e-17	4.08034627110766e-15	14990.9009482854	357.068067724847	Upregulated
A930037H05Rik	1.80519169885284	1.3472759864634e-17	4.08305460457597e-15	1444.72242916353	399.352789075357	Upregulated
Slfn9	1.42801130332307	3.70727880760252e-17	1.1014979563059e-14	6545.05581512833	2364.8254812338	Upregulated
Lsmem1	1.67340328005422	8.14199647587316e-17	2.3726090884405e-14	724.978365063849	219.758878576817	Upregulated
Txnip	1.34043419218674	1.11272487086841e-16	3.18134339023945e-14	7334.18859895521	2817.8746079332	Upregulated
Slfn2	3.39614756784941	1.30053197190858e-16	3.6494372167279e-14	40132.8192463294	3575.87677496996	Upregulated
Fgfr1	0.840249371907953	2.17810935992954e-16	6.00088929654769e-14	7503.57584796919	4121.13249498151	Upregulated
Endod1	1.40644666985502	2.76078582019255e-16	7.47039063096029e-14	8357.90314547297	3061.48685236025	Upregulated
Tdrd7	1.16705443275278	6.01625419645717e-16	1.59937368138448e-13	3611.6118067951	1569.47051443654	Upregulated
Klf9	0.939081459646404	1.27601310270348e-15	3.3336942319424e-13	4672.16625559233	2387.08654442982	Upregulated
Ifit3	4.83971007042994	1.43308884228906e-15	3.6806093605434e-13	71745.2677517098	2239.06636337391	Upregulated
Gm26797	3.02228097385035	2.12451066195212e-15	5.3311817445274e-13	329.406806780467	37.820903685133	Upregulated
Tor1aip2	1.30612984351487	2.14612345024861e-15	5.3311817445274e-13	12464.4287734187	4888.16471206808	Upregulated
Shisa5	1.13979063692901	2.82694902224396e-15	6.90915460226818e-13	21117.7277540688	9352.35627042141	Upregulated
Sprr2f	3.93840617868094	7.10139961024555e-15	1.70805568720715e-12	270.462385830294	16.0499292490671	Upregulated
Cmtr1	0.958084907529145	9.1746443366016e-15	2.17224040050819e-12	4120.10869257283	2075.73423929266	Upregulated
Ifi209	5.02290682717882	1.19592283373707e-14	2.78797210763351e-12	13864.6444237539	377.310470805167	Upregulated
Ascc3	0.914129163889971	1.56473934994576e-14	3.59249929844365e-12	6308.14004038348	3278.69391403576	Upregulated
C1qb	-2.25817897493118	5.21901039415113e-14	1.18035320153093e-11	89.8618134338333	456.200474809827	Downregulated
Trim30c	4.22088529488056	6.80864759629636e-14	1.51722701509822e-11	226.888831476518	10.8577962151119	Upregulated
Ifi204	2.88707781221558	1.69309594860413e-13	3.71818592886932e-11	35294.9960212264	4400.63854525191	Upregulated
Ly6m	2.55692519549732	2.23781155608993e-13	4.84422264420438e-11	491.138404990544	77.7948178405067	Upregulated
Oasl1	3.32313848219092	2.31534531754353e-13	4.94146867559677e-11	28370.7470827211	2608.48065371401	Upregulated
Phf11d	3.54392102935041	4.21910598142807e-13	8.87946013008048e-11	30288.4499034519	2356.23145950062	Upregulated
Sqstm1	1.16920599396465	4.31982682714884e-13	8.96689533038169e-11	33420.653898604	14402.3103397822	Upregulated
Ifit1	4.59205457459413	5.28787396414191e-13	1.08279938079246e-10	68497.7184969139	2503.02767023291	Upregulated
Hsh2d	3.76552879750875	5.93492495181455e-13	1.19909223726461e-10	159.063664816341	10.565649135669	Upregulated
Gm3830	-2.31591601192076	9.85635883897467e-13	1.96517638798662e-10	47.0507449823597	250.080946692916	Downregulated
Tor1aip1	0.92432833025683	1.43721390414885e-12	2.82832497267111e-10	12008.9680935977	6169.91754229187	Upregulated
Pde4d	-1.53916941312268	1.81228707965559e-12	3.52071616897706e-10	181.983712365981	553.100903075862	Downregulated
BC051226	1.79195895148936	1.90343700278348e-12	3.65098492445292e-10	2206.29744906918	604.479545747168	Upregulated
mt-Cytb	-0.637337558375467	2.45413914808425e-12	4.61994445069902e-10	526468.005094077	832541.74158211	Downregulated
Oas1c	2.01901921304663	2.47286347671333e-12	4.61994445069902e-10	466.084007387677	108.393795985817	Upregulated
Bank1	5.3574021355445	2.50006892996317e-12	4.61994445069902e-10	193.903175940173	4.08170981956941	Upregulated
Ifi27l2b	3.05573775259062	3.7603205237022e-12	6.8650767344168e-10	15144.6287129319	1664.13778229363	Upregulated
Serpinb9b	1.06902558812674	4.17127163922452e-12	7.5246760891868e-10	7807.18837295525	3607.29917552776	Upregulated
Anxa8	1.11053259425611	4.47043013323149e-12	7.96946209515961e-10	19638.5479241441	8806.70132406125	Upregulated
Serpina3f	-4.12111376765199	5.93959986464766e-12	1.04654368312798e-09	13.8248943744359	275.141724254016	Downregulated
Ifi205	3.62284186129091	7.87901954140267e-12	1.37230785184913e-09	4340.87343382677	314.341611890114	Upregulated
Cyb5a	-0.714300924342291	9.06922912558002e-12	1.56165941977175e-09	6233.03000738985	10434.2780733164	Downregulated
Them6	-0.64837663648027	1.12016765947707e-11	1.90717983641079e-09	9852.95833499428	15722.7106991187	Downregulated
Rtp4	2.88623045763088	1.17448309460513e-11	1.97743803695017e-09	33000.340763493	4113.81121776521	Upregulated
Havcr2	0.989364041991235	1.23837833807321e-11	2.06210406118939e-09	2011.68172776367	983.030545488695	Upregulated
Hap1	1.85453765296704	1.42398417674958e-11	2.34539480763983e-09	1280.35997767588	333.476374853593	Upregulated
4930599N23Rik	2.1314326024631	1.48835224943472e-11	2.42505393932089e-09	640.346032022783	136.427181714614	Upregulated
Hba-a2	-0.0717508378407997	1.6781314416805e-11	2.70518358891325e-09	11.2972082135698	5384.47309328016	Downregulated
Sp100	2.96257784184063	1.88224297220776e-11	3.00227660609097e-09	12849.6123953269	1495.67857803941	Upregulated
Pax5	1.30467518281616	2.0134938670903e-11	3.17817422583534e-09	1981.14961484706	769.377603042228	Upregulated
Itprip	0.750344411178481	2.05029364091713e-11	3.20289685987807e-09	7064.60484340307	4108.40284295794	Upregulated
Naa20	0.967948081926505	2.13311852493818e-11	3.29828010289676e-09	47186.5587488154	23296.3255788763	Upregulated
H2-Ab1	-0.158278564988484	2.32481060332798e-11	3.55836919921503e-09	53.6004809309132	4324.79511145862	Downregulated
Slfn1	2.10302437686218	2.74177351409857e-11	4.15460940591357e-09	423.013394814245	91.6239006608022	Upregulated
Mettl23	-0.637030492138884	3.0876012175042e-11	4.63231893552882e-09	6760.85694182912	10712.0573306055	Downregulated
Plscr2	1.12090770903747	3.13839383346396e-11	4.66236095671366e-09	6338.53192275842	2811.37383005933	Upregulated
Vcam1	-1.33152027723055	3.53277284238053e-11	5.19729193015458e-09	339.075842690344	899.560393611887	Downregulated
mt-Nd4	-0.635011375789041	4.05098302033112e-11	5.90236016414207e-09	278819.714696687	438625.671700199	Downregulated
Ifi211	2.65532971359177	4.66222476636957e-11	6.72825636998077e-09	23563.3575405335	3435.47308125238	Upregulated
Ptgs2	1.06366595191829	5.74692369825864e-11	8.21539007544464e-09	14521.6749390785	6708.1963111573	Upregulated
Pml	1.07481746652516	6.09923045451243e-11	8.63753636235765e-09	6100.66025506343	2794.53081252572	Upregulated
Tnnt2	1.02102277843641	7.27170896716292e-11	1.02026116647611e-08	31272.5978994977	14899.6414848125	Upregulated
Gstt3	-0.87250401173865	7.80832877057285e-11	1.08550097119716e-08	1477.72096181187	2782.96960884741	Downregulated
Aftph	1.19200795271208	9.55086339502113e-11	1.30956734755798e-08	8906.84626248494	3743.91066338019	Upregulated
Atf5	0.883240751995557	9.5929502790824e-11	1.30956734755798e-08	24268.4833157372	12820.3710846287	Upregulated
Ifi213	6.12188350619804	9.7684670032666e-11	1.32162125446874e-08	2049.83079338344	23.5764558210216	Upregulated
P2ry10b	1.53513060867251	1.23796510543239e-10	1.66007834005461e-08	1011.38066296262	330.705813026458	Upregulated
Dlk2	-0.802050766329407	1.73799867533986e-10	2.31016613398464e-08	1488.11059962767	2666.99800894386	Downregulated
Sh3kbp1	0.915300132516731	1.8439850903947e-10	2.42973096302181e-08	13962.9177016612	7164.33743927375	Upregulated
Mxd1	1.15071397315316	1.9955123212183e-10	2.60672398305353e-08	4436.58039423727	1917.59981444046	Upregulated
Rsad2	4.21136262003487	2.22331746773826e-10	2.87948116142204e-08	50832.4435405711	2336.57056748164	Upregulated
Optn	0.896206575491409	2.33970603067835e-10	3.00453944770076e-08	3447.67815354666	1796.09411861275	Upregulated
Lgals3bp	2.49434067095795	2.84363576162974e-10	3.62097585680466e-08	12384.1570317822	1985.19321081584	Upregulated
Mitd1	1.12533044834926	3.07310253057344e-10	3.88056022048161e-08	18331.6682088141	8067.02455303571	Upregulated
Lsm6	-0.592776295505474	3.17340624581121e-10	3.96368749683852e-08	20442.2115923164	31397.4402596603	Downregulated
Oasl2	3.14868232449834	3.19124843010823e-10	3.96368749683852e-08	31689.2133484739	3180.69579645306	Upregulated
Fxyd2	2.65169460108274	3.25656325909781e-10	4.01192707846415e-08	432.211715106156	62.2128525435539	Upregulated
Trim34a	3.40324407653671	3.28420767285493e-10	4.01335474732022e-08	2066.76369520941	171.737874989076	Upregulated
Hba-a1	-0.0809294944844916	5.08013893288413e-10	6.15834761999946e-08	38.5665546579927	6864.09707752038	Downregulated
A930015D03Rik	1.83652549941101	5.89788501910532e-10	7.09290886464309e-08	552.046287200909	143.938471236336	Upregulated
Gstt4	-1.94904858439724	6.07634335649721e-10	7.24998668354348e-08	70.7687572570614	295.687266831439	Downregulated
H2-Aa	-0.116790969944619	6.65595781117344e-10	7.85456755705982e-08	73.7623217732988	6158.98600216823	Downregulated
Adam8	-0.809246495809464	6.68672351917585e-10	7.85456755705982e-08	1043.41197676865	1883.02154119463	Downregulated
Phf11b	4.699899637882	7.00043142899552e-10	8.15981057258224e-08	6500.89720236843	207.405768203968	Upregulated
Lgals8	0.980989841331936	7.13144046633384e-10	8.24906239590508e-08	6474.03235101191	3162.12848909069	Upregulated
Sfn	1.32205487454643	8.2189503197606e-10	9.43498137843427e-08	697.612290058718	264.690943790089	Upregulated
Gm11496	1.64477785544687	8.29280412960438e-10	9.4481850357816e-08	441.885604969819	132.55176286818	Upregulated
Cmpk2	3.6607573463176	9.47831920123344e-10	1.07182814071858e-07	11532.6236201028	789.714211521486	Upregulated
Nt5dc2	-0.983603649818041	1.26241750523835e-09	1.4169935153242e-07	2042.72323770782	4198.4674182175	Downregulated
Tent5a	1.53409425836368	1.35870402708291e-09	1.51385603841083e-07	587.269459907189	190.685688689709	Upregulated
Lypd5	1.94414163946588	1.61090466765357e-09	1.7817546298507e-07	854.528727709833	205.065808470882	Upregulated
Pttg1	1.0841999258991	1.63472510824026e-09	1.79499924385251e-07	44151.4126445721	19950.6102486438	Upregulated
Samd9l	2.55638169941463	1.64823128032993e-09	1.79503847344208e-07	8307.76857935205	1270.49358445258	Upregulated
Krt7	1.77654268161273	1.65845302106442e-09	1.79503847344208e-07	462.556842839739	125.34507437859	Upregulated
Rnf114	1.06852471982285	1.74472499190299e-09	1.87502253917064e-07	5698.87264849459	2604.74236831966	Upregulated
Wdfy1	1.01320535736308	1.98718528324108e-09	2.12055060541916e-07	7022.10012378848	3342.01440669615	Upregulated
Znfx1	1.25934218967585	2.01100490559756e-09	2.13096205136503e-07	3017.78779036796	1197.16536737499	Upregulated
Shisa4	-0.886817928620302	2.08646511882603e-09	2.19556985733131e-07	1392.80489833587	2666.0080205963	Downregulated
Pcbd1	-0.642198435522242	2.13004121050206e-09	2.22596651467157e-07	11827.1100165296	18900.7310407886	Downregulated
Gm5431	4.37314041653794	2.22795016401305e-09	2.3123375914582e-07	98.9489100684428	3.94325480496413	Upregulated
Ptgs1	0.941269464852826	2.31613382722946e-09	2.38750856353796e-07	6879.85168189362	3451.64198383325	Upregulated
2410006H16Rik	0.63739724006275	2.35176238163627e-09	2.40785509249557e-07	148426.927311003	93451.9902926832	Upregulated
Tnfaip2	0.750634632854734	2.46100552986793e-09	2.50279307342877e-07	13667.4202172049	7905.60428974602	Upregulated
Shf	0.8927872155521	3.06434161772395e-09	3.09559790222473e-07	6727.29261636908	3496.56834287892	Upregulated
Cmbl	-1.18674363767364	3.82748558328147e-09	3.84091980420292e-07	1540.77607118746	3689.46666867728	Downregulated
Adh7	0.785296542133069	4.38074507920640e-09	4.36719935429043e-07	1674.28885186778	941.84789805994	Upregulated
Malat1	0.577776474291751	4.54464138362699e-09	4.50097718209803e-07	2506264.3912238	1678109.38206066	Upregulated
Ly6e	1.03638761924884	5.14734597618346e-09	5.03931836031303e-07	246000.507874068	114810.692897045	Upregulated
Gm2022	9.31019392990041	5.15471752028324e-09	5.03931836031303e-07	107.155825205068	0	Upregulated
Ddt	-0.592659980865271	5.43393769763603e-09	5.27823448283838e-07	11928.8155820855	18397.0444606567	Downregulated
Mrc1	-1.04249785376933	6.28905271804165e-09	6.06993731442581e-07	554.928611368654	1195.14378418924	Downregulated
Itgb2	-1.86650392685561	6.77170976060751e-09	6.49441253180288e-07	106.752814572239	422.569261858405	Downregulated
Gfra4	-0.917185744950476	6.99949464269507e-09	6.67065046042505e-07	2001.82727458179	3931.48236581754	Downregulated
Lage3	-0.576514188410955	7.29069734566959e-09	6.90474605493321e-07	5790.37707925513	8825.06630513803	Downregulated
Ccdc85b	-0.656573621375179	7.36590227279344e-09	6.93200151493589e-07	32195.4399067277	51784.6970303917	Downregulated
Slco4a1	0.967237110337975	7.41096974473447e-09	6.93200151493589e-07	1331.66167500772	653.462846679544	Upregulated
Dcp2	1.01109069080797	7.60753444616911e-09	7.07220671550923e-07	7020.38491414046	3335.13033938647	Upregulated
Neurl2	-0.984615850103912	7.90305224210354e-09	7.30213113564604e-07	856.651768562084	1768.72531695406	Downregulated
Trib3	0.722627391894418	8.19017775482211e-09	7.52156142538299e-07	13132.2552733084	7728.33085729776	Upregulated
Gm36913	1.34417442948116	9.02860497859985e-09	8.24159344823636e-07	420.210051450232	155.836071609759	Upregulated
Gcat	-0.521481825985068	9.11170341525907e-09	8.26764322463597e-07	13781.0547873306	20164.9110765751	Downregulated
Usp25	0.871895207286906	9.25565156377917e-09	8.34826715154439e-07	5437.75043148248	2862.46749335382	Upregulated
Gsdmc2	2.69878258601303	1.00781300548692e-08	9.03632572316173e-07	124.849628331131	16.8834424342423	Upregulated
Gm20559	3.32873314125474	1.08672371862024e-08	9.68654382838381e-07	5631.07331951436	479.182965616818	Upregulated
Misp	2.46031247088018	1.10533612086169e-08	9.79482937977617e-07	254.393535729924	41.1120283726805	Upregulated
Bcl2l11	0.777715378984428	1.12740271308274e-08	9.88014166096889e-07	2841.57034432206	1602.74863210759	Upregulated
Dtymk	-0.637729358774915	1.12800403045444e-08	9.88014166096889e-07	22721.5539304573	36322.0198221596	Downregulated
Chpt1	0.789255944735936	1.2088177395315e-08	1.05271351765062e-06	2312.94868112692	1294.42021248392	Upregulated
Mylpf	-0.772555930140519	1.26041078699933e-08	1.09137169459433e-06	916.162015706336	1618.9397994688	Downregulated
Dipk1b	-0.649554980700855	1.37390854761419e-08	1.18288842170442e-06	2217.83965623454	3574.73838080763	Downregulated
Mrpl34	-0.550388936486601	1.4630259145309e-08	1.25249896513484e-06	17941.329133216	26858.540738606	Downregulated
Fcgr4	-1.64760355916665	1.56931441501607e-08	1.33594501858081e-06	146.638023492614	497.758342326789	Downregulated
Cyp3a13	1.02834435668977	1.59902581203632e-08	1.35363341507186e-06	2484.69914937354	1162.89579982136	Upregulated
mt-Nd3	-0.607884243673059	1.71144155065333e-08	1.44074854539166e-06	71602.3182561927	111153.030098718	Downregulated
Ulbp1	-0.619453071413972	1.76682282255073e-08	1.47915283039288e-06	2104.01479819183	3316.53283786867	Downregulated
Sprr2a3	1.84247293245761	1.98859627826256e-08	1.65567029695124e-06	255.197939010985	64.9224661697593	Upregulated
mt-Atp8	-0.670936946266717	2.15761487083447e-08	1.78657585452212e-06	12605.2117918064	20660.2556370977	Downregulated
Olfml3	-1.20656153189673	2.28149085347828e-08	1.87888211428024e-06	1151.20293444634	2813.72902684264	Downregulated
Zfas1	0.608141896992064	2.39844854868763e-08	1.96452383017642e-06	78384.9280976694	49839.2615701205	Upregulated
Ftl1-ps1	0.732721130227708	2.43736048921545e-08	1.98566255339149e-06	3265.15440259298	1902.98835580825	Upregulated
Lims2	0.878579251610493	2.71464996379157e-08	2.19973748135474e-06	2158.81787246523	1127.76092341957	Upregulated
Akr1c12	-0.88958705007901	2.80270670283578e-08	2.25901141851439e-06	996.133930517903	1923.76948186928	Downregulated
Ddx24	0.669888707980192	2.98005920779071e-08	2.38925064421443e-06	34591.5768483208	21121.3428822369	Upregulated
Ogfr	0.965791068073932	3.31275031410295e-08	2.64200555313695e-06	15321.4263968125	7461.18536504787	Upregulated
Hist2h3c2	1.31030601501411	3.68373033318308e-08	2.92249035281273e-06	364.402678218358	137.565295931921	Upregulated
Rnaset2a	0.895154378009578	3.73123276733804e-08	2.94475886059757e-06	1822.12946870288	939.199232634664	Upregulated
Xaf1	2.32852235498605	3.77706588722689e-08	2.96548597871239e-06	44798.7243002883	8020.99347694326	Upregulated
Acot2	0.846057275904654	3.94250790856776e-08	3.07942383188284e-06	2053.6738811463	1098.10211781106	Upregulated
Ndufv3	-0.524518671668998	4.33300912259793e-08	3.36708139665264e-06	14839.5393550905	21811.3662020648	Downregulated
Coa3	-0.498974094070214	4.4354881260323e-08	3.42326411145193e-06	20369.837231084	29389.233182292	Downregulated
Ccr10	-1.54266470216645	4.45049184950855e-08	3.42326411145193e-06	128.396125238257	404.11153691772	Downregulated
Dynap	0.866539113157849	4.75871695236318e-08	3.64186050399794e-06	65862.4227084222	34653.0167726445	Upregulated
Gusb	-0.525582576742379	4.9139000178473e-08	3.74172497338895e-06	5572.19008153737	8198.22870769836	Downregulated
Plag1	1.4486249769828	4.95915380820995e-08	3.75730288279027e-06	290.753198086956	98.9108790616124	Upregulated
Zc3hav1	0.600755050479875	5.00351233780204e-08	3.77205086839374e-06	8559.13944353421	5498.36808609979	Upregulated
Gm4027	8.96010925349609	5.2171968610985e-08	3.90619798535704e-06	90.4679390220754	0	Upregulated
Hbb-bs	-0.0363458845051197	5.23301122568124e-08	3.90619798535704e-06	54.596723348794	37184.2134351122	Downregulated
Upk3a	1.45261172104992	5.37500840010675e-08	3.99252462190283e-06	280.474800619647	95.0506972654114	Upregulated
Cenpm	-0.616636839608646	5.64088173086877e-08	4.16957467648071e-06	7246.59174166467	11421.3655606918	Downregulated
Lgals9	2.10871051959029	5.69395208204523e-08	4.18837164559375e-06	18332.6452190199	3811.59534208445	Upregulated
Pnpt1	0.785357163658617	5.89000419273969e-08	4.31165379384467e-06	3948.55653540141	2207.17968360652	Upregulated
Angptl8	-1.07319754087066	6.65644158101799e-08	4.84928169601757e-06	227.272493058967	505.396954472942	Downregulated
Nlgn2	0.95985839234785	6.69610655139128e-08	4.85483744369532e-06	907.402168178822	444.709890187589	Upregulated
Gm17749	-1.13952083648027	7.37741535417443e-08	5.32333213627644e-06	210.584606875974	491.998473746694	Downregulated
Nol4l	0.961538255783526	8.75479955725873e-08	6.28727382422472e-06	1396.88661325929	683.124435385596	Upregulated
Guca1a	-1.12158752328451	8.86430419296984e-08	6.33588686019207e-06	449.774945524538	1038.41339116589	Downregulated
Setdb2	0.922466009246057	9.40746192766484e-08	6.69254791501903e-06	1197.11398719114	602.794499229041	Upregulated
Trim12c	2.93223706953543	9.96491747819961e-08	7.05599974519433e-06	5024.81073457792	558.672500830597	Upregulated
Gamt	-0.773710419229982	1.03474776380977e-07	7.2928059837253e-06	3920.9776208421	6970.88689492451	Downregulated
Dnah2os	-0.768238399215947	1.08587740128177e-07	7.61773160260307e-06	798.793880034501	1413.29936769418	Downregulated
Ptgs2os2	0.774030308464876	1.20652840351029e-07	8.42512668128636e-06	1669.24799133383	939.261502398108	Upregulated
Chac1	0.75583173779791	1.24795820952554e-07	8.67445447199104e-06	7143.67727773985	4072.39298685285	Upregulated
Hspb8	0.753265596496183	1.37994488953745e-07	9.54808443432007e-06	13656.1859100962	7799.73698283859	Upregulated
Prkar2b	-0.950222120592452	1.3913143496786e-07	9.57210335157849e-06	1976.94858634336	4018.98295016813	Downregulated
Rgs8	3.28653537830909	1.39605018194341e-07	9.57210335157849e-06	100.190184820497	8.53863972734485	Upregulated
Ntn5	-0.625224687149391	1.45731576459792e-07	9.9471647661947e-06	1473.19273427465	2342.12957131117	Downregulated
Cfb	2.74863545867504	1.46882345410353e-07	9.98075417041742e-06	5290.05656720102	674.257748255772	Upregulated
Rpl9-ps6	0.655937582260958	1.47699125707765e-07	9.99145023147215e-06	11715.8919422899	7198.10989033732	Upregulated
Nol3	-0.753444262734937	1.52926318924069e-07	1.02990778251396e-05	2205.62678770022	3864.30447445848	Downregulated
Scarb2	0.72068494127226	1.54323860470111e-07	1.03472099898389e-05	3657.87909884019	2141.25067047645	Upregulated
Usp17la	3.10523490801063	1.67931723159987e-07	1.12099973614242e-05	87.4969428342174	8.45556671858169	Upregulated
Rnf135	1.10810000419017	1.69658379883027e-07	1.12755852209101e-05	1338.96585700917	584.403288684373	Upregulated
Krtdap	0.984592280479982	1.82671459523978e-07	1.2087426315139e-05	942.375471288334	451.36964637636	Upregulated
Vegfd	-0.770434656528823	1.83835286831192e-07	1.21115482667524e-05	641.864565271388	1139.61427417732	Downregulated
Gadd45g	0.687104921977466	1.94390079309132e-07	1.27514842933822e-05	17607.0202119882	10566.797620604	Upregulated
Dpysl3	-0.839563902486541	2.0067368674446e-07	1.31069326518914e-05	6500.44558543298	12175.0766638933	Downregulated
Krt6a	0.912078792593391	2.05429956891962e-07	1.33600005870553e-05	1405.67384968659	710.462762943823	Upregulated
Tacstd2	2.4404614287194	2.22149760236424e-07	1.43856210122331e-05	116.433142991902	18.5352317543605	Upregulated
Arhgap8	-0.655120470177625	2.24966448240543e-07	1.45060280433572e-05	1436.61382718982	2338.41062762712	Downregulated
Snhg15	0.598172035156588	2.26168456190811e-07	1.45181976065704e-05	8922.04293755434	5721.07452496641	Upregulated
Csrp2	-0.552031892453716	2.27071393965366e-07	1.45181976065704e-05	6474.39502886819	9755.39446603778	Downregulated
Itpr2	0.642611564948141	2.44784145641623e-07	1.55849334407879e-05	6101.00680314733	3781.96847211144	Upregulated
Eid1	-0.565001329569336	2.4618682174905e-07	1.56086565270433e-05	8814.48241696709	13401.9326325398	Downregulated
Tmprss11b	0.92875318530095	2.56486448905915e-07	1.61939131677972e-05	801.961552621774	399.937083234242	Upregulated
AU018091	1.4916065850354	2.64992182379086e-07	1.65732837939625e-05	782.762110050295	255.005840552806	Upregulated
Trbc1	-2.26961190583861	2.65997084237428e-07	1.65732837939625e-05	27.436999268268	153.418605062997	Downregulated
Tmem184b	0.548809716880656	2.66728945278569e-07	1.65732837939625e-05	7105.60235566122	4728.80631689226	Upregulated
C1ra	-1.29671061334249	2.66870008957094e-07	1.65732837939625e-05	520.637195373116	1379.87180259087	Downregulated
Pf4	-1.62527206133291	2.91500608717516e-07	1.80290151995776e-05	126.761514378565	432.607320403544	Downregulated
Tmed3	-0.479120770403432	2.94353846921071e-07	1.8131479034126e-05	9173.77978232674	13068.9130892481	Downregulated
Ccl24	-4.71398658356093	3.02673355324609e-07	1.85674769543437e-05	1.90704878483926	68.2565189104603	Downregulated
B2m	0.833040236642972	3.03882682285834e-07	1.85674769543437e-05	321312.408668535	172258.102641586	Upregulated
Sptssb	1.9281871186362	3.06074340994519e-07	1.86262830887147e-05	172.543579017896	40.2231331816632	Upregulated
Gm49774	0.794263789029785	3.11390586396145e-07	1.88666634748165e-05	3922.42529659233	2167.23213889155	Upregulated
Rab6b	-0.783261983439122	3.12514520700782e-07	1.88666634748165e-05	3468.46219967609	6236.02077078706	Downregulated
P4ha3	-0.866798979150102	3.15305161827794e-07	1.89595996713356e-05	893.719122330661	1710.52912136908	Downregulated
Clec4n	-1.83747070986199	3.20106441544523e-07	1.91722249356686e-05	57.609636915411	230.176401842736	Downregulated
Olfr655	1.39741919038374	3.30581337372643e-07	1.97216496268018e-05	1265.48241171702	442.019618271674	Upregulated
Pstpip1	0.866781148592645	3.32863514941579e-07	1.97799248702343e-05	10756.4933292444	5618.92393853555	Upregulated
Cadm1	-0.693523743765684	3.39798912495278e-07	2.01131754728162e-05	4428.38960887303	7433.95473845875	Downregulated
Kctd4	1.54491453399775	3.44319387218977e-07	2.03014462043936e-05	450.334333162617	140.715182507319	Upregulated
H2-Eb1	-0.071521907010132	3.62922193920533e-07	2.13153488545653e-05	85.485108948076	7019.71365888462	Downregulated
Tcirg1	0.817351274088457	3.71462671296138e-07	2.17327175990362e-05	10748.9859989052	5824.82207860161	Upregulated
Pet100	-0.587591504127093	3.87041806760761e-07	2.25570942224839e-05	3524.39048778165	5457.20888504138	Downregulated
Arl2	-0.477301701791534	4.05170394688468e-07	2.35231685467983e-05	9283.90014847248	13214.9105055283	Downregulated
Fabp4	1.94757210174169	4.10308385020816e-07	2.36942408948967e-05	219.404102848032	50.4260161818149	Upregulated
Mt3	-0.477538033173965	4.1124433150913e-07	2.36942408948967e-05	26657.4333536449	37951.6914949442	Downregulated
Apol6	-2.6538250154017	4.21921358033307e-07	2.42173270389345e-05	40.5461456905648	303.605712076861	Downregulated
H2-DMb1	-3.43764324964965	4.53166199122477e-07	2.59125562841619e-05	237.178504762422	3228.04004196303	Downregulated
Lyn	0.663908265058184	4.67196838194658e-07	2.66144123652769e-05	4151.18569803093	2529.16415227536	Upregulated
H2-Oa	-3.93935939894406	4.83419089527851e-07	2.74353912494964e-05	5.29073013071534	102.386169914462	Downregulated
Far2os1	-1.41735790883826	4.87852043359768e-07	2.7583664227726e-05	127.494993396488	372.187495292257	Downregulated
BB287469	8.11587998508754	5.23520876079337e-07	2.9490378569629e-05	56.0330565156671	0	Upregulated
Tpm2	-0.461107728177205	5.28723618304494e-07	2.96731444006222e-05	25070.6317867773	35272.4308181213	Downregulated
BC147527	3.07377922419501	5.46439829842532e-07	3.05542536590549e-05	101.915068993706	9.85813701241034	Upregulated
D930028M14Rik	0.87955239947693	5.82241726565314e-07	3.24364297156037e-05	980.869483698594	506.212447510341	Upregulated
Trim26	0.87860719713727	5.86766686318196e-07	3.25687750834418e-05	4481.5565210669	2314.334412191	Upregulated
Mirt1	1.04221606755632	6.11855320335104e-07	3.38373856534228e-05	4715.07410267809	2148.64973445146	Upregulated
H2-DMa	-3.60736985627304	6.65450442920345e-07	3.66675293148072e-05	198.639355695404	3101.59011056515	Downregulated
Gpha2	-1.10156002212181	6.75718733612902e-07	3.7098427429117e-05	212.469087332434	488.325241213339	Downregulated
Nutf2-ps1	0.625931080411704	6.80036262802799e-07	3.71593883969524e-05	1814.67052768077	1136.45882140684	Upregulated
Spry2	0.626034096672427	6.81733648409738e-07	3.71593883969524e-05	2201.14371351095	1377.96376651434	Upregulated
Trim12a	3.14756662065634	7.05906557761622e-07	3.83390755188597e-05	6373.73262728347	583.885508921504	Upregulated
Mndal	2.41088992196373	7.10106781609076e-07	3.8429457363294e-05	64247.3639263656	10485.9554090698	Upregulated
Fam210b	0.804221477541233	7.40990151199109e-07	3.9958091676584e-05	4461.61230696771	2434.51358300353	Upregulated
Stom	0.581606008002959	7.4801823840582e-07	4.01940438530617e-05	3113.55448267896	2016.30572409145	Upregulated
Slc25a1	-0.50097539162262	7.59838409248635e-07	4.06849166619949e-05	3359.82653932318	4876.53977709129	Downregulated
Ivl	2.48448599524404	8.02916456557872e-07	4.28401164303571e-05	109.280500733106	16.5082223460363	Upregulated
Ankfy1	0.602559543631048	8.0656110896237e-07	4.28835806459887e-05	5289.51486055515	3370.75676608324	Upregulated
Ciita	-0.133047661458342	8.19272552227312e-07	4.34071223213303e-05	25.4799765640752	716.930283619691	Downregulated
Gad2	-1.06088003927097	8.22881144342047e-07	4.34464041122475e-05	1017.701462967	2271.28797830139	Downregulated
Dbi	-0.457644270211868	8.36810538516792e-07	4.40284378130033e-05	58535.1427531845	82118.4882060973	Downregulated
Klk1b11	3.78938162968272	8.53702270236525e-07	4.47617664390798e-05	61.8315823805127	3.45727070507388	Upregulated
Selenom	-0.56949355963864	8.58950128393259e-07	4.4881625157045e-05	20061.2241616493	30537.7760716077	Downregulated
Slco3a1	-0.59383636023991	9.43504214650913e-07	4.91303070948635e-05	3800.19841492461	5930.53645511665	Downregulated
Tvp23a	-1.54730841944253	9.63452770437151e-07	4.99972596932676e-05	125.017281154976	405.608312610486	Downregulated
Ypel5	0.632922825687141	9.95129361814778e-07	5.14648301009533e-05	2258.88070385604	1405.45578613741	Upregulated
A530040E14Rik	3.08330333095273	1.00491084733989e-06	5.17939254072834e-05	98.5458994356146	9.39984391544114	Upregulated
mt-Nd1	-0.513984999089643	1.0214830754089e-06	5.24696035310881e-05	378022.349123946	555110.242177669	Downregulated
C1qa	-1.52838376301635	1.0492075113887e-06	5.37116264191652e-05	119.233267077915	383.001041891702	Downregulated
Copz2	-0.749442182471568	1.06638105332337e-06	5.4406976771074e-05	1402.64804231678	2467.26146695902	Downregulated
1810020O05Rik	1.34928337793204	1.14326169494341e-06	5.79431876186361e-05	272.353321533944	97.6343098297003	Upregulated
Tmem267	0.639440506570002	1.14333881726207e-06	5.79431876186361e-05	1582.27495731493	978.81038065452	Upregulated
Ifit1bl1	3.12766594088225	1.17687330454136e-06	5.9443870612384e-05	1109.16729577393	101.88494876434	Upregulated
Irf5	1.21749788906385	1.32990046568049e-06	6.69501055031776e-05	1616.42292349079	640.479730997112	Upregulated
Hgfac	-0.701672655302886	1.35605273100016e-06	6.80406193140575e-05	2225.64838130974	3776.43966243734	Downregulated
N4bp1	0.601450996744191	1.36171754239059e-06	6.80993594714345e-05	6273.85507963514	3994.67845892356	Upregulated
1810024B03Rik	-0.781905561254101	1.4454715109877e-06	7.18882384580394e-05	432.734022628071	781.597824595559	Downregulated
Gm15491	-0.993898230345581	1.44696843725348e-06	7.18882384580394e-05	510.09281522785	1084.99432262922	Downregulated
Krt4	2.78418867101918	1.50198067016775e-06	7.43774937746794e-05	79.6559582142566	9.45522592128325	Upregulated
Tsc22d3	0.715561570725713	1.59485664003793e-06	7.84640171946833e-05	11077.0064631293	6450.6776170688	Upregulated
Uaca	0.53569854403457	1.60007282247304e-06	7.84640171946833e-05	6902.20423519102	4621.44543730715	Upregulated
Prss2	-1.71627164810253	1.60034726273879e-06	7.84640171946833e-05	42.4983311321627	157.681697950325	Downregulated
Igfbp2	4.05497468298911	1.60932187749185e-06	7.84640171946833e-05	55.3447141545022	2.51299350821443	Upregulated
Gm19557	1.13302466638632	1.61039459826744e-06	7.84640171946833e-05	413.102545848195	174.494521328493	Upregulated
Lpp	-0.621976333865766	1.62762849845899e-06	7.90495340934264e-05	3517.72145494401	5618.55957089249	Downregulated
Lamc3	-0.848403724904529	1.63866714474544e-06	7.93313841671812e-05	549.665286828913	1045.94256086288	Downregulated
Atp5k	-0.489253006543327	1.64862468251801e-06	7.9559266924189e-05	31331.8195121797	45146.9376596729	Downregulated
Lamp2	0.504299738851316	1.66717506451314e-06	8.01990595319607e-05	13772.6931465557	9438.36154061426	Upregulated
Fer1l6	-1.46997975014689	1.68512844905612e-06	8.08061752802135e-05	123.055421188188	377.369957471067	Downregulated
Snai2	0.885042477151655	1.69725586903532e-06	8.0951046454371e-05	1382.24280381601	705.915872269683	Upregulated
Gm49504	-0.880191773480025	1.69883407724477e-06	8.0951046454371e-05	2983.23999945489	5822.02382577155	Downregulated
Chmp4b	0.5994383468781	1.71668817886281e-06	8.15453792298061e-05	30415.3931985447	19377.7129216044	Upregulated
Lcmt1	-0.501186956345073	1.73676465387515e-06	8.22412337505317e-05	4569.40484924762	6648.74991578083	Downregulated
Spc24	-0.507323400818384	1.84072559889824e-06	8.68925700937851e-05	9527.86698296163	13929.5294220628	Downregulated
Ifi203	2.63193138882686	1.94837533446813e-06	9.1688606966446e-05	40686.8484606792	5480.70150618118	Upregulated
Nmnat2	0.815279167157401	1.98943322603998e-06	9.33309030160492e-05	987.619115324562	532.120513771818	Upregulated
Slfn5	1.60751072734364	2.02620794462362e-06	9.47627437804993e-05	270.078724247845	78.7390950373662	Upregulated
Nfe2l2	0.451729459926203	2.07125553949594e-06	9.6544053304904e-05	16719.4026282429	11941.6382899009	Upregulated
Ifit2	2.11301056176139	2.0770383011548e-06	9.6544053304904e-05	5744.60318799474	1149.60119534919	Upregulated
Spint2	2.01660612267323	2.24573733857133e-06	0.000104066232083705	115.269247750176	24.5608779734909	Upregulated
Aldh1l1	-1.28878996624059	2.25948093268769e-06	0.000104233421462021	161.549433598448	432.230778752824	Downregulated
Plekhn1	0.76420468554366	2.26310272955882e-06	0.000104233421462021	2114.32221923471	1184.09639558626	Upregulated
Trbc2	-2.50105595359606	2.28013121834601e-06	0.000104699479853325	16.7330228397509	114.714372381934	Downregulated
Tfb2m	-0.638465420814994	2.30230424310246e-06	0.000105398236240881	1729.00485541447	2801.9215272081	Downregulated
Gm17090	-0.741658784472765	2.3321002625912e-06	0.000106440708671821	743.086454641334	1303.90034631058	Downregulated
Gla	0.648871515894575	2.45888667141097e-06	0.000111890419615287	2895.4706687691	1773.94514099093	Upregulated
Mal	1.90544164262197	2.56466814644289e-06	0.000116236218506747	223.298799206038	51.6070584522751	Upregulated
Gem	0.816589126239757	2.56973095755033e-06	0.000116236218506747	1080.24559071284	580.651087802313	Upregulated
1700094D03Rik	0.913723744241631	2.63120940196048e-06	0.0001186628454402	515.012777579306	256.386286038801	Upregulated
Dennd6b	1.20324424943882	2.74818431243176e-06	0.000123570435864328	870.834553603781	346.555017497476	Upregulated
Ang2	-0.982946198673164	2.81080940384594e-06	0.000126012410936324	471.766455641435	999.940217390829	Downregulated
Chrna1	1.03585729113779	2.86738176002414e-06	0.000128169427167097	1811.18369590938	820.628783116587	Upregulated
Bst2	1.5649380378509	2.98120240297597e-06	0.000132593851683065	678282.099536487	204032.834528421	Upregulated
Gatd3a	-0.582528957430775	2.98386480722795e-06	0.000132593851683065	1292.53089544905	2006.49461979225	Downregulated
Bace1	-0.576533607472752	3.01712673803035e-06	0.000133679887313959	3033.91947480849	4688.82405344425	Downregulated
Bcl2a1b	-2.27272664202365	3.06241742703012e-06	0.000135290994961479	31.4864546469296	181.472794037113	Downregulated
Lypd8	3.274465900525	3.28766575144859e-06	0.000144445108682738	68.8891140631964	5.56735312216122	Upregulated
Gm21319	7.66107135022949	3.2894250678931e-06	0.000144445108682738	45.2114011826584	0	Upregulated
Popdc3	-1.00148268268113	3.29822527580197e-06	0.000144445108682738	266.890101316789	575.339841464043	Downregulated
Hist3h2a	0.487377788450492	3.41723311255285e-06	0.000149225744537502	5252.04931672515	3637.68101025479	Upregulated
Ifit1bl2	2.84632187160892	3.44057833378656e-06	0.000149813458309965	84.50337831798	9.39984391544114	Upregulated
6430531B16Rik	-1.16481042378604	3.5157628178025e-06	0.000152648578733986	231.43962734212	566.257052533422	Downregulated
Hist1h2bj	-0.63928736167698	3.62003123234041e-06	0.000156726666467584	1774.79659457899	2882.52280719878	Downregulated
Fbxw17	0.693594995207248	3.88680314160327e-06	0.000167796945882377	2481.67494329714	1464.20726331583	Upregulated
Mex3c	0.567267807970296	3.90580954370856e-06	0.000168138443226749	3837.57692141028	2500.44405766862	Upregulated
Fuom	-0.430969169299179	3.9511424234859e-06	0.000169608105221195	10462.3756653324	14439.088796184	Downregulated
Acat1	-0.641525789615756	4.03542496308266e-06	0.00017228298977661	8624.47233609152	14043.4791588355	Downregulated
Upk1b	1.47053717290435	4.04687904824701e-06	0.00017228298977661	178.337267620147	57.3834856451161	Upregulated
Ido1	-2.44613993352018	4.04756446647352e-06	0.00017228298977661	36.5643952970412	243.137392717333	Downregulated
B4galt1	0.473352929640804	4.07740993009968e-06	0.000173067206360786	5651.86699009541	3963.69591139741	Upregulated
Ptges3l	-0.832698098606993	4.47173271113597e-06	0.000188842698697485	324.14186425613	613.566439337846	Downregulated
Foxq1	0.554657231509225	4.47400045089403e-06	0.000188842698697485	2040.2535986981	1340.56379406811	Upregulated
Bub1b	-0.476863041932215	4.53120275208822e-06	0.00019072587583998	3809.61437865091	5452.26729259623	Downregulated
Tor3a	1.77383582040442	4.64280451232779e-06	0.000194882040928817	12432.3153096045	3196.75657814727	Upregulated
Gm20005	-0.771708766891902	4.8598743297228e-06	0.00020343004342069	1504.6662784272	2714.7365363073	Downregulated
Gm4632	-2.20401899295594	4.88433090817767e-06	0.000203890540638061	19.8539407856696	108.892234038396	Downregulated
Platr26	1.12034468398282	5.00378116999662e-06	0.000208273038420908	445.151607411203	188.046694119578	Upregulated
Crebrf	0.60405614995561	5.0168058485865e-06	0.000208273038420908	1839.67817064229	1162.5566200287	Upregulated
Tlr3	2.24560064448181	5.11420464182306e-06	0.00021173645611351	2270.91464374792	399.302973264602	Upregulated
Clybl	-0.804765750879971	5.16528405684833e-06	0.000212906650463504	1026.91269375329	1909.15099550696	Downregulated
Tmed1	-0.464684679052764	5.17057001059654e-06	0.000212906650463504	3755.3577982124	5325.59993783503	Downregulated
Rom1	-0.508300900799129	5.19727969842666e-06	0.000213426502087423	1636.799138416	2402.75568739559	Downregulated
Gm49123	-1.54871066385329	5.23466508538085e-06	0.000214380756861557	70.3109354422847	232.280918064736	Downregulated
Sgk2	-0.848961442798192	5.34479283196978e-06	0.000218300932029213	346.328432787847	664.099114871287	Downregulated
Armc6	-0.512862674431936	5.42361621765377e-06	0.000220924883188461	1666.75898658254	2456.31635310257	Downregulated
Smox	0.424602204335612	5.49320543767264e-06	0.00022315963001891	8420.75507312838	6128.38033804771	Upregulated
Stat2	1.85667903789935	5.61571983010883e-06	0.000227526744881388	6018.50401627928	1441.37582144865	Upregulated
Krt5	2.09055947857228	5.7022477141934e-06	0.000230416425635127	162.282912616371	32.016785489371	Upregulated
mt-Nd5	-0.559149954062991	5.82844364113531e-06	0.000234889378973732	50108.2814377377	75829.130240889	Downregulated
C1qc	-1.46312853897104	5.86955395520679e-06	0.00023591870313859	71.6521580330456	223.135859370671	Downregulated
Creg1	-0.553725756380721	5.95914979163467e-06	0.000238826426218925	11959.8360916123	18164.7444808267	Downregulated
Isg20	0.74714885011402	5.97341883039482e-06	0.000238826426218925	65806.344531941	37190.8356312617	Upregulated
Knstrn	-0.460314795048328	6.04605255488811e-06	0.000241094300958472	9608.08069413818	13588.0490258025	Downregulated
Nrp1	-0.839054296136987	6.20877295868642e-06	0.00024660601437302	1429.12264331415	2721.68843957551	Downregulated
Ggt6	-2.74177547185467	6.21682158585717e-06	0.00024660601437302	8.74695372432431	72.7812847767666	Downregulated
Gm14137	0.681321855966477	6.30014270123837e-06	0.00024925864843829	1752.91632481059	1042.94782788735	Upregulated
Hist2h2be	0.924865553166755	6.36667314297583e-06	0.000251234890977898	617.056817987289	302.939666471726	Upregulated
Fam25c	1.52889607534851	6.55401272438881e-06	0.000257955726786139	165.137847884333	50.5243262408104	Upregulated
Gdf15	0.785217260154009	6.5845525596215e-06	0.000258486334030945	19919.1001543476	11006.3018821875	Upregulated
Pla2g4a	0.603310751077517	6.66853282082437e-06	0.000261106661069643	2297.02651681542	1451.12305447686	Upregulated
Sept4	-2.15220402277721	6.84565780249144e-06	0.000267351166704002	21.5482000899052	115.477266511034	Downregulated
Gfra1	1.15108489704725	7.00235496112245e-06	0.000272184207403764	262.672993114282	107.852429880084	Upregulated
Uqcr11	-0.417650084113153	7.00950001339424e-06	0.000272184207403764	50125.8267701784	68607.4866210015	Downregulated
Gm26812	0.761866002825481	7.02329737311898e-06	0.000272184207403764	1167.45720181872	650.811398156724	Upregulated
Dctpp1	-0.428649602134536	7.08178958265886e-06	0.000273750912107219	27539.5377933272	38025.3293193589	Downregulated
Zfp955a	0.650891789229126	7.2751175879091e-06	0.000280508541500221	1154.46895357891	702.043236520793	Upregulated
Snhg6	0.44709102717319	7.3808289683647e-06	0.000283536492563713	33476.8076363167	23920.1763727155	Upregulated
Elovl6	-0.569653334550086	7.39107203607645e-06	0.000283536492563713	1405.31275643252	2167.41206042428	Downregulated
Abhd14a	-0.480696118885883	7.45111121761949e-06	0.000285117899698455	5663.31575474283	8145.18039553168	Downregulated
Trim5	1.8080302217588	7.58211112560421e-06	0.000289399823391135	284.208299400998	69.6037071984468	Upregulated
Ripor3	-0.51774338280194	7.66342852290714e-06	0.000291768674390984	1389.91289964294	2058.46722747758	Downregulated
Nhej1	-0.567260867485586	7.69312009938824e-06	0.000292165034751955	1006.09153412531	1550.08653244677	Downregulated
Apol9a	1.61753003949273	7.71716101083348e-06	0.000292345351992899	30232.2941137837	8657.10756036148	Upregulated
Gm13373	-0.864987806731485	7.80732971637537e-06	0.000295023608958194	392.871382036076	764.807126025225	Downregulated
Sfxn1	-0.46957699439409	7.85733765005937e-06	0.000296174719928731	11842.4196000057	16880.9903107724	Downregulated
Znrd1as	0.559076730148807	7.9446279562909e-06	0.00029872195389994	2191.99051318461	1432.67500039132	Upregulated
Acad10	-0.745481010452507	8.15692730583406e-06	0.00030535126513332	503.852597320607	895.057752553414	Downregulated
Coq7	-0.458253148926999	8.16123951554112e-06	0.00030535126513332	9262.6372968021	13090.838937339	Downregulated
Psca	1.24089596093371	8.21226002213654e-06	0.000306503389446884	636.048308340758	242.911620061392	Upregulated
Vcpip1	0.58309426945842	8.25882386941923e-06	0.000307483926519188	2986.86230796132	1915.49940287851	Upregulated
Rapsn	-0.906367494160887	8.32560671462252e-06	0.000309210584673223	431.987649806958	866.632588123664	Downregulated
Etnk1	0.550753069816771	8.46471812606174e-06	0.000313608493311036	9637.61181083027	6339.77653374237	Upregulated
Dmpk	-0.580293872680248	8.79280813613567e-06	0.000324969321187473	1451.95565351946	2260.40951881347	Downregulated
Traf5	-0.737957505754815	8.88788627917362e-06	0.000327684040847489	1473.80046115629	2599.50027950244	Downregulated
Gmfg	-0.521109611533686	9.20572204726383e-06	0.000338578413063565	2087.38816174678	3100.91515577732	Downregulated
Eva1b	-0.454731704451594	9.34345101342236e-06	0.000342811896383508	10882.0134186502	15338.8250066686	Downregulated
Spry4	0.700355068716681	9.40567412693284e-06	0.00034426130445752	1129.31622612194	659.66709286889	Upregulated
Gm42047	-0.587074577422404	9.64442966925352e-06	0.000352149500670358	9453.70321846652	14779.2544996819	Downregulated
Sema3e	-0.501295220712138	9.8514251071161e-06	0.000358842895788775	2509.27796071347	3670.63782830845	Downregulated
D1Ertd622e	0.592862317987741	1.06687540805255e-05	0.000387682567343411	4056.90849870177	2577.98819494781	Upregulated
Tmprss2	2.29518657315774	1.10502415520478e-05	0.000400584474254019	84.6613566166353	14.050610843664	Upregulated
Morrbid	0.696324156899507	1.12839692223045e-05	0.000406774184655563	7764.31447016362	4544.28869412383	Upregulated
Slamf8	-2.30174710104785	1.12904238300407e-05	0.000406774184655563	216.966690000683	1322.74178060461	Downregulated
Hspg2	-0.596929630289947	1.13015199458848e-05	0.000406774184655563	2840.71431575467	4486.95370272695	Downregulated
Hes1	0.602723497730843	1.13316140145342e-05	0.000406890870052692	3573.12263164744	2253.32604828826	Upregulated
Gata3	0.880117141420675	1.13777258503007e-05	0.000407580803332403	849.231542331927	429.82576615875	Upregulated
Abi3bp	3.15930033122273	1.14333561588459e-05	0.000408607655365548	64.454379117491	5.4012071046349	Upregulated
Cpeb2	0.647387802990517	1.18307693904743e-05	0.000421815643703192	927.599471152776	561.863853924119	Upregulated
Tent5b	0.65096057124895	1.19372495063861e-05	0.000424613008850397	1243.46187802455	754.616696977762	Upregulated
Sesn2	0.530734287709644	1.19925631144184e-05	0.000425581519608388	3444.97635931476	2299.64822984267	Upregulated
Rnf25	0.597811620894643	1.26853739367338e-05	0.000449115587063848	2126.79299721519	1345.44854297239	Upregulated
C1qtnf12	-0.500661226247062	1.28269883889968e-05	0.000453070757712047	1857.34618616197	2719.75153090607	Downregulated
Sh2d6	1.75768347761076	1.30116790348306e-05	0.000458525517243693	196.53886648034	49.5952860941833	Upregulated
Ttc8	-0.718652061291579	1.30801301632943e-05	0.000459868242144776	1480.93053508671	2579.53054181876	Downregulated
Sprr1b	0.49818911517351	1.31318628535858e-05	0.00046061832828793	20050.3671276407	13735.3088158818	Upregulated
Ifngr1	-0.605310771331514	1.33289438241573e-05	0.000466451468285117	2969.93903058696	4726.58811358851	Downregulated
Cmtm3	0.499938236843041	1.36580419052606e-05	0.000476867071406485	7277.15132693702	4974.24895060964	Upregulated
Ostm1	0.496816293360244	1.39465885308747e-05	0.00048582219772033	2247.60444598626	1540.18825047875	Upregulated
Vkorc1	-0.458170764214616	1.47920830638868e-05	0.000514092740062103	3197.96275042083	4526.96922337296	Downregulated
Dpep2	0.706686386262969	1.49293877405189e-05	0.000517677373986459	3290.87292286166	1902.35849047119	Upregulated
Plekha4	1.97435270148518	1.53728747235037e-05	0.000531838289235733	91.9816516992763	19.4795089512199	Upregulated
Smim11	-0.413131153128172	1.54667631765415e-05	0.000533867568141534	8015.79011944708	10953.3184829093	Downregulated
Elf1	0.565190113290048	1.61051731848272e-05	0.00055464020288565	5988.37327931971	3882.4811847099	Upregulated
Ly75	-0.59734024190426	1.66525822011208e-05	0.000572191787060281	1319.57294062508	2088.38784603759	Downregulated
Gm47015	-0.639342245862457	1.69618240615798e-05	0.000581498914038729	823.401748332377	1350.23776491522	Downregulated
Unc13c	-0.601333260894381	1.72266098766064e-05	0.000587994032792476	712.705864776182	1131.97976669123	Downregulated
Olfr1369-ps1	0.627314925622223	1.7250883729199e-05	0.000587994032792476	3550.95859806172	2189.59693836913	Upregulated
Elp6	-0.506887599507458	1.72676925092491e-05	0.000587994032792476	1896.56078378696	2794.93358364434	Downregulated
Itga5	0.53758419241757	1.76480336001412e-05	0.000599597877002105	3229.88125596735	2140.5833033088	Upregulated
Avil	0.907677256574008	1.78033734565426e-05	0.000603522411604005	1268.29059234362	624.659679064045	Upregulated
Ccng2	0.422707120449178	1.78928331028915e-05	0.000605201116089542	6289.04856880892	4567.80990791152	Upregulated
Fndc3a	0.467015314878507	1.86073656162416e-05	0.00062796750820247	5082.10434813125	3562.14307913861	Upregulated
Nexn	-0.62454303100422	1.86812326431238e-05	0.000629059373869455	1233.90082980278	1998.04872392881	Downregulated
Gm5914	0.911960344578008	1.8756748148895e-05	0.000630201784257663	634.247662641816	311.463069148839	Upregulated
Rnaset2b	0.540096075561633	1.95612063113391e-05	0.00065577645848611	2884.97786383659	1906.53016105712	Upregulated
Serpinb6b	0.705814099270468	2.00713493751571e-05	0.000668975685964272	11338.3737291668	6557.97344379292	Upregulated
Hmgn2	-0.50235784383854	2.0077854947811e-05	0.000668975685964272	9629.79974963874	14144.8646279298	Downregulated
mt-Nd2	-0.468550551021408	2.00873712871209e-05	0.000668975685964272	321628.520661253	459781.949775677	Downregulated
Smpdl3b	-0.516628240158942	2.01825318132854e-05	0.000670670843348057	2463.59262463484	3663.42967828383	Downregulated
Erh	-0.424730862917354	2.0511273121741e-05	0.00068010354838893	16529.8503024173	22811.5305906041	Downregulated
Magea8	6.94665595814969	2.06017360410153e-05	0.000681611585653942	31.509022975309	0	Upregulated
Yif1a	-0.38723847724656	2.10181231575829e-05	0.00069387281090818	10184.7832055717	13638.9695153493	Downregulated
Pabpc4	-0.476108927663371	2.21719612118383e-05	0.000730373322267361	6773.43408951312	9745.5584538332	Downregulated
Hr	0.776804961144829	2.22715679956745e-05	0.000732063058217908	630.282025329482	343.719402809354	Upregulated
Ubald2	0.399375566354973	2.24433131318756e-05	0.000736111523565607	19369.6635697862	14302.2283692503	Upregulated
Sh3tc1	0.695105518680245	2.26240292881894e-05	0.000740436103248237	1060.00958963813	617.837881517805	Upregulated
Pkp2	-0.69484582346915	2.31878541271993e-05	0.000755692251771369	925.939055995514	1589.79042433053	Downregulated
Gm10076	-0.529841860699177	2.31899225944491e-05	0.000755692251771369	79749.3108632258	118885.974175657	Downregulated
B4galt5	0.93772708805182	2.32521075003555e-05	0.000756092671572717	351.483752948286	168.443967203985	Upregulated
Abl2	0.46543169004381	2.33082432549951e-05	0.000756295096451694	5426.96905885244	3805.6998015873	Upregulated
Zcchc2	0.537934621019182	2.35712969144054e-05	0.000763196286632447	2266.52179279859	1499.40162638352	Upregulated
Cdc42ep2	-0.431826192913912	2.36483423097369e-05	0.000764058275094762	9394.82975516187	13046.5081448149	Downregulated
Ndrg4	0.646872229714808	2.40367664284385e-05	0.000774955578064103	786.505266665645	476.24069157707	Upregulated
Mrpl38	-0.423928906425449	2.44876341068213e-05	0.000787815540595887	27721.5551996194	38251.1999802062	Downregulated
4930478M13Rik	-0.879911809281119	2.48447136020294e-05	0.000797610053414305	186.395878983307	371.900914407902	Downregulated
5430421F17Rik	0.960102698673577	2.49136075927612e-05	0.000798130858040404	312.273992585887	146.97759380005	Upregulated
Gas5	0.420408725354218	2.50415434539447e-05	0.000799905144225137	237051.356385996	172129.159910977	Upregulated
Soat2	0.673038680318757	2.50745689636996e-05	0.000799905144225137	1094.36387335621	648.104567628063	Upregulated
Cnpy4	-0.480899713706771	2.52780373363635e-05	0.000804701890247723	1972.70408924107	2850.56696991034	Downregulated
Ecscr	-0.439585464739632	2.55303738034991e-05	0.000811030931330024	25910.5714995346	36217.2541856091	Downregulated
Fxyd3	1.34357217083295	2.64872351516908e-05	0.000839667519358933	320.458339394133	110.737860378961	Upregulated
Rab13	-0.457085735428152	2.71165074266797e-05	0.000857821371683668	3064.98198517	4347.32549706367	Downregulated
Casp4	0.688855322311618	2.75478763986211e-05	0.000869652023058971	2285.17153894837	1336.18861560659	Upregulated
Dnajb9	0.537620905767797	2.77247556717063e-05	0.000873416263395772	3716.63006266894	2456.74006743902	Upregulated
Cetn3	-0.365717006181726	2.82760039967378e-05	0.000888934208636032	17220.6485252165	22798.9395335676	Downregulated
Plaur	0.665934840123992	2.8440355979272e-05	0.000892249925784488	40852.8259736819	24335.2467990049	Upregulated
H2-D1	0.602563859439437	2.99421959785677e-05	0.000937425817486025	356290.181494263	223310.186749822	Upregulated
Bckdk	-0.487179298379754	3.02116579058301e-05	0.000943911860303182	3593.36665588036	5224.11922172433	Downregulated
Fscn1	-0.754492999635639	3.14114840457083e-05	0.000979379048857239	458.231730257931	827.379961606752	Downregulated
Arhgap26	1.02363015329999	3.15448749456546e-05	0.000981518460064689	402.588790571902	179.289309466408	Upregulated
AI506816	-0.463483003632979	3.18952503246646e-05	0.000990386738052545	9399.26936075255	13408.0506027053	Downregulated
Apol9b	1.32072277938093	3.23743486868168e-05	0.00100204775922938	18750.4628774412	6581.93535044735	Upregulated
Ipo4	-0.429746787283845	3.24030490346728e-05	0.00100204775922938	4252.49460805401	5901.13653938958	Downregulated
Uqcrh	-0.390224046128266	3.30995930763009e-05	0.00102150332766841	90450.7787209558	120833.929842596	Downregulated
Ccl2	0.666124010766344	3.32381359417851e-05	0.00102369405269486	86207.633072673	51518.2383088296	Upregulated
Gm43154	0.781975432222614	3.34115049102027e-05	0.00102513263635433	2761.94664565257	1495.62451759608	Upregulated
Hacd1	-0.432489496864749	3.3420149301065e-05	0.00102513263635433	7269.55050400626	10114.6222920179	Downregulated
Pcdh18	-1.27547300285679	3.39749956925045e-05	0.00104004668632024	148.865866137358	409.180451987302	Downregulated
Mettl1	-0.420451898398734	3.43492837452493e-05	0.00104938446893501	5355.07829035003	7376.65418584989	Downregulated
mt-Atp6	-0.406375417036775	3.44466413778189e-05	0.00105024136176678	1576328.52513227	2147511.06696649	Downregulated
Gm40348	2.27914555986842	3.47355350179154e-05	0.001056922815515	80.4490856767235	13.1063336468045	Upregulated
Rps27rt	0.390021077130647	3.49147241976878e-05	0.00105901245183095	10112.4024224745	7530.06047693271	Upregulated
Hmgn3	-0.416929804308556	3.49439863997542e-05	0.00105901245183095	14520.8752729129	19986.1128974862	Downregulated
Cxcl10	2.69717156350749	3.52953680072116e-05	0.00106752637008638	125273.672281985	14730.6969345111	Upregulated
Soat1	0.412158974763379	3.53681300514449e-05	0.00106759616468037	9856.77568522435	7191.51664854456	Upregulated
Ntan1	-0.385672591404174	3.60344845444935e-05	0.00108554780179465	7437.58198525931	9967.87749860396	Downregulated
H1f0	0.460203860071315	3.63686593020498e-05	0.00109344106032532	37177.739483135	25966.5527844991	Upregulated
Alpl	-0.578070852953116	3.71821505250133e-05	0.00111568539981292	877.33107966379	1374.26005988052	Downregulated
Parp12	1.56692710063536	3.73186001474518e-05	0.00111756669572003	8549.83480361236	2467.73235398119	Upregulated
Trp53rkb	0.510735676157343	3.75164556734312e-05	0.00112127584382545	2708.60245618323	1826.78305752442	Upregulated
Trmt10a	-0.420742011979866	3.77859360645903e-05	0.00112710686847783	2787.56683606713	3844.39860804579	Downregulated
Phf11c	1.22346433179113	3.79802225521136e-05	0.00113067644858974	188.615665087457	71.3510234800168	Upregulated
Skil	0.509450106206928	3.87270442854315e-05	0.00115064882756303	2267.11824386164	1530.30652712348	Upregulated
Fam162a	-0.556601085830161	3.90452584831102e-05	0.00115783327161364	42127.8300177987	64515.5942854069	Downregulated
Lockd	-0.366470581592004	3.93248961894058e-05	0.0011638479530431	12731.2704019624	16799.0126899558	Downregulated
Rgs17	-0.363448351040105	4.22890521378468e-05	0.00124913451665652	16038.882802911	21115.4499848648	Downregulated
Idh2	-0.416583522531693	4.26202815534073e-05	0.00125646911746845	25826.7468057438	35541.147529835	Downregulated
Aars	0.450073295822894	4.31013405997558e-05	0.00126577678876577	14997.558488319	10585.239346822	Upregulated
Pacsin3	0.562883075214514	4.31030702173257e-05	0.00126577678876577	6282.67942956098	4056.48561727844	Upregulated
Gm43303	0.938584348451013	4.3377934853924e-05	0.00127138461671472	636.797917131062	302.949337326871	Upregulated
Lipg	1.02345535424593	4.37639840605222e-05	0.00127925565666193	1049.36849762334	465.767786305309	Upregulated
2310039H08Rik	-0.369996436747576	4.38153293610203e-05	0.00127925565666193	9620.86422612916	12734.3278926877	Downregulated
Cdkn3	-0.36754603050309	4.39095217446838e-05	0.00127954035191768	8840.07204927744	11687.115510378	Downregulated
Gzmf	2.98056068249943	4.41798985708036e-05	0.00128494818242493	49.197988838777	4.5400029165386	Upregulated
Aida	0.508664544360297	4.4601306335241e-05	0.00129182258961144	8087.52614562003	5457.93455728493	Upregulated
St5	-0.782205944356287	4.47124204960452e-05	0.00129182258961144	406.456081338934	752.872163793735	Downregulated
Irf2bpl	0.420893237219713	4.4729799759033e-05	0.00129182258961144	7480.40272823598	5423.50162681131	Upregulated
Top2a	-0.360411546164483	4.47572665179177e-05	0.00129182258961144	35474.8319890002	46592.5988387893	Downregulated
Ptpn18	-0.796184257680826	4.49173755319849e-05	0.00129397907117142	297.240066312967	558.590749384348	Downregulated
Gchfr	-0.397080086673728	4.56571050329342e-05	0.00131279338247448	36046.928960151	48774.8605062917	Downregulated
H2-T23	0.694985521592547	4.64168756210473e-05	0.00133211158387449	34026.1666744559	19675.3759986611	Upregulated
Arfrp1	-0.459044302858654	4.72453029716571e-05	0.00135332339495183	6989.07086612402	9955.45070613246	Downregulated
Oip5	0.538166524343382	4.80000617426797e-05	0.00137229806467297	1627.00758633903	1071.81604836383	Upregulated
Ralgps1	-0.687432861436792	4.80888452676927e-05	0.00137229806467297	423.266483689013	728.44974083485	Downregulated
Pold1	-0.405052365482679	4.87957386217713e-05	0.00138985305890169	4148.17436906653	5653.31790564356	Downregulated
Ccdc58	-0.363235884603438	4.90095754528487e-05	0.00139332475954412	9742.02872830489	12839.602136226	Downregulated
Ctsl	0.538966620830189	4.93411410814216e-05	0.00140012417754079	771310.029472631	507442.807024334	Upregulated
Plekhf1	0.458902406738711	4.95376862130153e-05	0.0014030739424034	3782.82543904083	2657.42791435083	Upregulated
S100a7a	0.808542193499647	4.99877218106993e-05	0.00141317900857747	2299.60903084943	1213.31624980809	Upregulated
Mvd	-0.432592306720398	5.08310774227399e-05	0.00143276281301122	2227.13308710256	3104.26166247071	Downregulated
Nadk2	-0.499993060294271	5.08695567478411e-05	0.00143276281301122	1502.55773267154	2214.02917215568	Downregulated
Cpeb4	0.577523644894136	5.21423583501055e-05	0.00146588711702996	1433.25755143492	912.697201359156	Upregulated
Gm8300	6.9859333900824	5.37840766504659e-05	0.00150924095089724	443.818424669846	1.54102530843392	Upregulated
Il17ra	0.487495061222019	5.52086790409123e-05	0.00154635325971709	2005.07878192658	1374.5674440102	Upregulated
Ndufs2	-0.348115844808009	5.54103842553055e-05	0.00154913939597905	22522.5164514653	29321.4600043564	Downregulated
Cenpe	-0.408358291627563	5.57695034043711e-05	0.00155630807566563	8928.21861968087	12206.5740681122	Downregulated
Rrbp1	0.415243687989662	5.6502711070928e-05	0.00157224886795091	42291.5593553869	30622.9169345974	Upregulated
Daxx	1.61637900516934	5.65482500516893e-05	0.00157224886795091	8281.64704845054	2259.37249775271	Upregulated
Ccnd3	0.49851026767085	5.69919069536834e-05	0.00158046622730493	10151.9298074924	6877.85764087233	Upregulated
Tgif1	0.456479725322307	5.70524006029033e-05	0.00158046622730493	6921.17319059849	4868.10647515306	Upregulated
C1rl	-1.20900096173897	5.87904874720153e-05	0.00162564280413038	139.833580684697	368.806409838345	Downregulated
3110009E18Rik	-0.563172669450182	5.99588311043452e-05	0.00165492926725709	1116.39406488267	1733.4215114372	Downregulated
Mafk	0.555901540268559	6.20568413715571e-05	0.00170972239509673	3749.10470319316	2427.06602478028	Upregulated
Cox7a1	-0.899932826633667	6.22977946395518e-05	0.00171324588416176	426.092395381405	873.623174812459	Downregulated
Gch1	1.43172106687137	6.28548375063031e-05	0.00172253613415591	22787.1838979149	7235.97914829818	Upregulated
Ephx2	-1.96138818241766	6.28629632540235e-05	0.00172253613415591	17.0183545680875	82.9869508744619	Downregulated
Bcl2a1d	-2.91289880715514	6.4302806150457e-05	0.00175790243527184	5.10050897849091	53.4277768874632	Downregulated
Zbtb8os	-0.368985638981011	6.43856564096794e-05	0.00175790243527184	7459.35263266382	9878.80673640698	Downregulated
Myc	0.477241312752391	6.4760299341916e-05	0.00176495110778427	24085.6339336611	16628.2517894715	Upregulated
Herc6	1.60181989701353	6.51741642399416e-05	0.00177304149143238	7487.63765403246	2057.23240470883	Upregulated
Tollip	0.482778805547354	6.62072288933319e-05	0.00179791781258182	2526.5623146507	1737.03115264459	Upregulated
Wdr89	0.438487043794223	6.71390367506989e-05	0.00181996032895052	9180.02325289437	6547.42741631257	Upregulated
Ssbp4	-0.355478890227995	6.80628956877254e-05	0.00184170903277876	11846.6351402972	15517.4869539504	Downregulated
Impa2	-0.484619956919892	6.83382700389757e-05	0.001845864181641	3182.65960550076	4637.78312903057	Downregulated
Ctnnbip1	-0.390432084820082	6.86275772239089e-05	0.00185038020938415	4200.5142428862	5663.44460339255	Downregulated
Gpaa1	-0.405140377907755	6.88844072395936e-05	0.00185400607975411	3736.15511967173	5098.83801861673	Downregulated
Fn1	-1.2012160841428	7.13362876854012e-05	0.00191659355903703	109.660943037554	288.123378401418	Downregulated
Dynlt1a	-0.571272047277161	7.16806305084092e-05	0.00192243644972376	1287.16600508601	2014.95296960837	Downregulated
Gm15133	3.8071369146275	7.26671986784509e-05	0.00194545240560877	42.8610423708272	1.97162740248207	Upregulated
Pmvk	-0.485725652431953	7.36345235198699e-05	0.00196787290105218	5471.24548404636	7985.97262937812	Downregulated
B020031M17Rik	0.0258158152175238	7.4085387377607e-05	0.00197592784763233	182.194883861989	0	Upregulated
Rnf19b	0.575285736009176	7.41967231111195e-05	0.00197592784763233	5262.48409119771	3350.3608109106	Upregulated
Aldh3b1	-0.504129864087432	7.52789436686793e-05	0.00200123128668684	2144.95588128344	3177.67984031466	Downregulated
Parp11	1.60548251062536	7.54258681109719e-05	0.00200162553324966	4357.12926911017	1187.81123461025	Upregulated
Mfsd11	0.4925880687669	7.64020385379973e-05	0.00202398617126971	2357.14449084132	1606.46347113158	Upregulated
Npnt	-0.670278389671735	7.78477018768518e-05	0.0020586845140313	1559.10502347734	2652.26333234728	Downregulated
Piwil4	0.784030061207958	7.86744932707088e-05	0.00207500389205088	1106.76372707355	592.305035344534	Upregulated
Cdh1	1.85820799886868	7.87386813125623e-05	0.00207500389205088	83.2572663033314	18.3967767397552	Upregulated
Tnip3	-1.60305775019026	7.90237507626083e-05	0.00207890085990591	31.2236912469723	114.406988252258	Downregulated
Cluap1	-0.503184089432479	8.09344647812308e-05	0.00212547650750432	1540.90827857093	2283.87785374784	Downregulated
AC160336.1	0.63980189752823	8.11937728404173e-05	0.00212820761650133	1112.61866541375	671.002523891261	Upregulated
Abhd16a	-0.418994465531406	8.13340574513771e-05	0.00212820761650133	3577.73627854439	4942.09649320321	Downregulated
AC133103.3	6.53494770570156	8.14598044988301e-05	0.00212820761650133	27.0565569638192	0	Upregulated
AI480526	0.758669324147577	8.24589841696364e-05	0.00214935189070477	544.874295891733	297.636769426087	Upregulated
4933433G15Rik	0.678487521489847	8.26785541392251e-05	0.00214935189070477	639.904323289196	373.527795822642	Upregulated
Lhfpl4	1.9323919279612	8.26946579740566e-05	0.00214935189070477	122.504106781894	25.5051551703503	Upregulated
mt-Co3	-0.409483536357266	8.61972283193696e-05	0.00223655239849898	1436599.8297439	1969828.95195326	Downregulated
Smg7	0.492289378801642	8.70103332881164e-05	0.0022537907355809	2917.88292058461	1987.62577444032	Upregulated
Sema3b	-0.413724273881942	8.73233675590225e-05	0.00225803922973015	2657.32974904458	3656.25770852727	Downregulated
Cbx4	0.431473436166813	8.85280660984678e-05	0.00228529094649077	3813.50747371551	2731.53147951021	Upregulated
Nudt1	-0.363683661588589	8.93150733955263e-05	0.00230168589653471	6567.25200811166	8670.80305449968	Downregulated
Cnksr1	0.799025504223211	8.99526139708344e-05	0.00231417989728362	720.395326344678	380.23326316211	Upregulated
Dcxr	-0.667494375532501	9.28196091770374e-05	0.00238194133740352	707.681117323424	1202.82678592358	Downregulated
Dhrs9	0.387739353719912	9.29008995186088e-05	0.00238194133740352	4173.38998093724	3100.06230088185	Upregulated
Slc1a4	0.438064200818186	9.45853765819437e-05	0.00242103414078749	2413.50801574208	1712.32625346141	Upregulated
Tubb3	-0.357454930394911	9.49835151069733e-05	0.00242469137020371	22292.8017583699	29290.2198885114	Downregulated
Gpt	-0.507182222481634	9.50482857454633e-05	0.00242469137020371	2818.09733099915	4192.69948028981	Downregulated
Limd2	-0.580044208906846	9.5342420075194e-05	0.00242810704436876	1159.31313771345	1832.59274191527	Downregulated
Mcts1	-0.362481936064378	9.66326643779731e-05	0.0024525549694245	5170.08973764922	6821.940316847	Downregulated
Per1	0.579749152852858	9.67520211234334e-05	0.0024525549694245	1680.35496170399	1063.49204890225	Upregulated
Ifih1	1.95378777065234	9.67879543137233e-05	0.0024525549694245	78.6548785337808	15.9114742344618	Upregulated
Lgmn	-0.489480945639132	9.77186166917461e-05	0.00247200367066783	6981.48455498104	10205.8875312033	Downregulated
Trim14	0.809611311092716	9.90341809918258e-05	0.00250110824094856	518.46094463232	270.633517000456	Upregulated
Enthd1	1.0974842004503	9.92449997957324e-05	0.00250226203311936	320.895210865125	132.06577876829	Upregulated
Cflar	0.429666875755987	0.000100116733580955	0.00252004794676446	12805.8275192564	9161.74516547532	Upregulated
Rhbdf2	0.466063621100619	0.000100873120252736	0.0025348762706297	2811.14621909355	1954.48611178387	Upregulated
Nr1d1	0.591727216326252	0.000101046086241943	0.00253501878282147	6342.91509918256	3979.11451377438	Upregulated
Cenpx	-0.351466046519842	0.000102909996948892	0.00257751270044059	11983.515472551	15677.3396825188	Downregulated
Ppm1m	-0.428174237854193	0.000103995472816754	0.00260040164949221	1775.22862878739	2473.38117860457	Downregulated
Atmin	0.503753214461012	0.000105988695796792	0.00264587595948729	1506.55077557485	1015.38240611066	Upregulated
Snhg12	0.347127006541578	0.000108493208363938	0.00270394339858347	36946.8851144933	28072.1948466442	Upregulated
Mki67	-0.473409219983824	0.000108970089928771	0.00271136908487794	17640.2958529123	25421.7989855003	Downregulated
Cenpf	-0.374217165041356	0.000109271996292452	0.00271442386855661	26345.1851319742	35141.8005868998	Downregulated
Arhgdib	-0.457881944215123	0.000110797733850777	0.00274782006716992	3659.25738485592	5232.32000322154	Downregulated
Svbp	0.573573290465698	0.000110984944676862	0.00274796546844523	11309.1650743928	7194.62492862932	Upregulated
Car13	0.530207588118359	0.000112316320942149	0.00277639349304467	3476.51602385023	2290.33966825611	Upregulated
Stard4	-0.394209861311507	0.000112656467928985	0.00278026621910083	3274.65578567901	4439.62365264972	Downregulated
Hhatl	-1.1413030551903	0.000113514045810395	0.00279687534335758	88.9058704101162	225.434212613119	Downregulated
Atp10a	0.593272901887563	0.000114203538030979	0.00280929579834973	1083.76468202899	677.522503502912	Upregulated
Amotl2	0.720583656228991	0.000115823403568418	0.00284452517710248	1368.34052993125	768.148066523527	Upregulated
Plcxd2	0.555435858304397	0.000116841225441966	0.00286487878498724	914.64346576654	589.260346585732	Upregulated
Cdkn1a	0.404354437290115	0.000117168409124558	0.00286489182532622	35117.7191479075	25710.0291632258	Upregulated
Plaat3	-0.621347500748462	0.000117219885943527	0.00286489182532622	2103.50862044229	3459.87616250097	Downregulated
Sh3bgrl3	-0.339633839570086	0.000119517615622631	0.00291634529714931	135275.438634138	174699.611970307	Downregulated
Cd3d	-2.2763676669343	0.000121900259608051	0.00296970198366689	9.65292282868784	62.5354737234615	Downregulated
Ankle1	-0.695486099957917	0.000122783390068591	0.002986415264381	853.208438771665	1490.06405223152	Downregulated
R3hdml	-2.73622128336657	0.000124282210492124	0.00301802617882557	6.19669923507886	58.6171268238748	Downregulated
Cep170	0.36676105238564	0.00012480155284465	0.00302309913221693	6948.5698737814	5244.39912663523	Upregulated
Rusc2	0.479032990070005	0.000124890124514472	0.00302309913221693	1684.49308910276	1155.86360664192	Upregulated
Tmem203	-0.393307392767236	0.000127268277363011	0.00307575152612712	2890.56358352964	3917.17432662747	Downregulated
Ldhd	-0.628632304852551	0.000129107937919504	0.00311524296702905	547.445500724763	904.134975288948	Downregulated
Fah	-0.571037701676155	0.000129689101758711	0.0031242908727341	746.379862673693	1174.41407544652	Downregulated
Neurl3	-0.696156070532761	0.000130071587800193	0.0031285313808513	1192.20368267368	2087.51564943183	Downregulated
Upk2	1.66759390191906	0.00013046489625393	0.00313301834062726	97.8930192060186	24.7976430470916	Upregulated
Vmn2r63	6.21837496405953	0.000131950054522165	0.00316366958255438	23.1199432270542	0	Upregulated
Glipr1	-0.515513595806581	0.000132832607638666	0.00317979858380523	3535.24114999904	5304.96032983118	Downregulated
Tmem176a	-0.596470895994919	0.00013367022516744	0.00318243755818158	39476.5307495468	63560.5052997809	Downregulated
Afmid	-0.472115052277267	0.000133828018341385	0.00318243755818158	1511.63999204355	2189.61363695439	Downregulated
Arl3	-0.365343375448121	0.000133847911313559	0.00318243755818158	11354.1071567811	15038.1986505445	Downregulated
1110038B12Rik	0.40775549497909	0.000133892737135969	0.00318243755818158	64978.4624947264	47448.9225844237	Upregulated
Gm43069	2.63811974517272	0.00013399294939087	0.00318243755818158	57.7095847541182	6.59470332778383	Upregulated
E130102H24Rik	1.14262265478554	0.000138116708527762	0.00327524645433674	263.158220520033	103.327664013778	Upregulated
Sec1	0.460554001564103	0.000139167761216075	0.00329501419641747	1863.00768407194	1298.70410861656	Upregulated
Mcrip1	-0.378011114974132	0.000139874477705955	0.00330658028186949	7754.59052292465	10383.7787949535	Downregulated
2900076A07Rik	0.614672884361997	0.000140925004868666	0.0033262252317366	826.237334549959	505.870484620143	Upregulated
Ifi35	1.58005319693178	0.000142375719220415	0.00335523992744471	32664.788899455	9065.06696509522	Upregulated
3110021N24Rik	0.718429437631387	0.000143687790731455	0.00338090231825116	564.302657716196	316.516747168189	Upregulated
Map2k5	-0.402052584698728	0.000144932976115928	0.00340491377842584	2057.42993156484	2812.6533223613	Downregulated
Trap1	-0.368248527625273	0.000145648448284635	0.00341553660870344	5737.98241094471	7621.89741635173	Downregulated
Khk	-0.510341730302754	0.000145835952341525	0.00341553660870344	4310.29766870846	6452.93596532815	Downregulated
March5	0.512720299315481	0.000146236240956546	0.00341962617162738	26092.221741223	17401.8558234056	Upregulated
Plpp1	-0.474341523556688	0.00014678019862515	0.00342514398097095	2293.94428027907	3332.47186313354	Downregulated
Klf4	0.371118230879471	0.00014692427820439	0.00342514398097095	55749.2879742522	41622.030490198	Upregulated
Gm10282	-0.797116518840742	0.000148846551421239	0.00346462641119206	184.438856279114	352.129258377239	Downregulated
H2-Q6	0.679786252814752	0.000150468761148168	0.00349701401484386	4575.82726514887	2646.70182536524	Upregulated
Inka1	0.639570949391865	0.000153213711481047	0.00355535585003415	675.042059944554	404.252775029869	Upregulated
Ubash3a	1.05047739886947	0.000155268346842043	0.00359752486192275	475.243646270019	201.220863724913	Upregulated
Arc	0.600429196873803	0.000157447982230714	0.00364245690800306	643.133245614416	397.725907660616	Upregulated
Mfsd6	0.47738574296827	0.000157728098621216	0.00364337481464525	1771.39841813652	1216.55067092728	Upregulated
Gm10419	-0.672148769502941	0.000158513570392629	0.00365594540663548	467.518722569954	804.527716494251	Downregulated
B930036N10Rik	0.63933054283452	0.000158802460040529	0.00365704206230113	8156.61360414081	4883.1552836644	Upregulated
Cdk5rap3	-0.376043492202622	0.000159609634244424	0.00367005278862785	4663.6578622638	6239.33972645004	Downregulated
Aldh7a1	-0.439034631127898	0.000159944940921582	0.00367219043906778	2649.36946753553	3738.72541810384	Downregulated
Cebpb	0.339804875496999	0.000161052280646987	0.00369201998281966	61171.7674202122	47182.3922021881	Upregulated
Odc1	0.436586064792934	0.000161420526899526	0.00369487196995244	117138.322295187	83050.5685496111	Upregulated
Bsg	-0.435702870300387	0.000162278361783771	0.00370890500167342	79945.6399759004	110930.87890874	Downregulated
Tlcd2	0.91599879634148	0.000162684151649489	0.00371257974389263	440.173614599799	208.525862273499	Upregulated
Gja1	-0.488381305976847	0.000164524236351928	0.0037489259450237	3961.75590506365	5826.14115596913	Downregulated
Atp6v0e2	-0.463067182285518	0.000164904961825171	0.00375085054219268	1662.91748342188	2394.88295330087	Downregulated
Igsf11	1.35410902023897	0.000165129748337027	0.00375085054219268	136.844853431055	44.7354450952807	Upregulated
Hbp1	0.456817391582058	0.000165351294277352	0.00375085054219268	2250.86399318045	1571.58616304871	Upregulated
Ubap1	0.481645724845128	0.000168245892871979	0.0038108071968447	3553.52177973654	2430.89427094098	Upregulated
Mcpt8	-0.928892836769305	0.000169082224370052	0.00382110872857126	384.654792374261	823.979394470035	Downregulated
Ifi27	-1.21443867929311	0.000169205039059679	0.00382110872857126	13615.1397414619	37210.0901292294	Downregulated
Nol7	-0.322273438650522	0.000170315022584706	0.00384045169230067	40930.8162788877	52327.8176201082	Downregulated
Pih1d1	-0.378036715228196	0.00017157143648853	0.00386303414132346	4960.74478754071	6647.52065920716	Downregulated
Fcgrt	-0.715323615451094	0.000172833943365204	0.00388423418756768	583.805163081795	1041.84150933302	Downregulated
Acot8	0.457718802911079	0.00017322791062532	0.00388423418756768	4558.71701928267	3181.42515343912	Upregulated
Gm35326	3.97423686348181	0.000173282010875454	0.00388423418756768	40.405898457694	1.54102530843392	Upregulated
Egfr	-0.640947823107525	0.00017411050304336	0.00389590186792985	1146.13950558401	1919.88293063267	Downregulated
Nudt19	-0.35305132231638	0.000174316733746218	0.00389590186792985	4493.33246805665	5896.42204116288	Downregulated
Thop1	-0.366637952126866	0.000174838258841584	0.00390180285158544	4995.82933099871	6633.16384582382	Downregulated
Gm9887	0.650901563740605	0.000175280204372453	0.00390591314243497	654.082254377106	386.996895604964	Upregulated
Prkag2	-0.540322473058792	0.000175758809123388	0.00391082706996579	786.926008364258	1210.43081930921	Downregulated
Twf2	-0.35033962654947	0.000177282189396411	0.00393893990604664	8767.82827744394	11484.900693618	Downregulated
Gm8797	0.539614077740659	0.000178394875588035	0.003957858784459	1318.19465460935	858.168672112452	Upregulated
Tpi1	-0.310229860103035	0.000179580401021144	0.00397833598928859	100978.796646666	128275.061277171	Downregulated
Bdkrb2	0.553967232677627	0.00018061303135278	0.00399537118845062	799.66922426989	513.907903197365	Upregulated
Kptn	-0.464210984487798	0.000184738592540665	0.0040760330306824	1058.80377701764	1527.60247969236	Downregulated
Gm45418	6.0640402839455	0.000184863447123287	0.0040760330306824	21.7384212421296	0	Upregulated
2010320M18Rik	-0.448454733455685	0.000185066371352834	0.0040760330306824	1897.70854925631	2701.19417434387	Downregulated
Gm26724	-0.577815444902007	0.000185598077143766	0.00408181083158126	723.609736882114	1150.55103874114	Downregulated
Foxo1	0.422654493604936	0.000186328257279345	0.00409103271934155	2498.55465192576	1796.26158619279	Upregulated
Gbe1	-0.588979713127224	0.000186557355577444	0.00409103271934155	987.743232785053	1583.26634005882	Downregulated
Ptpn6	-0.714516833768625	0.000187621678775741	0.00410842673192024	990.804502286428	1770.16671064098	Downregulated
Scnm1	0.421120717105692	0.000188402395602878	0.00411956926489236	4260.79504916454	3065.31934315353	Upregulated
Mapk11	-0.518239798789068	0.000189213021833217	0.00413091662683412	875.731930935667	1322.33038024834	Downregulated
Stx3	0.604009991940089	0.000189466577948242	0.00413091662683412	2284.55897480413	1407.4149595872	Upregulated
Zfp955b	0.466471396086665	0.000190790227632708	0.00415379930936554	2765.34964266644	1913.73963264425	Upregulated
Apol7a	0.559850005048863	0.00019256493233935	0.00418642240995433	4184.42927970464	2672.80505020968	Upregulated
Il15ra	-0.72213108808153	0.000195055063540472	0.00423448334932489	1985.24742616048	3575.79794659377	Downregulated
Angptl2	0.397617414901908	0.00019637408168172	0.00425701925568399	12058.4110980794	8847.37454101977	Upregulated
Naa10	-0.324899261755817	0.000197304102546934	0.00427107009413383	14498.0664323294	18588.3474207582	Downregulated
Ubc	0.474314690074606	0.000197689239012544	0.0042711102312739	126434.550055571	87140.6139373026	Upregulated
Gm11772	0.98398294126734	0.000197869688005958	0.0042711102312739	229.139242449642	102.020620681401	Upregulated
Ctsa	-0.362649329184037	0.000198893127308205	0.0042862120517088	6321.71019451617	8362.55506475974	Downregulated
Hmga1b	0.807299089604969	0.000199135041536527	0.0042862120517088	410.607102540898	212.318208111169	Upregulated
Lcp1	-1.66081089859105	0.000203030341148771	0.00436385639635081	64.1368045355852	256.742164416717	Downregulated
Parp9	1.22370899828222	0.000203598271695159	0.00436986488809736	9146.84580829478	3315.27178563202	Upregulated
Fnip1	0.417362188735733	0.000205950845920369	0.00440849787788331	4363.96106743549	3148.56796700697	Upregulated
Htra2	-0.381890358079774	0.000206081268810327	0.00440849787788331	8451.53058370339	11372.6354434733	Downregulated
1700017B05Rik	0.394425052014345	0.000206271035136228	0.00440849787788331	5057.38687416067	3720.01861410938	Upregulated
Ip6k1	0.397049115855317	0.000209126891020866	0.00446323912625237	2553.50924925063	1873.68675014018	Upregulated
Slurp1	0.47487553489458	0.000210913023498121	0.00449502819278063	117520.704358628	80686.6094970056	Upregulated
Maml1	0.511229945161149	0.000212172215336304	0.00451551345363907	1168.95962198614	777.71273489398	Upregulated
Loxl2	-0.559195048467185	0.000216920770155977	0.00461009878004702	2001.25822910971	3138.36069940173	Downregulated
Rnf11	0.387767676616623	0.000217237513064844	0.00461036419533835	16010.7752591121	11792.6679855081	Upregulated
9530053A07Rik	-0.638025573288546	0.000218046267332867	0.00462105606838453	389.347453457329	652.500549334909	Downregulated
Gtf2a2	-0.323947785830282	0.000219708319548659	0.00464977676832519	15485.6130054062	19843.4817495272	Downregulated
Slc8b1	0.525408063762218	0.000220368251408216	0.00465723865214602	3172.34416129967	2085.3113616158	Upregulated
Plpp2	-0.317754894866413	0.00022199027710806	0.00468498421868863	18024.1173352683	23015.6551849207	Downregulated
Phb	-0.361789324295026	0.000224818998122909	0.00473808383665709	9961.11684117323	13186.5477508345	Downregulated
Slc38a7	0.487504955166196	0.000228534546531591	0.00480969997721277	1203.28166285065	816.518060731583	Upregulated
Pigp	-0.428183837918187	0.000232204096728484	0.00488015073193719	6591.81147040121	9218.13573970282	Downregulated
Adgre5	0.574658156131178	0.000235502541042566	0.004939451914413	1177.69851916987	739.326878760252	Upregulated
Ccr2	-0.224320889568805	0.000235677670040295	0.004939451914413	14.5132367356007	106.978771739299	Downregulated
Ddx56	-0.352497285529848	0.000236516929569263	0.00495019479801525	5654.6977390504	7428.93828232496	Downregulated
Kifc3	0.433575223816837	0.000237068075521215	0.00495488627361788	1622.23592776104	1152.87151679142	Upregulated
Akt3	0.464816694157416	0.000240022177704373	0.00500971908919334	2309.54565073067	1597.99120582774	Upregulated
Bcl2l1	0.381250520430728	0.000240629440343011	0.005015485432624	10601.5209537295	7883.61589194664	Upregulated
Rapgef2	0.481856035532383	0.000241089328900432	0.00501652595498211	1852.90339467567	1263.51106711139	Upregulated
Mlkl	0.565777483008905	0.000241341478333132	0.00501652595498211	12084.5133967689	7662.75772254561	Upregulated
Prkca	-0.445621400298615	0.000243079549578781	0.00504573207502365	4378.40011055638	6225.61730298137	Downregulated
Use1	-0.323624021135609	0.000244289058552053	0.00506390164738612	30267.334737981	38805.7365708014	Downregulated
Slc50a1	-0.338491068097542	0.000244931709302578	0.00506937570157166	8920.40343935848	11581.8135758367	Downregulated
Sfxn2	0.527759336275592	0.000245222225912494	0.00506937570157166	1008.57892089201	660.95611605349	Upregulated
Serf1	-0.38801806582585	0.000246467083173738	0.00508816854404857	3858.64793394384	5224.81852452747	Downregulated
Smim40	2.63139568213672	0.000248733237943657	0.00512379221137889	54.2533611605092	5.88719120452515	Upregulated
Iffo2	0.385726217403652	0.000248868941303693	0.00512379221137889	3669.64700598053	2715.83875020157	Upregulated
Eif4b	-0.377334517248851	0.00025482407540679	0.00523927980276675	32915.6176397115	43910.4207340221	Downregulated
Nop10	-0.373633217076526	0.000255595733365222	0.00524802459035665	32143.7757151426	43008.781835521	Downregulated
1110002E22Rik	-0.840557148599255	0.000260409338404838	0.00533962476975441	146.61061790164	293.690731523579	Downregulated
Tent4a	0.377184351361992	0.000261444134319574	0.0053485570019531	3933.65960370098	2931.46053695297	Upregulated
Immp2l	-0.381125732923714	0.000261550896749637	0.0053485570019531	2618.36018375375	3525.74540902011	Downregulated
9930111J21Rik2	2.18391171680687	0.000262397553371932	0.00535863898415753	1046.28949705618	165.226244670055	Upregulated
0610012G03Rik	-0.34678238319826	0.000264010930315852	0.00538433058825855	20595.5880383811	26992.1072577546	Downregulated
Scrn2	-0.439109015812715	0.000264576820012977	0.00538861902373205	1218.80403580732	1724.92858286055	Downregulated
2900041M22Rik	-0.971482380070186	0.000269479829717544	0.00548111122108717	284.242143547971	637.979191441587	Downregulated
Wdr46	-0.361152637638714	0.000271240290524952	0.00550952295217774	4166.64840585187	5518.26692478237	Downregulated
Cd300c2	-1.68437267240133	0.000273341015577496	0.0055447609224174	19.7588302095574	81.6397625864753	Downregulated
Ccdc84	0.407619049828142	0.000275567163905027	0.00558177685511627	5068.26657664482	3672.21211081489	Upregulated
Il1rap	0.402255355710137	0.000275902518608994	0.00558177685511627	4164.93481418844	3035.20899223314	Upregulated
Ltc4s	-0.63840210983066	0.000280344968194648	0.00566408973740467	2790.08643230502	4703.95621490938	Downregulated
Hbb-bt	-0.0254828066005466	0.000282865920697489	0.00570741317753536	37.3430109717233	6462.37781929902	Downregulated
Rab3b	-0.393977740962353	0.000285146034568033	0.00574576843325719	2104.24209946022	2867.75090871665	Downregulated
Fnta	-0.364294652030542	0.000286126375665916	0.00575786583063165	5372.67538160658	7136.35929557828	Downregulated
Paxx	-0.418850964617045	0.000290328576233622	0.00583468025950673	5087.24674110612	7090.08853134216	Downregulated
Dnlz	-0.364217918604939	0.000292387996515184	0.00586054951742894	7598.31570637572	10093.6502520065	Downregulated
Renbp	0.483076404550974	0.000292389324567827	0.00586054951742894	7078.66029170628	4811.90271021589	Upregulated
Tns1	0.360420613084071	0.000295465847679406	0.00591439100381246	4895.99056490709	3698.66432627964	Upregulated
Ppp1r15b	0.362945477661988	0.000296547008019096	0.00592820159962184	5019.36356067719	3783.34877762492	Upregulated
Dmkn	0.512326886276025	0.000300979345549053	0.00600888013584296	11841.0913212917	7847.54584931308	Upregulated
H2-DMb2	-0.114490912525178	0.00030451756696192	0.00606711030776795	2.36003333702102	43.2096568370792	Downregulated
Sardh	-0.954007200578088	0.000304696822029394	0.00606711030776795	245.037220448167	543.6733681575	Downregulated
Gm19589	-0.600239154636365	0.000306806045023432	0.0061010918638321	1016.53918570987	1658.13133781227	Downregulated
Gemin8	-0.459225360045437	0.000311132995523224	0.00617902789143305	1203.35258711379	1737.3606615821	Downregulated
Klhl21	0.464990292427609	0.000311800222087838	0.00618417377656677	2171.32411257728	1498.2233672106	Upregulated
Pxk	0.427465356494765	0.000312944204564443	0.00619874971472549	5043.11384918784	3595.39761046679	Upregulated
Casp12	-0.950107022053906	0.000313596199180299	0.00620202890460944	311.543732845963	690.073695528782	Downregulated
Slc25a11	-0.367490680376743	0.0003139283422316	0.00620202890460944	8246.8057691214	10988.9849145892	Downregulated
Kif15	-0.391369349684316	0.000315952188791617	0.00623388478744709	2867.45169684318	3900.85159200925	Downregulated
Hist1h2an	0.675797568107181	0.000319454400485244	0.00629478872633668	400.704310115442	229.838543612596	Upregulated
Tgfbi	-0.409472733108137	0.00032094819024298	0.00631601029448296	2907.70283628022	4021.29111423824	Downregulated
Hist1h2ag	-0.793613486905666	0.000323906525193482	0.00636337380948113	192.565172627411	372.384115410248	Downregulated
Cavin3	-0.313148679409082	0.00032419485124526	0.00636337380948113	49933.7272923032	63537.697304284	Downregulated
Ptk6	3.89805587469455	0.000329196172247743	0.00645318188624844	41.194188657566	1.54102530843392	Upregulated
Il18	0.610959918364569	0.000330667527905121	0.0064733445556072	1252.96649707977	760.456855469076	Upregulated
Serpinb8	0.748212502900587	0.000331079128264738	0.0064733445556072	458.563816627621	247.039041031658	Upregulated
Abhd2	0.355115421021654	0.000333489019390765	0.00651206070983022	4143.1109402042	3141.89151223294	Upregulated
Camk2n1	0.602651537350721	0.000337582678881593	0.00658039919110482	528.199303511931	322.889922472604	Upregulated
Sipa1	-0.389454448528506	0.00033785722765654	0.00658039919110482	2373.9645510254	3224.60155307819	Downregulated
Clba1	0.485502532243513	0.000339917665554671	0.00661203130442866	3128.48365723296	2118.80265801759	Upregulated
Atp13a4	0.973403960039745	0.000340360290956619	0.0066121531908534	210.802233619173	93.0112339043985	Upregulated
Mgl2	-0.11411942572259	0.000341481193392514	0.00662543472916359	1.09619025658795	32.2106225098184	Downregulated
Slc31a2	0.557049301242624	0.000346068480136256	0.00670585125256355	1473.50387030055	937.514186116538	Upregulated
Arhgap27	0.549302123431518	0.000346584213897031	0.00670726767967013	1403.42827597606	897.954315442465	Upregulated
Epha2	0.38314766432811	0.000348587480752237	0.00673743124469216	9117.36309761101	6749.07317596393	Upregulated
Gosr1	0.407256802057049	0.000354532423602219	0.00684360485967443	2898.80275821102	2101.46502714644	Upregulated
Il27ra	-0.738067891365349	0.000357218084427809	0.00688025760105459	373.320504044527	688.571353640928	Downregulated
Lect2	-0.653325075883598	0.000357339321060514	0.00688025760105459	833.841343376342	1429.77008820964	Downregulated
Smad7	0.47585878318286	0.000360389410680831	0.00693017860412009	9035.05531908421	6169.32037426275	Upregulated
Trafd1	1.61009619224093	0.000361041849691937	0.00693392540986303	6383.20818938074	1618.30582947168	Upregulated
Msl3	-0.385654325218377	0.000361744126668684	0.0069386186726716	2321.76816040779	3145.01370780542	Downregulated
Agpat5	-0.330042651833741	0.000362872310155733	0.00695145905915274	8125.73317493497	10493.8504697548	Downregulated
Sat1	0.545314798519042	0.000363547695119048	0.00695560381835724	29408.8778369724	18882.348319509	Upregulated
4930447J18Rik	0.697562802422232	0.000370491648164604	0.00706207959402319	629.32770029036	353.245247786712	Upregulated
Cox18	0.48486218822413	0.000370812633499073	0.00706207959402319	5720.35636287736	3884.50394948565	Upregulated
Chka	0.555933274691059	0.000370848072198766	0.00706207959402319	39226.7227217714	24943.6096311637	Upregulated
Rcn1	-0.39917106571469	0.000370977057799938	0.00706207959402319	3569.25370620462	4894.63487586897	Downregulated
Rcn2	-0.390558498559241	0.000374396877970617	0.00711823825832968	4968.39877028644	6761.56181828132	Downregulated
Gm16556	-0.799307313256642	0.000374883224309466	0.00711855325559065	143.84757393179	280.695161888459	Downregulated
Klf3	0.36171076003788	0.000377763350892676	0.0071642654018482	9527.60263495946	7180.74999468582	Upregulated
Aif1	-1.59755990074074	0.000378903637498326	0.00717166577445284	53.1474963787314	208.309900445218	Downregulated
Chmp4c	0.764407457215994	0.000379100131019384	0.00717166577445284	560.190334614991	296.57894512	Upregulated
4930469K13Rik	-0.464956117127305	0.000382412762835811	0.00722531246290653	1081.17572943899	1570.30813228177	Downregulated
S100a3	0.671868016322334	0.000383044437745517	0.00722823457678433	1998.30016010742	1147.37888738539	Upregulated
Mmgt1	-0.494980620169243	0.000383625068405426	0.00723018738998436	683.003942747006	1018.3509096183	Downregulated
Dpep3	1.51369179349235	0.000386278301678772	0.00727114919917818	89.11865989072	24.3947319559645	Upregulated
Kpna2	-0.405925659237789	0.000389606916447617	0.00732470670586941	2378.70234876522	3281.39239527179	Downregulated
H2-T22	1.1858799101868	0.000391320669726137	0.00734780930403985	33807.1174432914	12410.8255033258	Upregulated
Ndufb10	-0.309590935625395	0.000392783576648276	0.00736063777991478	40085.0297177131	50897.1351903372	Downregulated
Rab25	1.8164675329521	0.00039297538203333	0.00736063777991478	74.1750069313168	15.64701815794	Upregulated
Apcdd1	-0.675459934788077	0.000394861741385845	0.00738683946570334	252.272079479886	441.3633834942	Downregulated
Mir100hg	0.414111658950996	0.000397078273713335	0.00741315884799097	8905.03425751145	6410.36438314826	Upregulated
Rassf1	0.433430862230931	0.000397247078767813	0.00741315884799097	9832.84331555802	6937.64175450643	Upregulated
Mbd3	-0.311538909903841	0.000401115644061476	0.00747614434743364	11634.6802872549	14795.4865736712	Downregulated
Itgax	-2.05973012989433	0.000403712502101741	0.00751530165153278	10.9167659091209	64.230191096733	Downregulated
Mpnd	-0.385246398064767	0.000405006174810967	0.00753013321093324	3258.29029464933	4416.31986222534	Downregulated
Echdc1	-0.466350563003126	0.000406135672176894	0.00754187970649077	1060.26589779089	1541.42467475505	Downregulated
Srms	5.68461420334351	0.000409921090917647	0.00760285714892914	19.0930561767719	0	Upregulated
Dynlt1f	-0.437400510181267	0.000413222594463521	0.00765472123949356	2793.87314097491	3964.37559254524	Downregulated
Timp2	0.432309916276977	0.000414074516093229	0.00766113692595934	116721.107609841	82653.8288837456	Upregulated
Idi1	-0.331072628808496	0.000418279164459412	0.00772949290128473	5999.44475417591	7765.12427080475	Downregulated
Prss22	-0.471331674633111	0.00042006226613459	0.00775298845156815	3859.36368189598	5645.29544417154	Downregulated
Cldn7	1.91950227553807	0.000423378248857905	0.00780468443423824	65.6634110159756	12.5649675410721	Upregulated
Il33	2.39887611305741	0.000424687369355466	0.00781131465984867	67.973470433643	8.64940373902906	Upregulated
Gm16222	1.35168096936847	0.000424768909108118	0.00781131465984867	117.706660597525	37.098154511642	Upregulated
Icam4	-0.419446849751943	0.00042547044897509	0.00781473177372066	1302.92213455826	1821.30844826617	Downregulated
Hist1h1b	-0.358397029232894	0.000433743636270132	0.00795704276077641	37568.8423287962	49640.0631130637	Downregulated
Tnfsf12	-0.423389530137217	0.000434918538769754	0.0079645137070113	2594.22786833644	3637.1493150042	Downregulated
Map1lc3b	0.463850987839696	0.000435202095255418	0.0079645137070113	100931.865983059	69592.9653252726	Upregulated
Jun	-0.29360101964329	0.000439093102302662	0.00801737214745923	127705.822001906	159946.636574153	Downregulated
Igkc	-0.0945547298101716	0.000439148609674068	0.00801737214745923	0.905969104363522	35.0559080530855	Downregulated
Trp53inp1	0.671846321997564	0.000442045161296746	0.00806054191230998	976.463755637267	558.052166376159	Upregulated
Bcl3	-0.455263217791373	0.000444401131765675	0.00809376243947748	1656.66435502026	2389.77813790825	Downregulated
Dtx3l	1.47644138238176	0.000445423974063112	0.0081026524357483	8857.56120291945	2491.89734859367	Upregulated
Sat2	-0.918269312616843	0.000447967595412832	0.00813915224615185	113.026893317646	246.288600855246	Downregulated
1600020E01Rik	0.466403376358016	0.0004488921156447	0.00814618230941814	2246.43411218853	1542.82446195134	Upregulated
Gtf2h4	-0.335465737562765	0.000449629269977549	0.00814747717144631	3565.77813356063	4631.22036133828	Downregulated
Akap7	-0.406262133419844	0.000450038830099687	0.00814747717144631	1496.7511502661	2067.78121528672	Downregulated
Cdc42se1	0.423054403447792	0.000453066091832062	0.00819139325052804	8947.33592893539	6383.18559379498	Upregulated
Cfap45	-0.443571871500276	0.000453545762370028	0.00819139325052804	2646.87404091942	3756.62946295862	Downregulated
Ccnd2	0.509814473495256	0.000457857152854598	0.00825941599667348	14685.3958195376	9701.16100694057	Upregulated
Fkbp3	-0.366123766999204	0.000461254209133571	0.00830719773491799	30834.6326282716	40962.9817103585	Downregulated
4932422M17Rik	0.617845422030121	0.000461602355494024	0.00830719773491799	736.315872671582	441.775965440472	Upregulated
Gm12511	1.40415270105144	0.000462618350495399	0.00831389433259604	122.118827214851	36.5844794088307	Upregulated
Stk40	0.457961051394021	0.000463071788867621	0.00831389433259604	3934.84448266887	2724.07000579924	Upregulated
Podnl1	-0.890001306929868	0.000465488000785	0.00833825105560157	196.727469647969	417.940619738016	Downregulated
Cd68	-0.326632523730074	0.00046588188971129	0.00833825105560157	7599.51990101161	9800.00258850863	Downregulated
Aspscr1	-0.342656095375275	0.000466079234745234	0.00833825105560157	5979.31033561569	7822.30438854679	Downregulated
Trim56	0.561557246559773	0.000467884581262975	0.00836067813664842	2670.09876924778	1683.30023626003	Upregulated
Ufc1	-0.331561243762942	0.000472361359140009	0.00843073224387344	17910.310258365	23212.5534690924	Downregulated
Parvb	0.366453456020262	0.000474279775678675	0.00845132798987543	9643.10725720981	7227.17194783425	Upregulated
Serpinb1a	0.738622614905425	0.000474630774063485	0.00845132798987543	731.534556259593	394.00418087902	Upregulated
Dedd2	0.411665327027969	0.000477921735911652	0.00849541159143043	1579.91492397791	1137.91955680405	Upregulated
2610301B20Rik	0.589229454842736	0.000478227815448436	0.00849541159143043	550.971047288105	338.899706766061	Upregulated
Btg1	0.339850305372371	0.000478964967553335	0.00849854350507691	51968.8515420504	39778.0497965147	Upregulated
Dpf2	0.375337010293265	0.000482726968517766	0.00855482180281656	8281.83071420843	6158.24279150433	Upregulated
Slc1a7	0.742911202067445	0.000483265852518378	0.00855482180281656	301.665126733482	161.557116796758	Upregulated
Mov10	0.541182071299705	0.0004839930403547	0.00855769724678502	3886.25905797433	2494.42543917961	Upregulated
C430049B03Rik	-0.4797867362253	0.000490315165076401	0.00865937726853463	718.431848393295	1059.63597176611	Downregulated
Itga8	-0.909758696335579	0.000496178876939725	0.0087527340189379	462.134483156531	1002.18054550241	Downregulated
5033406O09Rik	0.402335314251785	0.000498094920059216	0.00876163890565154	4050.7134007601	2940.79797113246	Upregulated
Gm960	-0.596421809327513	0.000498395748019956	0.00876163890565154	614.617787155344	1007.41136195694	Downregulated
Erp29	-0.308849829516575	0.000498418315625396	0.00876163890565154	26045.8478791801	33076.3555066312	Downregulated
Aspm	-0.441608391806741	0.000509257143267829	0.00894180010653234	3494.31939926662	4979.19729083988	Downregulated
Cip2a	-0.346683254551559	0.000512279671074205	0.00898446048123544	2880.72527681132	3780.75959886554	Downregulated
Hadh	-0.358651863176593	0.00051716124454301	0.00905958883070547	6020.55448150142	7991.87784073042	Downregulated
Ubxn11	-1.33215653086476	0.00052067211198985	0.00911055948381317	32.772866055742	103.70010100444	Downregulated
Birc3	-0.619280009689632	0.000522990085260017	0.00914056373926763	522.458808107033	874.344602423436	Downregulated
Plekhf2	0.456459703619311	0.000524494357405505	0.00915629377622766	2152.73079559405	1489.34408615558	Upregulated
Ciart	0.553751210946517	0.000527992850233833	0.00920676140344449	1129.1356794949	715.894444148923	Upregulated
Gfod1	0.338938660698005	0.000538036620388153	0.0093634253986862	5344.51135856758	4099.84061688773	Upregulated
Creb3l3	0.654487002707574	0.000538213127582372	0.0093634253986862	778.752937374606	450.012787233229	Upregulated
Tnfaip8	-0.330297819067179	0.000539740951143936	0.00937923696408722	6939.12812244872	8980.77623571335	Downregulated
Tubb4b	-0.322517584878136	0.000542530352757029	0.00941691000610224	90518.3749850542	115844.48373947	Downregulated
Coro1a	-0.669380270932383	0.000544236376254013	0.00943571374070601	429.725946324049	752.532984001081	Downregulated
Atp6v1d	0.373464200012623	0.000549785239467673	0.00952102369560417	12130.7306481299	9031.91268708849	Upregulated
Fgf11	-0.53235946867125	0.000551479770829323	0.00953443789188714	766.033907781948	1187.05376670372	Downregulated
Atp6v1h	0.355228209567346	0.000551818255869136	0.00953443789188714	4920.28087531425	3713.23549998372	Upregulated
Tfrc	-0.601301184337637	0.00055253045883725	0.00953587020815586	2309.89385018155	3815.54033836948	Downregulated
1700001K23Rik	-1.04027211184763	0.000558550841688118	0.00962880648930609	76.1997346206476	186.518122763832	Downregulated
Wincr1	0.474792470985141	0.000561491974810199	0.00966850897079426	24192.6770340626	16454.4177475531	Upregulated
Hspe1-rs1	-0.356043288902116	0.00056387912516893	0.0096985929440236	2272.15426713299	3008.99222027947	Downregulated
Gm26917	0.326817204545436	0.000565116942349302	0.00970886284287866	22555.0088564377	17463.9096976342	Upregulated
H2-M2	-0.0628299206506935	0.000568239670237276	0.00975145608505712	0	17.938483642786	Downregulated
Zfp985	0.445392315871103	0.000571105452762467	0.0097895485584951	1328.84703913392	926.871030167193	Upregulated
Zcwpw1	-0.390732933089168	0.000572797743367855	0.00980746237881706	9467.17025555608	12928.3028246124	Downregulated
Saa2	-0.0555416594290311	0.000576902201960167	0.00986659036828714	0	20.605169215838	Downregulated
Pusl1	-0.365573411545617	0.000585884666219121	0.0100089180915652	3735.49258160814	4992.10554283366	Downregulated
Tm7sf2	-0.515220385640474	0.000587666168581887	0.0100280466807673	438.600253478055	671.035781089269	Downregulated
Wee1	0.38241259786305	0.000589554134110336	0.0100489469000832	12160.1665374075	8937.26107619917	Upregulated
Prcd	-0.567225295945336	0.00059190081128223	0.0100776101048985	402.243810399022	643.727927631507	Downregulated
Naa38	-0.306512715842996	0.000598477805027793	0.0101781528390417	12555.0320222639	15927.243630749	Downregulated
Flacc1	-0.700819949322829	0.000600168785086693	0.0101864423012121	446.4589691638	807.962722418976	Downregulated
Ptprj	0.402288282495621	0.000600309705997653	0.0101864423012121	2291.25537985036	1659.30417076262	Upregulated
Ydjc	-0.366874604574479	0.000603662365883242	0.0102318745304572	4697.90414160258	6285.40698281056	Downregulated
Rhobtb3	-0.464169807252504	0.00060622111646191	0.0102637637740193	981.520745943595	1432.45068927041	Downregulated
LTO1	0.394121228514333	0.000612888417987461	0.0103650649528616	3385.69181214549	2471.47049940302	Upregulated
Ddx28	0.365896567700631	0.000613788620375604	0.0103687167943718	7853.9392577303	5877.85647528057	Upregulated
Cx3cl1	0.524675414923971	0.000616920944487772	0.0104100256924535	1208.99958992717	784.587131348518	Upregulated
Npc2	1.08626340983633	0.000630398608278596	0.0106256174763577	197195.853376846	77665.2241777229	Upregulated
Pcyt2	-0.437800427559878	0.000631965372317887	0.0106401903185922	2900.3631921472	4125.16585052535	Downregulated
Fam49a	-0.6960430113605	0.000633536919393961	0.0106493375321534	194.214295274888	350.489923009809	Downregulated
Slfn4	2.01820506971393	0.000634480180780131	0.0106493375321534	712.823526989483	120.377252465547	Upregulated
Stk10	0.456844397172165	0.000634617025772752	0.0106493375321534	1697.31046524072	1169.74528837052	Upregulated
Slc26a10	-0.507330419647858	0.000641753561052142	0.010757181095822	747.779115724402	1135.11441621639	Downregulated
Zfp365	0.4088494582777	0.000651952589717251	0.010916063637553	1848.93775736334	1332.25078702419	Upregulated
Nek6	-0.435848127282164	0.000653652072952239	0.0109324391406681	2189.63531711018	3118.56970166078	Downregulated
Map4k3	0.439325268226219	0.000658039232170069	0.010993680799419	1467.79721904263	1027.8795376932	Upregulated
Glod5	-1.2422053762845	0.000663752224216647	0.0110659688224331	40.708961251815	120.417397421156	Downregulated
Lmnb1	-0.360870687784277	0.000663826678518559	0.0110659688224331	9028.10412372265	12020.3880974109	Downregulated
Itprid2	0.342104613073924	0.000666310285061186	0.0110951645599254	3805.12645050785	2906.06336269676	Upregulated
Hist2h3c1	1.02742331648099	0.000671066321636507	0.0111620943707552	147.091008044796	60.2440082386155	Upregulated
Exoc7	-0.341768362553504	0.000678156067262308	0.0112614257088133	3372.06034151009	4417.98556703317	Downregulated
Gaa	-0.457339584214737	0.000678524494961163	0.0112614257088133	2418.65686396414	3513.1583166712	Downregulated
Xrcc6	-0.365564811403297	0.000681420039593479	0.0112971092559737	4134.47199085918	5529.84879173348	Downregulated
Eml5	-0.472954099367233	0.000683807742953001	0.0113202768263501	2259.55289975364	3328.15352821288	Downregulated
Cdca3	-0.301198353548328	0.00068465505269761	0.0113202768263501	15748.2602109141	19903.1676930749	Downregulated
Pnp	0.500091920615175	0.000685058658335841	0.0113202768263501	29850.534505998	19790.821531319	Upregulated
Htra3	0.722488341975119	0.000700476067106523	0.011562433382206	395.328143933805	213.828759319138	Upregulated
Grn	0.505345341682683	0.000704088449159338	0.0115984091875452	70762.9511753917	46632.0222140639	Upregulated
Aebp1	-0.37051682894531	0.000704784589344798	0.0115984091875452	10261.8405366708	13798.2652208441	Downregulated
Zfpm1	0.515361496883381	0.000704951815596197	0.0115984091875452	1064.93922651477	695.430513045234	Upregulated
Ift27	-0.338741878241765	0.000709467156577825	0.0116600388542557	6440.09232036287	8414.31038905428	Downregulated
Gorab	0.505183118849834	0.000714051271214078	0.0117226640441028	2690.46374173677	1775.76585942612	Upregulated
Perp	1.5915271982447	0.000720650606515414	0.0118101160570769	67.1674491679867	16.4251493372731	Upregulated
Fahd1	-0.413903580025533	0.000721025213975686	0.0118101160570769	2983.36253231316	4168.28686815858	Downregulated
Nipsnap1	-0.360663550080274	0.000721716324744485	0.0118101160570769	1888.24262830185	2516.33605022028	Downregulated
Cnn3	-0.341572386650601	0.000727843321023726	0.0118975294967341	7436.06343531952	9752.45351356054	Downregulated
Alad	-0.327263809641295	0.000730022276516498	0.0119202883147139	3921.91586618242	5074.04726332724	Downregulated
Lgi2	1.00326934688567	0.000732830408741126	0.0119532606928464	612.456048202333	255.447575037029	Upregulated
Ntn1	-0.80369749080083	0.000735282964065571	0.0119803685532103	265.036245729303	529.225412417796	Downregulated
Gm20767	0.0160969647162847	0.000737973099824793	0.0120029810066739	199.180995576507	0	Upregulated
Tpst1	-0.481488309634966	0.000738255018690691	0.0120029810066739	1545.42683158296	2297.49507939991	Downregulated
Gm49207	0.667732539874312	0.00074068412536417	0.0120295675794676	333.224123628145	188.990971316437	Upregulated
Enpp4	1.5940722394403	0.000743448767423066	0.0120615408701946	91.8236734006211	22.4507955564035	Upregulated
Gbp8	-1.60244699499214	0.000745479522014749	0.0120728369033505	42.2129994038261	176.351280059233	Downregulated
Sp110	1.61333208288932	0.000745738490169344	0.0120728369033505	5795.48252564337	1392.04777452853	Upregulated
Adad2	-0.318115257487605	0.000749388114995195	0.0121189734327878	5676.19758320555	7285.35979412659	Downregulated
Osbpl2	0.404122357150506	0.000751777113612879	0.0121446466978422	2370.0505223082	1711.20337629433	Upregulated
Me2	-0.464911777036246	0.000754445488845848	0.0121747736874134	3496.03300762123	5120.14763691325	Downregulated
Met	-0.414820126387359	0.000757571357969281	0.0122122114758601	6141.18213098506	8568.9084348802	Downregulated
Cxcl17	-0.0592325345147254	0.000761136515701096	0.0122566435944939	0	17.0218974488476	Downregulated
2510002D24Rik	-0.367959573184709	0.000769943112290237	0.0123852950961082	1649.69549535769	2213.52238481047	Downregulated
Dnaja1	0.331018016903077	0.000775183917475679	0.0124563752932227	104230.805073089	80444.8030757184	Upregulated
Galk1	-0.30892280623031	0.000779815544630021	0.0125063857976431	15532.7024317982	19776.5403432968	Downregulated
Acyp1	-0.302847778851661	0.000780030193750964	0.0125063857976431	6644.19811555342	8413.67335601458	Downregulated
Selenoh	-0.324139203906743	0.00078077218798722	0.0125063857976431	54765.4394545163	70690.3122601944	Downregulated
Ccdc71l	0.560029740950309	0.000785851606420177	0.0125744555354646	6745.25727281808	4219.25132737607	Upregulated
Tufm	-0.301021206293405	0.000790814262440575	0.0126405153151498	7194.05040425656	9096.35327381841	Downregulated
Btc	0.466290698034478	0.000792108910309684	0.0126478675636698	5612.6540438374	3822.00437608523	Upregulated
Chchd5	-0.363405602935893	0.000802063864329593	0.0127770189191557	8697.58983417581	11625.2046157415	Downregulated
Mmp15	-1.00270491833537	0.000802692350395679	0.0127770189191557	120.840472346633	291.215099873431	Downregulated
1700012B09Rik	0.493759943889073	0.000802726985483814	0.0127770189191557	50234.5563570938	33510.3177429154	Upregulated
Gm39556	0.850080595825521	0.000816631428208409	0.0129720761192715	198.834414110223	94.8845512478851	Upregulated
2610306M01Rik	-0.497960790932449	0.000816693764784865	0.0129720761192715	639.712484152376	966.630304056799	Downregulated
Snx24	-0.394520830051885	0.000829228834039435	0.0131573869342404	1872.96205171016	2575.99298120246	Downregulated
Gm20186	-0.551805164444008	0.000831060180875716	0.0131674200055237	1293.63030498364	2056.87346328834	Downregulated
Nr2f6	-0.313237131075972	0.000831599085678489	0.0131674200055237	9346.73119254887	11953.1537824286	Downregulated
Cdsn	0.692631364950346	0.000836245781967534	0.0132271736264656	2076.90346342844	1147.54927803549	Upregulated
Gm44275	0.508546137487676	0.00083892123921155	0.0132556554095648	5384.768969943	3523.23359710189	Upregulated
Mir142hg	0.707303499256058	0.00084363456407416	0.0133162443223081	481.067959741243	262.094877273111	Upregulated
Stab1	-0.471190464452585	0.000845818162215687	0.013336818534916	651.37240360461	960.826185861037	Downregulated
H2-Q7	0.560036539289206	0.000847993110135824	0.0133572137192184	13974.8629194594	8732.97103572763	Upregulated
Upk3b	2.30678976224354	0.000852780486673506	0.0134110397071809	39.2323286907782	4.9429140076657	Upregulated
Tnfrsf26	0.783190522267878	0.000853180378652569	0.0134110397071809	560.304777550292	284.260413507673	Upregulated
Ethe1	-0.370875100916166	0.000862062547304514	0.0135366153153423	8521.35635850469	11473.4055844181	Downregulated
Mettl21a	-0.386977233455673	0.000865480734801826	0.0135762210915653	1399.88177906894	1912.36329181832	Downregulated
Ppdpf	-0.353107962026358	0.000870352394674582	0.0136385210305108	7597.25496155951	10075.0057177755	Downregulated
Oser1	0.503441468732456	0.000875183910497232	0.0136991831530568	6502.75577838018	4278.65361310939	Upregulated
Sft2d1	0.367251467785473	0.000876031708263187	0.0136991831530568	4902.67574420831	3647.94894611593	Upregulated
Gstk1	-0.437100609516381	0.000881029814083796	0.0137631389410431	719.202407527383	1029.69190683576	Downregulated
Krt17	-0.961886362297983	0.00088245957901773	0.0137712770348668	77.9891045009953	181.144606662119	Downregulated
Csrnp1	0.462265551055452	0.00088803487514386	0.013844025167752	2553.42704916889	1745.64862074813	Upregulated
Zbtb7b	0.463696033486127	0.000892447472233482	0.013898516492039	2066.42029963874	1408.02284008895	Upregulated
Serping1	1.56387275340422	0.000895318676306806	0.0139157601555142	68.5538084155062	16.8834424342423	Upregulated
Fhod3	-0.41865976408429	0.000895391417648407	0.0139157601555142	1013.59721309758	1426.59265060383	Downregulated
Zfp655	0.331314515717798	0.000915996632405537	0.0142140160782079	4639.35629272924	3569.61686682975	Upregulated
9130017K11Rik	-0.811777635743009	0.000916458371834561	0.0142140160782079	128.731430885947	261.147816978708	Downregulated
1700041G16Rik	1.08663270638968	0.000917765025532103	0.0142197274354683	131.313928228762	50.1767971555254	Upregulated
Abhd5	0.487192409166198	0.000925715182237304	0.0143282555224125	6169.18989385715	4123.41839427127	Upregulated
Dok2	-1.65807211253353	0.000932529056705994	0.014418992649251	20.4971464900758	91.3746816345127	Downregulated
Oard1	-0.350310787936923	0.000941020948486585	0.0145354642532286	4533.54814536212	5998.01880753532	Downregulated
Tdrkh	-0.345291637940011	0.000942343963960594	0.0145410774805447	3973.44970204524	5235.33978407496	Downregulated
Csn3	-0.520117237762157	0.000950487814746437	0.0146518228452215	1057.08534809162	1637.53319632655	Downregulated
Ppid	-0.280759879522606	0.000953011090194083	0.0146757896846656	18751.0527063452	23314.3872804834	Downregulated
Gm16028	0.0545654252615499	0.000954798557254008	0.0146883883635228	17.1634390635533	0	Upregulated
Zbp1	1.6376614893539	0.000961992980988294	0.0147840564309489	59969.8583893073	13983.4301855601	Upregulated
Gm16058	-1.9374683622587	0.000966626792572825	0.0148402186300466	9.4627016764634	55.0490921071167	Downregulated
Snx30	0.426059874924788	0.000968332794964269	0.0148513632004996	1336.69286101647	942.727122395812	Upregulated
Ralb	0.293757010089745	0.000970259876180203	0.0148575926535211	9578.92850191308	7619.32771927516	Upregulated
Serpina3g	-0.109987751828308	0.000970699975383484	0.0148575926535211	111.110170007617	947.018046258577	Downregulated
Tle6	-0.476990169235879	0.000980251101331137	0.0149886427229775	614.998229459793	914.149587463739	Downregulated
Cad	-0.34934720523128	0.000999571666394709	0.0152686587307248	4117.44234378131	5443.94051003711	Downregulated
Tpmt	-0.488230640415897	0.0010006089034003	0.0152691104866312	455.16562349396	684.905008865174	Downregulated
Gse1	0.426036615126166	0.00100307066458021	0.0152912774450543	2946.57892567071	2077.76959799362	Upregulated
Map2k6	0.677943769900299	0.00100427422177583	0.0152942384749438	299.282525068082	166.555412810266	Upregulated
Gar1	-0.297607766901789	0.00101547727660938	0.0154493244703433	11917.7956323685	15051.7924298262	Downregulated
B3galt6	-0.443046504332304	0.00101650591737743	0.0154494625536812	886.290822868718	1277.09649710048	Downregulated
Ifitm3	1.01068947634904	0.00101849924534376	0.0154642475598136	801872.417503591	336596.202277254	Upregulated
Ly6f	-0.838196181215039	0.00103873545221951	0.0157557140215037	125.302612883312	262.670822139366	Downregulated
Furin	0.396885107373871	0.00105007129287874	0.0159117303009916	7618.62429977174	5516.24840463919	Upregulated
Apoe	-0.497243917309116	0.00105408553146216	0.0159566014567893	577.574619699742	877.753378880269	Downregulated
Amph	-1.08330533338043	0.00105923469436062	0.0160185462311841	47.5262978629208	125.332620425901	Downregulated
Nfkbie	-0.470160580794532	0.00106621999978356	0.0161081073347161	1622.62280862149	2401.30197972849	Downregulated
Ap3b2	0.549955624804635	0.00106820021099167	0.0161219499971682	1947.76094867788	1220.43297753131	Upregulated
Ubd	-0.093539423396761	0.00107091196896007	0.0161467950902009	61.6316867030984	622.062290984553	Downregulated
Prpf31	-0.303254064263367	0.00107820313334257	0.0162405686675348	6284.88950775756	7978.83127369455	Downregulated
Bcar3	0.441765920961722	0.00108107850727715	0.0162677086601496	2463.45883264916	1712.17123983406	Upregulated
Atp6ap2	0.304309140472819	0.00108564809197458	0.0163071449904651	9434.91329184864	7437.75529361654	Upregulated
BC005537	0.340786964841169	0.00108585160003823	0.0163071449904651	7306.5517540831	5536.54208506529	Upregulated
S100a14	-0.654517688866257	0.00108838151525904	0.0163289555452675	543.363802492532	958.188512853421	Downregulated
Gm19345	-0.736895412861963	0.00109541815563065	0.0164182703385473	212.414276150486	404.693047979062	Downregulated
Scd2	-0.48539550161508	0.00110806225798959	0.0165913709439885	12188.9655760808	18319.0988738214	Downregulated
Rcan1	0.648736816928289	0.00111320967021728	0.0166519902594298	2023.19979868963	1154.70044454673	Upregulated
Klk7	1.61276901572474	0.00111556083156598	0.016670703432662	58.7332327629732	13.5369357408527	Upregulated
Gcnt2	0.354871792171137	0.00112137643839583	0.016730681305092	3903.5224281854	2935.29567087128	Upregulated
Tctex1d2	-0.311002953386831	0.00112214568388865	0.016730681305092	4157.76926143527	5314.9969268413	Downregulated
Sh2d5	0.356127756374351	0.00112288674765912	0.016730681305092	3188.15990583408	2386.83732540353	Upregulated
Pmp22	0.383877221797443	0.00112703325681784	0.0167759675251088	10265.3403623925	7516.21177245709	Upregulated
Fcgr2b	-0.887176659577267	0.0011318442577449	0.0168310461605579	163.216287311709	359.369204064838	Downregulated
Cnfn	1.37541823929346	0.00113454616557965	0.0168546843598317	39989.4034228557	11463.0559589206	Upregulated
Sox9	0.30955087795331	0.00113780781349471	0.0168865835434724	24038.0657351106	18733.4338170395	Upregulated
Slc35e4	0.321066720832574	0.00114440894927066	0.0169676367100955	18224.9297891913	14126.8544836135	Upregulated
Dock7	-0.389427947551827	0.00114683698836267	0.0169676367100955	2797.75494352973	3840.86925674961	Downregulated
Brox	0.374931585131172	0.00114711577780622	0.0169676367100955	3076.57903689969	2268.41924638777	Upregulated
Ilrun	0.390705802583962	0.00114774814411984	0.0169676367100955	5810.52766097012	4227.80958875873	Upregulated
Cd44	0.300341517162559	0.00115175939566883	0.017010341250068	64050.671117672	50621.1884055734	Upregulated
Akr1b3	0.361730430007109	0.00115412482714229	0.0170286791681471	23350.1289695913	17479.250093335	Upregulated
Zfp60	0.508339744061178	0.00115741467074125	0.0170606074958582	908.361330480539	591.890991863232	Upregulated
Plcb3	-0.375627334881812	0.00116931292020981	0.0172192406996494	2874.27708999488	3898.37331723407	Downregulated
Ttc3	-0.418379029777177	0.00117845581123599	0.0173370300074358	5180.27621043604	7308.86563089154	Downregulated
Dusp8	0.488437141544265	0.00118396232397225	0.0174011455821062	2757.16369456479	1828.6826043358	Upregulated
Tspan32	0.669744464245591	0.0011879311350523	0.0174425586138057	428.4798343094	238.737166377914	Upregulated
Cd3eap	-0.294851730705442	0.00118997507634908	0.0174556556940151	6971.84294135332	8797.76123477781	Downregulated
Vill	-0.713435752915578	0.00119395559914341	0.0174971075375436	470.818569158312	880.810521591759	Downregulated
Ano1	0.300412591727404	0.00119856036960379	0.0175396679261755	9248.93812118156	7304.41851181143	Upregulated
Zxdb	0.384685907822624	0.00119917481498831	0.0175396679261755	1336.28017585846	976.808279151574	Upregulated
Mapk6	0.305517736822547	0.00121563820917581	0.0177633228386124	15936.5115801607	12525.4876185544	Upregulated
Id2	-0.437241915936328	0.00121821992377702	0.0177838983670455	2985.83862657008	4291.03705761019	Downregulated
Pip4k2c	0.386637032540962	0.00122091629915623	0.0178061065265779	2796.16548601799	2039.82269324657	Upregulated
Actg1	-0.377299872466317	0.00122472914151272	0.0178445391166753	225167.920158359	303228.024730148	Downregulated
Parp1	-0.329068033487912	0.00122767496367195	0.0178702773530462	5732.97377657314	7459.86955250532	Downregulated
Vsig2	1.62304856422078	0.00122901904343916	0.0178726732871723	58.0626214675928	13.0786426438835	Upregulated
4930579C12Rik	-0.718759805166168	0.0012344899056269	0.0179343128720258	294.489916146307	555.328637262235	Downregulated
Siva1	-0.297702290575446	0.0012367875012508	0.0179343128720258	33167.7576620287	42109.6995747965	Downregulated
Fuz	-0.529302100140596	0.00123680835156517	0.0179343128720258	635.014985806713	996.876186921737	Downregulated
Gstp1	-0.356359806963267	0.00124162088970617	0.0179868846479135	13505.9770865452	17960.8195696706	Downregulated
Fbn1	1.37624888489866	0.00124938582998578	0.0180820854649231	74.2024125222911	21.0759162654959	Upregulated
Eda2r	0.495198026693165	0.00125079044701082	0.0180851408812547	677.207034866755	446.044624522887	Upregulated
Chmp1b	0.393859277079876	0.00125969994935566	0.0181965999357353	1719.74528538461	1247.42934219934	Upregulated
Gstm5	-0.598848948721475	0.00126550897244184	0.0182631023422963	520.87900842929	875.481255105713	Downregulated
Six1	0.509652503809666	0.00126719257199344	0.0182699990898351	639.048328104186	415.012261185985	Upregulated
R74862	-0.466872399707591	0.00127547269070242	0.0183590397930822	543.070414223601	803.987671951033	Downregulated
Ncam1	-0.643139876858731	0.00127579151997067	0.0183590397930822	473.423634829506	829.631282135989	Downregulated
Clec4d	0.629687692818855	0.00127866197531484	0.0183828889107644	704.742363989135	407.174245824298	Upregulated
Mdm2	0.282380650914202	0.00129152486852451	0.0185502145334141	12685.9155175777	10174.6076903202	Upregulated
Nin	-0.397373595188847	0.00129466474485535	0.0185777034837056	1341.02603013888	1858.82196782163	Downregulated
Vamp5	-0.275977383874038	0.00132147783262023	0.0189445161756805	16631.9701377334	20630.1899557105	Downregulated
Gm10941	-0.704434199267064	0.00132746346073728	0.0190123382046805	175.424301892237	326.485648192283	Downregulated
Dis3	-0.323984703951025	0.00133246048655466	0.0190507785147612	3103.45181126728	4023.52719771724	Downregulated
Wsb1	0.395091536692581	0.00133266186403002	0.0190507785147612	8066.27780573743	5832.78171042012	Upregulated
Wwox	-0.444174824047753	0.00133548855840421	0.0190731933322328	1034.54088889264	1498.98758290222	Downregulated
Matn2	-0.490630317394091	0.00134055379257584	0.0191275062324875	1139.73969139352	1726.98738793185	Downregulated
Ssr4	-0.275095787514628	0.00134188379855435	0.0191284714952908	94873.8807522113	117581.097382026	Downregulated
Nqo1	0.679740124840713	0.0013436913825073	0.019133474668487	799.978725620011	439.5551190117	Upregulated
Mis18bp1	-0.307574991345582	0.00134476014795345	0.019133474668487	3304.51890528484	4220.07795280364	Downregulated
Lsm4	-0.286824049649928	0.00135486729497837	0.0192591971114515	44998.3594811218	56313.3595096029	Downregulated
Zfand4	-0.457130673550586	0.00135894752373422	0.0192990926215038	496.472653793423	728.782032869902	Downregulated
Mst1	-0.412699348278702	0.00136178113585706	0.0193212261719495	2053.51748744986	2884.9500845732	Downregulated
Polr2l	-0.314549646965415	0.0013670611467723	0.0193779958438172	5144.45501875568	6609.98619643386	Downregulated
Mrpl14	-0.280352761276916	0.00137010324623499	0.01940296681327	19342.5667134282	24099.7441937186	Downregulated
Plekho1	0.36884916915744	0.00137605932877205	0.0194665499939445	6761.76294431586	5011.64043379072	Upregulated
Map3k8	0.371324883505917	0.00137780986868903	0.0194665499939445	1494.50073929298	1104.42958196478	Upregulated
Epg5	0.447039326106823	0.0013784470496603	0.0194665499939445	1016.65526332095	699.988536109548	Upregulated
Vps37b	0.324759693466416	0.00138512192445823	0.0195426001129567	12765.8665154279	9824.57898347738	Upregulated
Rbm43	0.54139929019187	0.0013899429473034	0.019592377191152	2626.15606509934	1649.88498513689	Upregulated
Gmds	-0.424302350128754	0.00139521234259724	0.0196483760477473	2799.00429151357	3985.56491594745	Downregulated
Gm15457	2.82591165076227	0.00139719623516169	0.0196580450802276	26.9340407967327	1.97162740248207	Upregulated
Tut4	0.327864229674402	0.00140049395951888	0.0196861641638123	4482.89287301268	3448.33005590038	Upregulated
Clec5a	-0.11128458976755	0.00140449624830812	0.0197241257188257	2.45514391313324	29.199190949025	Downregulated
Ppm1k	0.660710469409417	0.0014206544295268	0.0199267687387332	377.398982998759	210.958565870494	Upregulated
Pfkl	-0.44748257683211	0.00142155592995252	0.0199267687387332	9990.31411998151	14568.1528142467	Downregulated
Hypk	0.326618112918467	0.00142972979308008	0.0200228239875623	15918.0810954299	12238.3460191804	Upregulated
4930481A15Rik	-0.829719466454047	0.0014342346041278	0.0200499259521484	100.606089256514	212.275280058016	Downregulated
Kif23	-0.302598123534698	0.0014343113398092	0.0200499259521484	6731.21948881589	8560.76025229129	Downregulated
9130008F23Rik	0.530604587491596	0.00143815745513023	0.02007404779071	850.725905958749	539.773041405689	Upregulated
Thap3	0.335905329674289	0.00143868645817403	0.02007404779071	3980.00427525639	3039.6508250632	Upregulated
Mogs	-0.362612417025645	0.00144022519801219	0.0200770307502104	3969.18582251019	5330.63705724163	Downregulated
Usp17le	0.0454643955747169	0.00144538035504136	0.0201303754778876	18.1596814814341	0	Upregulated
Relb	-0.336729438273084	0.00144840620337705	0.0201539937555303	4349.35752400399	5703.50715675177	Downregulated
Gm39459	0.584806871868788	0.0014512912070233	0.0201756106972697	569.851313984273	342.963396437855	Upregulated
Vps13c	-0.533442834245014	0.00145419188299367	0.0201974056856124	974.384216765988	1541.69601858917	Downregulated
Tmem29	-0.342679063431503	0.00145552525161382	0.0201974122140148	2976.0583836941	3926.12276520354	Downregulated
Rps6ka1	-0.429540080146955	0.00145783942532881	0.0202110162964387	736.826887683712	1054.25835100434	Downregulated
Pcolce	-0.27024475272479	0.00146176030604863	0.0202468500160466	37111.8745751482	45821.8892845093	Downregulated
Cby1	-0.352474236671273	0.00146813340572013	0.0203165529651846	2400.67936378553	3198.83048029629	Downregulated
Cntnap1	-0.733580582448838	0.00149744640014242	0.0207032895085384	326.097268975728	628.994712569961	Downregulated
Gstz1	-0.439737606417538	0.00150077071268903	0.0207303360158404	1114.03403154565	1610.98677546286	Downregulated
Vgll2	-0.440281073535115	0.00151383445451465	0.0208917427042445	1166.80108561993	1688.26791820055	Downregulated
Klk8	0.689081272968547	0.00151648811528478	0.0209093215749866	1134.32324250891	616.154156562193	Upregulated
Nid1	-0.31975466427798	0.00152969373505757	0.0210722265157521	6143.48415055333	7941.26779835582	Downregulated
Lama5	-0.489632007321322	0.00154438581427859	0.0212552935910658	5199.79804816082	7915.26712820295	Downregulated
Szrd1	0.334113446259766	0.00155388216151569	0.0213665847490447	6008.00152013039	4581.43680441874	Upregulated
Alg8	-0.341715443389949	0.00156283751102292	0.0214537167561267	2984.33782438726	3934.37892870659	Downregulated
Plk3	0.413199488451386	0.0015645922496871	0.0214537167561267	4178.00205992317	2966.41959648209	Upregulated
Syvn1	0.343151362664916	0.00156463440842266	0.0214537167561267	3838.70211855125	2908.14164945087	Upregulated
Speg	-0.361067388985088	0.00156588205188914	0.0214537167561267	1256.36145424424	1687.05786336466	Downregulated
D430020J02Rik	-0.53978963269371	0.00156866332786926	0.021472407775251	330.238615652502	526.915926785174	Downregulated
Nfix	-0.326553687022701	0.00157274099062624	0.0214996245492592	9554.31254369223	12420.6302015949	Downregulated
Amigo2	-0.485744714281631	0.00157348931730538	0.0214996245492592	479.118993577645	727.369791720929	Downregulated
Mettl2	-0.373007087406026	0.00157566336239944	0.0215099341715664	1252.03956094043	1700.61135771826	Downregulated
Prkg2	0.325046362961111	0.00158175105227433	0.0215736036859703	35273.120271588	26937.9897089466	Upregulated
Smim7	-0.328027516407508	0.00158573883941277	0.0216085437352713	9584.61904008982	12481.8041516251	Downregulated
Angptl6	0.431219855219796	0.00158797989906327	0.0216196400813169	2477.80279857632	1725.97541474898	Upregulated
Map1b	-0.295930372505483	0.00158942457638808	0.0216198838474044	30286.9227628534	38241.8627478092	Downregulated
Art3	1.79362268019159	0.00160206949845014	0.0217723400089821	48.5322148059914	8.91385981555088	Upregulated
Tmem106c	-0.398615187346221	0.00160356378264332	0.0217731200702457	1950.23540825901	2717.40732654041	Downregulated
Gstm7	-1.43317569480467	0.00161150357767444	0.0218613372538056	16.112385463724	62.117325582102	Downregulated
Kctd12	-0.222002508766455	0.0016284236427101	0.0220586557166413	16.8732700726218	79.3206060987083	Downregulated
Gm12280	2.89282479672881	0.00163044720845555	0.0220586557166413	29.8196009336684	1.94393639956101	Upregulated
Jup	0.345951440907371	0.00163115580052731	0.0220586557166413	2395.42571377098	1809.80408812873	Upregulated
Pdgfb	0.693947391372518	0.00163293533848485	0.0220586557166413	1447.44515704802	778.548891204184	Upregulated
Bcl6	0.417887080167039	0.00163460175250337	0.0220586557166413	1126.82883935523	795.051687327648	Upregulated
Clic4	0.332587080146124	0.00163487779921234	0.0220586557166413	19396.9765016675	14837.1302972944	Upregulated
Dnajc17	0.367378993441939	0.00163623896426482	0.0220586557166413	3123.3541246789	2313.55481947664	Upregulated
Gadd45a	0.489890009057704	0.00163810463287717	0.0220641773351002	4159.9874796284	2735.93977519723	Upregulated
Areg	1.68550432974888	0.00164180755287596	0.0220893612452153	64.7074679922585	13.0509516409624	Upregulated
Pla1a	-0.375147469888932	0.00164288986493484	0.0220893612452153	5508.08391856195	7500.24123147428	Downregulated
Gstt2	-0.411762408085966	0.0016468716103952	0.0221076399019174	904.835783917196	1276.62296695328	Downregulated
Stmn1	-0.291040001811198	0.00164716725726026	0.0221076399019174	33456.4666665376	42088.3832705248	Downregulated
Gm11563	0.948236215450431	0.00165611498927353	0.0222080623296122	130.122627396062	54.3845080370114	Upregulated
Hist1h3i	0.457468691269922	0.00169356507420418	0.0226901782222953	883.84051621818	600.863016782169	Upregulated
Krtap4-16	-0.979591071657908	0.00171870251918274	0.0230066247996255	109.430422491166	272.704776024448	Downregulated
Tsc22d1	0.374375587440656	0.00172227304432139	0.0230340718804961	48159.2567127441	35392.2595367785	Upregulated
Map4k1	-0.809756332740018	0.0017267729557301	0.0230738894163829	256.021691342426	536.607917780058	Downregulated
Git1	0.37844122688925	0.00172938782474371	0.0230884702276136	5389.3197658086	3945.20228613369	Upregulated
Ppm1f	0.391361837308978	0.00176051107918058	0.023453568894858	2009.15886217421	1451.460912707	Upregulated
Gjb4	0.336987772058699	0.001761151828173	0.023453568894858	7250.18504328672	5514.02595670287	Upregulated
F11r	0.396472420797772	0.00176137803750732	0.023453568894858	12358.8833560692	8919.14225110611	Upregulated
Gm44752	-0.809574937865251	0.00176816861052487	0.0235233177833919	117.289138176912	245.792945900211	Downregulated
Twf1	-0.288078952514288	0.00178068932269191	0.0236691099182022	6952.6966919792	8735.29784164545	Downregulated
Prss16	0.529752960486475	0.0017902819442461	0.0237757601237171	1205.7077998794	761.136676589413	Upregulated
Pgf	-0.4745198133586	0.0017944689929623	0.0238104979425199	784.277424020901	1179.03290673925	Downregulated
Acad9	-0.446690829971876	0.00181661042065357	0.0240832000911317	1000.76694315643	1461.55157016044	Downregulated
Map2k1	0.304206134930544	0.00183159139070026	0.0242605807196512	7864.94307767494	6170.82710075569	Upregulated
Eif2b5	-0.297606362587665	0.00184272014305415	0.0243866710285585	5552.95032288054	7038.71809799097	Downregulated
Aldh3b2	1.84456919148685	0.00184719266216851	0.0244245291534376	43.6670636364836	7.40052551003802	Upregulated
Grina	0.38154830530917	0.00186373251073787	0.0246217425764699	29835.6213276868	21741.5614283334	Upregulated
Mtm1	0.456218330147757	0.00186805721080949	0.0246573788461639	794.981400449418	539.083549430207	Upregulated
Hk1os	0.536544994753589	0.00187612718289641	0.0247423456940203	783.726109614607	490.764832567936	Upregulated
Gpr155	-0.526303857301627	0.00188359522484214	0.0248192334278548	283.42806574172	448.613000036944	Downregulated
Fndc7	-0.514241341670767	0.00188990051984748	0.0248806799107289	365.779362940688	572.288264947639	Downregulated
Nedd4	-0.364051620722209	0.0018987421074341	0.0249685272038064	17708.2048376388	23914.4885847265	Downregulated
Ccl9	-1.45832946384401	0.00189986879601325	0.0249685272038064	312.049910595498	1286.03658638392	Downregulated
Rangrf	-0.322293431049235	0.00190315630563723	0.0249900584916126	5288.09625845406	6871.2670422046	Downregulated
Ube2l6	1.3104422808156	0.00191524034432942	0.025126958387553	15629.6348877033	4505.09493257288	Upregulated
Lamtor4	-0.30154900184266	0.00192094456505884	0.0251690354770857	16346.3094421579	20803.8554884314	Downregulated
Blcap	0.3330117244229	0.00192176955368496	0.0251690354770857	3024.74857679874	2310.70396773828	Upregulated
Ndrg2	1.29283826670953	0.00192610258208129	0.0252040003681155	68.4312922484197	19.9101110452681	Upregulated
Leng1	0.348672724942747	0.00192810580539882	0.0252084445808528	3073.14538163446	2311.47242806247	Upregulated
Nsrp1	0.321958837737462	0.00193642391343274	0.0252953720346951	10487.9250149398	8088.40757348586	Upregulated
Otud3	0.494562587434011	0.00194113363203087	0.0253350541999688	957.896242951601	624.759310685554	Upregulated
Pcsk9	-0.265548339093305	0.00194515800027787	0.0253521116740367	13599.6917123406	16747.9277958715	Downregulated
Rbbp4	0.292088748762069	0.00194578670077903	0.0253521116740367	14707.0551431376	11661.568748717	Upregulated
Atp6v1b2	0.33151803941485	0.0019489839118073	0.025371952934378	5415.15277908615	4131.7258351201	Upregulated
Cenpp	-0.342904564010096	0.00196174285814647	0.0255161283514965	1711.27237087884	2264.15747506296	Downregulated
Bcl2l15	0.695243428033533	0.00196451967209298	0.0255303315533661	261.046438795184	138.882010119442	Upregulated
4833419F23Rik	0.606633107903147	0.00197756996054736	0.0256779071226856	573.825007837202	334.316775796369	Upregulated
Pbx4	-0.455315500808772	0.00198674630718274	0.0257666588968354	492.418361152166	727.389133431219	Downregulated
Fxyd5	0.418678253872208	0.00198780599553887	0.0257666588968354	62160.4154881616	43790.6695839885	Upregulated
Rnf128	1.92826507654107	0.00199646737659095	0.0258568121004125	35.4907733688326	5.48428011339806	Upregulated
Pak6	-0.494857741827733	0.0020378930092738	0.0263707880183825	453.344010760043	696.030044254352	Downregulated
Plekhb2	0.332926723430027	0.00204078061727106	0.0263856217521403	6187.11418414722	4693.95113361722	Upregulated
Htr2a	1.03455306749025	0.00204431035165432	0.0264087252844142	101.113884990644	38.0147407055804	Upregulated
Dscc1	-0.338129441056313	0.00204618439418334	0.026410419186593	2293.25915719591	3022.64124159452	Downregulated
Arid5a	0.431307661462131	0.00204876284802634	0.0264211944137388	6590.29623988656	4568.46468115397	Upregulated
Telo2	-0.335570526193752	0.00205607723945989	0.0264929748380405	2072.92006166794	2724.75671467718	Downregulated
Gvin1	1.03130819975133	0.00207388220182248	0.026691202548643	212.954314738185	79.9478283107474	Upregulated
Arsj	-0.443455097654409	0.0020749842672937	0.026691202548643	485.936330188751	709.979561941477	Downregulated
Stx4a	-0.308048385874035	0.00207706129233106	0.0266952584925297	6657.13797447609	8535.3976567956	Downregulated
Wrb	-0.409422825880708	0.00208547620400885	0.0267806956943611	962.205225761029	1358.66842372842	Downregulated
Gm5039	0.00968414347975032	0.00209098854169628	0.0268287462932462	511.998229336902	0	Upregulated
Usp43	-0.440020863112777	0.00210586279452356	0.0269967334394379	479.862147120759	700.524336020193	Downregulated
Plxna3	-0.539333097617845	0.00210789715741871	0.0269999709436735	423.306783083176	680.979774207986	Downregulated
Acat2	-0.342458523763269	0.00211607162389222	0.0270817848959787	1695.4969090474	2245.39793218769	Downregulated
Ifrd2	-0.271854847786213	0.00212538119865318	0.027177975783284	9310.82936869781	11541.0405872841	Downregulated
Cobl	0.777861049128546	0.0021383154782974	0.0273203157189212	306.53995242818	149.293967190274	Upregulated
Scn8a	0.759534811634253	0.00214177297184406	0.0273232946340081	191.065971737995	94.5799502157535	Upregulated
Gm28875	0.328847339209127	0.00214215495447777	0.0273232946340081	3694.79973343751	2827.69538308755	Upregulated
Acy1	-0.406448749199154	0.0021477213600547	0.0273416548097372	1142.28512531136	1611.42294375199	Downregulated
Vps26a	0.303502764797111	0.00214817863863536	0.0273416548097372	6777.20148251502	5314.21058634185	Upregulated
Abhd11	-0.28045748649028	0.00214960405020068	0.0273416548097372	7896.73581439399	9885.53300699177	Downregulated
Larp7	-0.283433339324646	0.00215193261394886	0.0273416548097372	5701.00211121165	7142.00840014669	Downregulated
Ehd4	0.362476453938522	0.00215261626001561	0.0273416548097372	11455.9707173268	8489.84671866292	Upregulated
Prrg2	-0.430744433055557	0.00215470790489704	0.0273453005719471	973.953817233376	1407.79428433546	Downregulated
Agpat4	-0.327590035258023	0.00216006190571334	0.0273903079977191	3939.55647611113	5145.55740509467	Downregulated
Oas1d	0.0475011294657374	0.0021671129450056	NA	14.0876577743932	0	Upregulated
Fas	-0.453615178939154	0.00216909190368658	0.0274818140606712	799.084049025432	1180.63912488118	Downregulated
Zeb2	0.273208576695856	0.00221385177375053	0.0280254769654484	7208.62167145211	5810.05810949457	Upregulated
Ppp1r15a	0.283192068204548	0.00221975436160412	0.0280767427724435	13574.1795263054	10831.7658943409	Upregulated
Tnfsf13	-0.462294729540337	0.00222737054882637	0.0281235110089221	939.501186969993	1399.10063098077	Downregulated
Rrm1	-0.283354892739972	0.00222795017705588	0.0281235110089221	7898.41554521925	9901.79465343654	Downregulated
Ccl5	-0.192552568794182	0.00222901977969481	0.0281235110089221	352.281717673348	1555.90338454025	Downregulated
Sms	-0.269605612359287	0.00223250474698373	0.0281440469476243	13555.8070386521	16775.5843600045	Downregulated
Hirip3	-0.302131507384887	0.0022358137379591	0.028151010877186	4550.38109934939	5801.93761790858	Downregulated
Tpsab1	1.02191060957888	0.0022367727246177	0.028151010877186	107.265447568965	40.4446612050316	Upregulated
Mrpl41	-0.281957874810016	0.0022537453907635	0.0283410820798666	8619.54436727304	10786.6981572106	Downregulated
Gm15398	-0.374790732239013	0.00227878048581648	0.0286321398852215	856.372892080938	1171.22536547802	Downregulated
Plin2	0.379836689488849	0.00228249237506514	0.0286550181933406	61573.2523311931	44725.1388014012	Upregulated
Ahcy	-0.447063539058461	0.00229133481699792	0.0287247771238022	552.1704046614	811.498961472755	Downregulated
Ncoa7	-0.339077152383892	0.00229184026547066	0.0287247771238022	1903.36682788828	2514.02656458765	Downregulated
Zdhhc24	0.419398294145411	0.0022970622236045	0.0287664329539495	926.317897006559	648.018711521756	Upregulated
Ctla2a	-0.666871054928886	0.00230659151999027	0.0288619168475743	272.072827068202	503.15530479885	Downregulated
Fkbp10	-0.338718896638029	0.00231622511378632	0.0289585471528087	3424.67265325491	4525.24389192671	Downregulated
Sprr1a	-0.430206307623324	0.00231914733680181	0.0289711785610535	6477.08711519252	9366.00034724131	Downregulated
Msr1	-1.29192541288765	0.00233703789311006	0.0291424159011928	28.4332416861488	101.106817585007	Downregulated
Lnx2	0.422076275758209	0.00233781547933999	0.0291424159011928	773.450931425297	539.957207570992	Upregulated
Ghr	0.384087812966816	0.00233862454536068	0.0291424159011928	10661.9662269361	7723.28406703601	Upregulated
Ppp5c	-0.287401172925385	0.00235425839259893	0.0293131285316776	5173.88932343112	6508.54152061872	Downregulated
Dysf	0.518517815340417	0.00235637502948214	0.0293153947633356	620.798373309234	393.019758726551	Upregulated
P3h4	-0.325594132710189	0.0023791096396626	0.0295739527233859	3571.51701098093	4659.36715420379	Downregulated
Aurkaip1	-0.284385356014842	0.00239132962641723	0.0297014900238528	17687.137194604	22170.6621439486	Downregulated
Nupr1	0.791746278267101	0.00239896869828461	0.0297719678010702	85913.6140557477	40854.8152885361	Upregulated
Sars	0.372740201177553	0.00241902525444944	0.0299963090676533	44376.3119768142	32492.8297789652	Upregulated
Cpped1	-0.415741652455333	0.00243855065980631	0.030213702492269	894.820149849844	1274.57104963958	Downregulated
Zfp110	0.345018786988764	0.00244894096187066	0.0303176490157076	1685.73920111741	1268.18542038247	Upregulated
Eldr	-0.410223944706903	0.00245201651315646	0.0303309438562121	858.030071269009	1217.03797658968	Downregulated
Rragc	0.313934544794866	0.0024562910594464	0.0303590362347401	6643.30829291263	5133.03961023932	Upregulated
1190005I06Rik	-0.450115086111072	0.00247245806017682	0.030533950273724	3343.58197985837	4941.90634092527	Downregulated
Hsf2bp	-0.664307393972177	0.00247659859568972	0.0305528636864649	183.740839392759	338.995233727513	Downregulated
Prss36	-0.452691895200861	0.0024780221388943	0.0305528636864649	552.510547571685	818.952085891092	Downregulated
Gm30025	-0.369526572920661	0.00249359588458908	0.030719884909901	1751.22044752176	2385.80016437024	Downregulated
Mccc2	-0.495440808676117	0.00250306504707545	0.0308114903804503	384.722497359399	595.381519766314	Downregulated
Apobec3	0.362082168414712	0.00254433773443498	0.0312941150080303	36552.9869820087	27035.3094051341	Upregulated
Inpp5j	-1.13056594231689	0.00254843851930731	0.0313181834726287	83.2475917781415	254.349605775332	Downregulated
Dcdc2c	0.59047849020235	0.00255042819278188	0.0313181834726287	453.223112577552	265.365198715339	Upregulated
C1qtnf6	-0.349080067161176	0.00255473811358218	0.0313457057774177	1698.57107235197	2268.72941361499	Downregulated
4930523C07Rik	0.299656832580818	0.00255979122107287	0.0313822948000948	13754.7543277866	10787.8654239658	Upregulated
Fam136a	-0.294469667482962	0.00256439357850462	0.0314133030679713	8057.02620879221	10228.1792084723	Downregulated
Slc25a22	0.457563108227957	0.00256863114484975	0.0314397962341747	1802.32550183656	1209.33709468008	Upregulated
Tle3	0.334757157395384	0.00258130191687574	0.0315693849446474	1686.38724408441	1280.84313178745	Upregulated
Mgll	-0.701116183567015	0.00258409486967622	0.0315780560969385	152.689638232227	294.395460549294	Downregulated
Colgalt1	-0.262790765444725	0.00258921364275634	0.0316151122713029	12930.5868075092	15899.9604052516	Downregulated
Jdp2	0.392084822488497	0.00261554155274188	0.0319108704900948	6557.22674959269	4706.84136546323	Upregulated
1810009A15Rik	-0.388059463465543	0.00263466801499242	0.0321183623742399	852.924725027924	1184.31924517214	Downregulated
Ctnnal1	-0.411351649280005	0.00264352438780135	0.0321979301644662	628.229892049177	893.181652112384	Downregulated
Nmnat3	-0.549155178400391	0.00264544466803672	0.0321979301644662	372.233988313129	610.896970667251	Downregulated
Cd7	-0.0453899273330979	0.00265302842817715	NA	0	13.4261717291684	Downregulated
Rnf181	0.31618166439791	0.00265633046899663	0.0323044747967143	4678.2630069887	3615.70360487307	Upregulated
Gstm2	-0.362359584138994	0.00266015042675716	0.0323159633159219	1072.35623346693	1452.57544058144	Downregulated
Dll1	0.504271234569273	0.00266154043544318	0.0323159633159219	1395.3712825975	891.795780403817	Upregulated
Rgs11	-0.611358101106311	0.00266991739093929	0.0323917199558871	416.384661370769	729.935384137442	Downregulated
BC003965	-0.264532330698505	0.00267352399279534	0.0324095272502623	9784.72855640787	12064.0051899168	Downregulated
Sptlc2	0.348125635225332	0.00270558101878079	0.0327493135547459	7179.0358604164	5380.11601312905	Upregulated
1190007I07Rik	-0.270685236333313	0.00270587610179779	0.0327493135547459	6241.94784990721	7739.2964944545	Downregulated
Trappc1	-0.281840354523336	0.00270968576321054	0.0327692484995446	9202.99005508536	11533.9654660516	Downregulated
Tmem176b	-0.3461968929064	0.00272042032723733	0.0328728303178846	55748.8828782814	73627.1412451342	Downregulated
Tuba8	0.436529186282112	0.00272797649062118	0.0329378707269982	1072.99621989334	735.702140475137	Upregulated
Fam214b	0.472724261036335	0.0027322080429728	0.0329489282696578	1342.28021538531	886.069169021731	Upregulated
Zbtb18	0.335741636703858	0.0027353924396655	0.0329489282696578	1747.84644070107	1324.79077484826	Upregulated
Asb13	0.53010054591024	0.00273541554564968	0.0329489282696578	1670.7955648492	1038.49368107711	Upregulated
Tnfsf10	1.70858759578335	0.0027392869295218	0.0329693525361747	587.393594058871	100.2054684413	Upregulated
Tmem237	-0.314510620645081	0.00275112374773431	0.0330855382138238	3857.97410337046	4987.27339283768	Downregulated
Atg10	-0.376537058514555	0.00275758665785285	0.0331369632247774	797.164106437404	1095.61124911068	Downregulated
Ccl7	1.19650148941799	0.00276585381881492	0.0332099706152951	10837.4019214853	3288.36760493784	Upregulated
Zfand1	-0.417690906159504	0.0027691458332219	0.033223172455116	1072.08379554178	1536.02478921293	Downregulated
Otub2	0.534734573942735	0.00277234388868547	0.0332352270136479	475.341976124131	294.023023558632	Upregulated
Chtf18	-0.36600528359078	0.00278778159663609	0.0333938771018393	930.560792815444	1265.69733477964	Downregulated
Klf5	0.281244139859461	0.00281580272931082	0.0337028900136232	11835.4459531541	9444.95902703959	Upregulated
Rnf31	0.446986146971736	0.00281899475033661	0.0337144652342942	2990.59579005148	2027.093041223	Upregulated
Mrps17	-0.275546939405385	0.00284866220565006	0.0340424119891289	30855.0202191625	38413.5289621247	Downregulated
Gm45589	0.658408177547993	0.00287262941309038	0.0343017758050106	1077.91136167339	582.755604024313	Upregulated
Pdk1	-0.483248186787937	0.00287611439148703	0.0343163475387425	2344.88163169646	3605.27787228704	Downregulated
Dusp23	-0.365713770476755	0.00288230900600256	0.0343632009189274	842.062770300751	1145.45853732869	Downregulated
Slc6a8	0.271392879701626	0.00290452323661984	0.0346008180852991	6474.79964079442	5217.85695040412	Upregulated
Rarg	0.275636350719442	0.00292527559862549	0.0348206607588154	4806.60754032301	3857.58244850627	Upregulated
C030037F17Rik	-0.0438624661086896	0.0029285766979919	NA	0	13.3707897233263	Downregulated
Nkg7	-0.21915986390139	0.00294342416844345	0.0350091887161881	30.2226115664966	119.881597510511	Downregulated
Wdr54	-0.422259762363034	0.00295768552697515	0.0351512225805917	807.345775344006	1163.9051298792	Downregulated
Cxcl2	-0.36014332611572	0.00296885212988714	0.0352439187216382	5879.10078505362	7938.23806670222	Downregulated
5031425E22Rik	0.352062870371887	0.00297013688428245	0.0352439187216382	4126.49884892932	3078.87840370222	Upregulated
Pim1	0.296284427585393	0.00297658261770885	0.0352927671409564	3132.66688790611	2464.66393890701	Upregulated
1810026B05Rik	0.308726775029586	0.00299106923169009	0.0353890845708028	5935.97694295111	4613.74998162013	Upregulated
Asf1a	0.305378113661745	0.0029917015537192	0.0353890845708028	7366.36187812586	5706.60444441887	Upregulated
Arhgap19	-0.348481743199156	0.00299171235631218	0.0353890845708028	1374.87251812283	1839.07389813383	Downregulated
Laptm4b	0.293270554790548	0.00300671234972814	0.0355387770947196	5262.91772669951	4153.19631318409	Upregulated
5330438D12Rik	0.565020594161351	0.00303303924433996	0.0358220137720058	297.873597492183	177.425662978066	Upregulated
Gm36551	-0.143698898323207	0.00304068285794099	0.0358843203632242	6.36435205892397	37.1812275204051	Downregulated
Fxyd4	0.670843867233928	0.00305123031249487	0.0359807727044628	226.013487241129	119.946650371499	Upregulated
Gm21781	0.598559131719109	0.00306305543415719	0.0360921298551974	263.221088242576	151.185304681536	Upregulated
Esco1	0.349161465283583	0.0030774702851792	0.0362338051525411	2145.37342039524	1602.62819724076	Upregulated
1700034P13Rik	-1.24056113244055	0.00308071111598835	0.0362438008855368	18.8528611051939	67.2540766102151	Downregulated
Nxpe3	-0.502484252900124	0.0030871413203799	0.0362842739855281	279.351204772084	438.853173083529	Downregulated
Irf2bp2	0.278197072267521	0.0030889403709715	0.0362842739855281	11454.2344404967	9162.53853370488	Upregulated
1700008J07Rik	-0.538857653984683	0.00311044097377812	0.0365085298804491	376.373717005308	614.901173673144	Downregulated
Smc1a	-0.265765563610942	0.00311741817492438	0.0365621034091557	15267.3856582207	18887.6260287043	Downregulated
Wrn	-0.395802068933352	0.00313050648348673	0.0366872117125093	798.29575882556	1121.22306363265	Downregulated
Ackr3	0.282616087773403	0.00314848812733683	0.0368694285885123	12673.4946801342	10096.6965422729	Upregulated
Idh3g	-0.316415820897569	0.00315425765893712	0.0369084681898642	14196.5319450684	18411.4228389578	Downregulated
Aldh1a3	0.868740078975199	0.00317202077480053	0.037087678086846	111.8855664043	47.5253486327057	Upregulated
Npm3	-0.254409030743071	0.00317912819935748	0.0371238546418642	32753.9829202829	40063.8266691803	Downregulated
Psmg2	-0.293209721963057	0.0031800147380149	0.0371238546418642	3553.98764140072	4508.46989194164	Downregulated
Slu7	0.296477325415941	0.00318488732229274	0.0371521151614333	6383.02112074175	5020.63194039246	Upregulated
Ankrd26	-0.374411971249883	0.00319215778007514	0.0372082821857527	1851.3670969789	2546.57782842516	Downregulated
Ctsc	-0.346357577946668	0.00319591883397754	0.037223488156235	1159.61943647676	1551.47943188545	Downregulated
Hist1h2bk	-0.615556475486159	0.00322027966600794	0.0374784161129173	131.71693886159	235.00298564363	Downregulated
Cdiptos	-0.896898129924427	0.00322725753700168	0.0375308008121155	42.4983311321627	103.853793069278	Downregulated
Taf13	-0.318711913823878	0.0032543839877079	0.0378172396976516	1511.20151927916	1965.37292056442	Downregulated
Slc25a4	-0.283703209492258	0.00326416338795296	0.0379018144196561	85692.9484110817	107263.075591692	Downregulated
Rai14	0.259966411697809	0.003281984223636	0.03807956121038	14582.366695692	11867.9692915232	Upregulated
Tcea1	0.299067773908994	0.0032855153875401	0.0380913654685502	16916.5460524005	13191.5363759928	Upregulated
Zfp428	-0.312012259574852	0.0033075089370701	0.0383170358741768	3523.65380617692	4555.21432629747	Downregulated
Ephx1	-0.312439487671131	0.00332095622501081	0.0384434298530091	2388.3649461191	3087.86142103881	Downregulated
Trip12	0.281798297527583	0.00332787306940046	0.0384680500003458	7640.62221506226	6090.2244992025	Upregulated
1110065P20Rik	-0.285296151090224	0.00332816033461713	0.0384680500003458	6711.06411991188	8453.47673954734	Downregulated
1700061G19Rik	-0.496104618854443	0.00333952688169703	0.0385567024897789	1164.71670948606	1826.30966734974	Downregulated
Resp18	0.48989621333314	0.00334091931426646	0.0385567024897789	932.208314169517	600.158287756454	Upregulated
Pus7l	-0.394100078642877	0.00335362931388537	0.0386739307407191	589.455385173175	827.967038863182	Downregulated
Tob1	0.288545986746848	0.00339766080726748	0.0391517259176568	6674.78664094539	5281.21904955515	Upregulated
Slc15a4	0.327609575789836	0.00340022908385378	0.0391517259176568	3623.98585621488	2762.04592311172	Upregulated
Myh7	0.0426191321518863	0.00340416434611756	NA	12.9914675178053	0	Upregulated
Haus1	-0.322620970039518	0.00340665275893102	0.0391959068003658	3232.06072598614	4223.18066669332	Downregulated
Rcc1l	-0.323010672323621	0.0034101689526694	0.0392065934292864	2439.23140665574	3190.17829345972	Downregulated
Ntpcr	-0.29863578127219	0.00342318537250118	0.0393264048138821	5156.11008425413	6581.58301683943	Downregulated
Nfe2l1	0.310898522715254	0.0034445460782028	0.0395418232750053	10402.7832014153	8057.94162413258	Upregulated
Gm7489	-0.116156210998631	0.00344831651474126	0.0395551401573613	4.3621926979725	31.6969474070071	Downregulated
Commd5	0.50422139346442	0.00345375830251276	0.0395875942193464	386.113693869514	243.876700503571	Upregulated
Klrg2	0.340188768326803	0.00345842655736737	0.0395910497988129	2088.28447301715	1570.97828254696	Upregulated
Arhgef2	0.298493448877578	0.00345928528566147	0.0395910497988129	3314.75538537339	2598.01741929739	Upregulated
Reg3g	1.41952053444529	0.00348140232599037	0.0398141052420619	66.5419745293648	14.5919769493963	Upregulated
Zfp948	0.31661749067523	0.00348949083289095	0.0398765117577652	2375.21389900924	1829.44974309747	Upregulated
Kansl1	0.299957089019071	0.00349988262957951	0.0399651254604508	4603.26908498854	3603.42535818887	Upregulated
Ctse	1.32987782218431	0.00350324179448148	0.0399733606263387	48.5999197911294	11.9682194294977	Upregulated
Syngr1	-0.553886511901442	0.00351428418219951	0.0400691860141981	591.457544534127	990.54726123299	Downregulated
AC149090.1	-0.366982204248681	0.00352246788041893	0.040132297587961	8402.63724226095	11485.2137839152	Downregulated
Med11	-0.301298245854046	0.00352556441492426	0.0401373986321167	1830.32509132972	2342.75811508572	Downregulated
Eef2kmt	-0.332453766626903	0.00355326458192114	0.0404223860434317	2772.96814658941	3660.19407557464	Downregulated
Alas2	-0.0249323265953913	0.00358093606089037	0.0406860345587461	1.09619025658795	104.318973923849	Downregulated
Itm2b	0.362957168165162	0.00358181020928973	0.0406860345587461	156064.158622738	114650.89603221	Upregulated
Csf1	0.29207060612128	0.00358805890761737	0.0407264843648884	6361.56803122796	5018.33080405247	Upregulated
Dmac1	-0.270564133110137	0.00361825784708549	0.0410385188300048	6371.55140575055	7918.79341645655	Downregulated
Gale	-0.270697068944022	0.00363112326034193	0.0411536355751393	5971.9400499225	7416.28071089249	Downregulated
Cnga3	1.510784359225	0.00363655212061821	0.0411843604512166	52.033575056359	10.1627380445419	Upregulated
Csf1r	-1.15612304348254	0.00366838049339595	0.041513793589566	26.1457505968607	89.1109071525878	Downregulated
Bcl2a1a	-0.173839737084058	0.00367562413376047	0.0415647257454272	13.1091464222968	57.7739427835544	Downregulated
Spag7	-0.244158973322783	0.0036989367046894	0.0417971572603717	16308.9228624405	19781.7009606128	Downregulated
Seh1l	-0.298068387748748	0.00370682319381791	0.0418550609954715	3418.17287453452	4363.60794675376	Downregulated
Trappc5	-0.252227641185231	0.00371836142840166	0.0419424322431754	10000.2686044581	12219.2527227351	Downregulated
Lipa	0.367428765637496	0.00372009694019849	0.0419424322431754	2469.05908082119	1804.40698568415	Upregulated
Amdhd2	-0.295956079402797	0.0037234033545784	0.0419484989084956	7236.53742618775	9233.5075893116	Downregulated
Flrt3	0.48234876411328	0.00373464257656541	0.0420438625280057	1674.82728916208	1082.03006375416	Upregulated
Ptov1	-0.249490149484151	0.00375438145906724	0.0422347010016673	9870.27171250709	12027.8664096797	Downregulated
Pigt	-0.256326068107054	0.00375997882832031	0.0422662901969864	7186.14493392946	8814.68057753508	Downregulated
Rad9a	0.351810094924429	0.00377104120342445	0.0423592196853156	2433.57958327095	1805.6656747408	Upregulated
Sdhaf1	-0.275442871093238	0.00378607923807341	0.0424663818397814	4317.52448789077	5388.26009105789	Downregulated
Ets2	0.284107869019919	0.00378618635686298	0.0424663818397814	3391.41777907141	2694.14806567672	Upregulated
Cdc26	-0.254519295845321	0.00381774366320067	0.0427748949037491	10156.6852862245	12434.9172975671	Downregulated
Stub1	-0.246240898603455	0.0038221004651679	0.0427748949037491	21276.0384739785	25875.1928581874	Downregulated
Osgep	-0.257371768442287	0.0038230708499881	0.0427748949037491	5694.94565920944	6993.53695372393	Downregulated
Triobp	0.337095989709277	0.00382498400281001	0.0427748949037491	12239.0439467118	9219.34196982368	Upregulated
Prkcg	0.661567899727332	0.00383922618130875	0.042902503189802	393.195411865172	207.209148085977	Upregulated
Sdcbp	0.271032586249338	0.00386315622853535	0.0431179463213136	14834.1165010323	11888.6672046029	Upregulated
Aatk	-0.674635920853187	0.00386419660161974	0.0431179463213136	126.203744725081	244.015155518176	Downregulated
Sdcbp2	0.741161090647357	0.00387125465527697	0.043164916697139	148.142061644625	71.058876400574	Upregulated
H2afj	-0.255020979750051	0.00389519152172149	0.0433659400107213	59983.1344207586	73469.9435098587	Downregulated
Mgat4a	-0.715431975762658	0.00389782618907933	0.0433659400107213	114.480957550304	232.68939535095	Downregulated
Yaf2	0.343432749106145	0.00389815708520389	0.0433659400107213	16094.2340891511	12073.0988312925	Upregulated
Bsdc1	0.327309357029814	0.00390358735184803	0.0433659400107213	1563.06422223367	1189.01572325106	Upregulated
Spast	-0.293306849563904	0.00390359283142769	0.0433659400107213	1958.12314752033	2489.04621691029	Downregulated
Hdac10	-0.318541569601976	0.00390831348450519	0.0433711411861419	1283.74364233056	1673.50569057357	Downregulated
Zfp35	0.410287975667581	0.00390978544580412	0.0433711411861419	915.886358503189	639.157450614503	Upregulated
Eif3i	-0.271550407565258	0.00393846728684439	0.0436573480596584	71243.9188033969	88056.0505265258	Downregulated
Zfand3	0.315796636546767	0.00394226836195707	0.0436675383689587	6742.24430917788	5188.35169688793	Upregulated
Dach2	0.0413519621554301	0.00394471281222238	NA	12.5384829656235	0	Upregulated
Rfc5	-0.283619472644009	0.00396019683558406	0.0438340852078928	5547.62091134026	6988.46233248674	Downregulated
9130024F11Rik	0.482707446524127	0.00396625851492699	0.0438691352384588	698.579525592221	449.821733310325	Upregulated
Ltb4r1	-0.194066961348622	0.00396935720083121	0.0438713856048106	35.4859361062377	136.331654753162	Downregulated
Slc52a2	-0.355516439949856	0.0039829919213214	0.0439899975100461	1324.12051721269	1793.20722657884	Downregulated
Wdr6	-0.337581739486196	0.00399175649067366	0.0440546876206686	1058.65869252217	1408.44919755042	Downregulated
Slc23a2	0.337606793441102	0.00400009901304229	0.044114629071783	2442.57155263826	1834.63630993634	Upregulated
Snx11	0.386218295446466	0.0040709719615278	0.0448635913694769	1261.15568115061	902.71995104243	Upregulated
Otos	-0.402987798191928	0.00407862953274945	0.0449153149053433	4577.82773976046	6523.90634249739	Downregulated
Neo1	0.350080553402915	0.00408557717587581	0.0449591510138316	3994.09033173738	2968.90768208493	Upregulated
Casp6	-0.297326039781337	0.0040986447528548	0.0450345599709471	1920.2497724861	2453.23019782565	Downregulated
Bod1	0.311226907707968	0.00409909930183125	0.0450345599709471	6607.24363680913	5104.06194731366	Upregulated
Isy1	-0.27487571391663	0.00410200823511158	0.0450345599709471	5312.70087409155	6637.4767545219	Downregulated
Nav2	-0.345368394056736	0.00410431777996951	0.0450345599709471	6444.27713563823	8642.14112499633	Downregulated
Rrp12	-0.319881592239605	0.00412508745420853	0.0452297034686121	1752.73737947696	2290.05308737175	Downregulated
Rfc2	-0.25837615266357	0.00414564833177323	0.0454222770581054	10256.0549379915	12612.7748842017	Downregulated
Gramd1b	0.382681469938032	0.00417222924234064	0.0456804838939218	969.054805225704	694.670402013676	Upregulated
Cd2	-0.103780757070131	0.00418700604106658	0.0458091715092288	4.74263500242136	34.2251779654538	Downregulated
Zc3h6	0.520478196320644	0.00419306540952442	0.0458423666309694	673.93457717818	414.409946879324	Upregulated
H2-T24	1.19100157194352	0.00420204435106388	0.0459074102751774	56.5634205781767	15.3701081287294	Upregulated
Zpr1	-0.244025198250425	0.00421211075768943	0.0459842322127291	10355.4826202185	12565.9253920018	Downregulated
Ruvbl2	-0.253659674366734	0.00423025446308655	0.0460955678323107	17471.7647826865	21416.158714135	Downregulated
Gm14010	0.849139432255224	0.00423142974441128	0.0460955678323107	116.388006335143	48.1650247974336	Upregulated
Atp6v0d1	0.282651468205986	0.00423358787480008	0.0460955678323107	10217.4739049281	8117.55124245652	Upregulated
Slc7a5	0.299933274810155	0.00423447702914119	0.0460955678323107	5358.17989262796	4182.88559289306	Upregulated
Bbip1	-0.250378445307826	0.00424653176839063	0.0461936079586671	8401.06556588856	10255.7668950293	Downregulated
Gm9844	-0.290507541380672	0.00426781093635695	0.0463917784208155	2283.37087655824	2899.84241792216	Downregulated
Tmem184c	-0.393476215842264	0.00427365195422305	0.0464219699371626	1299.48202404584	1834.96449731134	Downregulated
Kctd20	0.298147862257073	0.00429897412317052	0.0466635780002886	3642.34381538913	2850.19731601722	Upregulated
Tulp4	0.28022573508817	0.0043200881709979	0.0468591954582185	10626.7607185308	8424.93656647333	Upregulated
2510017J16Rik	0.608723111216934	0.00433679052767619	0.0470067144963357	224.151575113048	124.000669188147	Upregulated
Rhbdd1	0.30931413318085	0.00435358554396202	0.0471550262670882	1765.42740218524	1365.59263599372	Upregulated
Zswim9	-0.478969841216493	0.00436214614420783	0.0472140003737009	266.812721806461	414.609350094858	Downregulated
Gm6169	0.471029210335985	0.00437088534409776	0.0472748219979396	418.74147542979	271.79653912314	Upregulated
Vmn1r15	0.0406134339569175	0.00437420681019719	NA	12.2031773179333	0	Upregulated
Pqlc2	0.502902714865003	0.00437567080179917	0.0472928242936254	531.149349356005	332.833915591321	Upregulated
Vcpkmt	0.286661496187579	0.00438414959108016	0.0473347037878571	3762.12839687334	2976.24990251907	Upregulated
Mfhas1	0.296261935481262	0.00438579318406596	0.0473347037878571	3508.96324209228	2754.19677535986	Upregulated
Mrpl17	-0.252369815986809	0.00439393484320002	0.0473575982179349	23618.9292221326	28922.8847865704	Downregulated
Ftl1	0.310952153436097	0.004394165056056	0.0473575982179349	551629.71171432	425878.68724139	Upregulated
Crip1	0.336913402878137	0.00440667123629823	0.0474586277495573	319945.766284833	240591.347018776	Upregulated
Dcaf5	0.360599462320219	0.00441720342057956	0.0475382694829845	1079.48308811935	791.609653672807	Upregulated
Pgk1	-0.253901505809832	0.00443860926635119	0.0477347382633212	159207.513840284	193523.672577415	Downregulated
Pigl	0.405242946161716	0.00444728615673255	0.0477941327184172	677.229603195135	473.297095974807	Upregulated
Acer3	0.304222885469334	0.00445399626977456	0.0478323213861757	6393.95401642325	4950.70561201411	Upregulated
Aff1	0.308411159407917	0.00446208765993783	0.047885279257109	2346.19708337203	1815.34096715042	Upregulated
Xrn1	0.277310825238172	0.0044773189331913	0.0479914308662671	3065.5236250511	2446.71300131154	Upregulated
Fam129b	0.257661815573663	0.00447831341944841	0.0479914308662671	15632.992531075	12715.9851763912	Upregulated
Asnsd1	-0.321780915859238	0.00448521224551338	0.0480313930432962	3768.56365650421	4935.55000417863	Downregulated
Hist1h2ab	-0.430186956583261	0.00449374731184071	0.0480888086273463	1670.23776181333	2460.53519637423	Downregulated
Asap1	-0.275093006341271	0.00450245834997141	0.048148024966208	9226.21795261814	11542.4583946282	Downregulated
B230206L02Rik	-0.893347287237281	0.00450904758135968	0.0481754546389531	41.6874726039114	108.627777961874	Downregulated
Slc4a4	-0.771186068869257	0.004511381913329	0.0481754546389531	69.9304931378359	155.4179234684	Downregulated
Vps52	-0.328937334518323	0.00451475661551176	0.0481775401372181	1665.49352551751	2199.46766930674	Downregulated
Prdx4	-0.278791771609561	0.0045216167783971	0.0482167903188256	15621.1472944979	19614.1330147296	Downregulated
Arhgdig	-0.290045839719783	0.00453179796734833	0.0482913745423553	4899.72729965764	6223.2065842197	Downregulated
Gm11110	-0.378620507073901	0.00453543170492965	0.0482927478495216	1051.0562849892	1462.79634372937	Downregulated
Gm35333	-0.224720829430229	0.00453830086040512	0.0482927478495216	16.9458123203546	60.8407563501899	Downregulated
Gpi1	-0.25680612455683	0.00455592107057156	0.048446225952541	60471.158062609	74277.6813612667	Downregulated
Ckmt1	1.46385456335602	0.00456772405480763	0.0485160669362482	35.132899392763	6.45624831317856	Upregulated
Fmo5	0.817307342418514	0.00456889246472818	0.0485160669362482	104.828034721616	44.526371024601	Upregulated
Il1r2	-1.10111451060188	0.00460824577938075	0.048870450540659	38.4891751476649	136.359345756083	Downregulated
Agfg1	0.282999928995549	0.00460871601812194	0.048870450540659	6255.44874783493	4963.91025571991	Upregulated
Thoc6	-0.278434737545354	0.00463935684524699	0.0491609610321872	4192.39760106309	5264.14163012795	Downregulated
2900093K20Rik	0.350859893125933	0.00464749547469204	0.0491886809971833	1508.58677908277	1118.35419174652	Upregulated
Galnt7	0.264870163809	0.00464846506882904	0.0491886809971833	4127.941603961	3333.35533210198	Upregulated
Unc45b	1.72792763549017	0.00465423176405397	0.0492153342084507	35.2102789030909	4.05401881664835	Upregulated
Gm47509	0.813172348739332	0.0046933310935275	0.0495941743795133	119.803930534588	51.0103103407006	Upregulated
Chchd7	0.332765243447133	0.00469871028207802	0.0496155909798553	6009.73931479798	4531.96049165635	Upregulated
Apc2	-0.57469655346594	0.00470190646387331	0.0496155909798553	168.679507528864	294.693173823824	Downregulated
Gpbp1l1	0.297813221372248	0.00470732624242811	0.0496382147192158	2550.58982827553	1992.94801319625	Upregulated
Kansl1l	0.40445086214074	0.00472718914604349	0.0498130021766321	701.771367801277	489.448118380414	Upregulated
Zdhhc18	0.298055603366336	0.0047627151696957	0.0501310674980769	3078.05888873872	2405.92916031385	Upregulated
Mvk	-0.267802993217969	0.00476398978401839	0.0501310674980769	3301.65269419829	4106.09746198538	Downregulated
Kcnn4	0.327370365864487	0.0047851397507144	0.0503186833050488	42399.0715701129	32141.4395484292	Upregulated
Ccdc167	-0.307449038911834	0.00478880927104562	0.050322348740745	1669.75738836137	2158.91356565254	Downregulated
Hist1h2af	0.450416857944594	0.00479699796388981	0.050373465105213	556.577734016131	368.28995163799	Upregulated
Col18a1	-0.324801941009298	0.00480797890940656	0.0504538119212171	30680.8111373569	40028.5348358887	Downregulated
Sod2	-0.270210937121596	0.00482596589944576	0.0506075164528038	17571.2634392502	21876.0023672953	Downregulated
Pcyox1l	-0.447901894370681	0.00484219978533968	0.0507328797102567	1056.18258157407	1592.69944117227	Downregulated
Slc29a1	-0.247353894024661	0.00484461670565178	0.0507328797102567	11938.6651479312	14548.7174149386	Downregulated
Cdk6	-0.239871962464658	0.00486424182666242	0.0509032157454528	11260.7246340465	13624.7929034437	Downregulated
Gm30246	0.385882103980453	0.00486858670687368	0.0509135226840972	762.026369782046	542.230652908062	Upregulated
Rps6ka2	0.32528792463594	0.00488030004280917	0.0510008183094396	1359.37271349454	1032.01384642107	Upregulated
Asap3	0.650662164176204	0.00491377528546539	0.0513152563064487	244.916322265676	127.042574849405	Upregulated
Actg2	1.10591415388133	0.0049263630718365	0.0514112807352194	56.4457416736851	15.9391652373829	Upregulated
B4gat1	-0.259995558260907	0.00494212034840852	0.0515402268681585	4114.10381578338	5076.03544934247	Downregulated
Hmga2	0.294765108705188	0.00495570292947222	0.0516463318365149	35481.6220869323	27787.7216743233	Upregulated
Aldh16a1	-0.337277783252841	0.00496131466947225	0.0516692791659883	1221.92495375324	1630.10776291114	Downregulated
Cpz	-0.883902193286087	0.00496887753678041	0.051712500903045	40.3510872757455	106.782151621308	Downregulated
Tmem107	-0.325614807284107	0.00498015064997356	0.0517762215679684	3278.40860012836	4321.45889732032	Downregulated
Arhgef28	-0.361454171965026	0.00498183402930759	0.0517762215679684	1653.82393154008	2265.16680512081	Downregulated
Ercc6l2	-0.337234561675844	0.00499054916258068	0.0518312484308328	1487.01117340189	1981.6997598427	Downregulated
Nsmf	-0.335670798892555	0.00499617211683021	0.0518541069084439	1106.8281960895	1474.52091032767	Downregulated
Pradc1	-0.319985357593411	0.00503419714123198	0.0522129974545436	1530.26716986495	2006.14430760942	Downregulated
Vps72	0.298442866534826	0.00504888500018657	0.0523295173788147	7803.14697411718	6084.64601369016	Upregulated
Ndufa4	-0.319302197136704	0.00506035450777383	0.0524125439892665	77099.8512892887	101031.567396411	Downregulated
Ech1	-0.266084797142326	0.00507166182843464	0.0524837342501219	14191.3088030844	17633.4926807005	Downregulated
Trip6	0.325025213414419	0.00507415499745454	0.0524837342501219	11707.6592395469	8886.77529340643	Upregulated
Fdps	-0.27462217077167	0.00508824032699399	0.0525935236527557	23606.9131301449	29454.4205244559	Downregulated
Dbndd1	-0.180932871716588	0.00510599489426394	0.0527410638260269	12.2031773179333	48.039023735517	Downregulated
Nostrin	0.655014416453944	0.00511684743904074	0.0528171588854116	186.133115583349	95.4411544038498	Upregulated
Arf6	0.328255179248987	0.00512546611854831	0.0528503144335411	21734.3815614233	16425.8766728341	Upregulated
Gm4117	0.417377904536467	0.00512779361591339	0.0528503144335411	545.748022142528	374.386216913195	Upregulated
Tlcd1	-0.313970809050319	0.00513052283585685	0.0528503144335411	1204.60353639103	1569.76266151598	Downregulated
Snrk	0.338360339140997	0.00520880095216817	0.0535873596247095	1486.30671795954	1111.46323667924	Upregulated
Mier3	0.328756636522378	0.00521111916978878	0.0535873596247095	1737.8469364061	1310.80799996312	Upregulated
Tmem154	0.488538556314629	0.00521268185090885	0.0535873596247095	425.025228700387	268.105286442009	Upregulated
Klrd1	-0.159792384136479	0.00521869264868929	0.0536127794614162	14.4681000788421	60.6344653770538	Downregulated
Nbl1	0.328630336353047	0.00524265665849013	0.0538224771992554	8997.95251987525	6811.02039084096	Upregulated
Nln	-0.270492072056003	0.00524767656719629	0.0538299156847014	3535.2621337252	4405.38455919655	Downregulated
Lap3	-0.27083336773295	0.00525048606757663	0.0538299156847014	14371.0099450797	17929.2676850908	Downregulated
Nmnat1	-0.441158697076773	0.00525436167015559	0.0538332267666448	315.032199293142	472.798657922228	Downregulated
Ccdc159	-0.52294511981708	0.00526737996574517	0.0539301409600923	256.987308891333	425.602818227032	Downregulated
Bcam	-0.298920139190452	0.00528569230018722	0.0540810907661965	1743.99526301523	2238.02099302051	Downregulated
Mef2a	0.244251150885201	0.00529131002931665	0.0541020383766769	7996.63097626977	6579.2390924188	Upregulated
Gm16025	0.0390721165493934	0.00532834155492909	NA	11.5599716135271	0	Upregulated
Rab26os	0.388204668935065	0.0053288077339344	0.0544487010062765	1569.00945057858	1110.89417957059	Upregulated
Tmem158	-0.308276199222111	0.00534245115233203	0.054539335589322	7671.43156978423	9939.40954609357	Downregulated
Trim2	-0.30158145939916	0.00534839173889294	0.054539335589322	1403.4927616832	1806.61405659772	Downregulated
Nipal3	0.484439421214169	0.00534847572663713	0.054539335589322	390.874059937719	247.02658707897	Upregulated
Tspan6	1.31672254715507	0.00535929887636056	0.054612949477802	34.8701359928057	6.45624831317856	Upregulated
Pafah1b3	-0.23328918659389	0.00536765251564021	0.0546613162429409	23590.7006966953	28383.6785790658	Downregulated
Mcee	-0.273141006440112	0.00538171205130186	0.0547676848310121	3321.33574619092	4156.18561993705	Downregulated
Tmpo	-0.239087030790459	0.00539776102341322	0.0548941428105909	17108.7500316267	20682.6527921283	Downregulated
Peg10	0.0955408715479264	0.00541459207523834	0.0550283794205812	27.7900359817427	3.51265271091599	Upregulated
Gm10791	-0.790642256049009	0.00542093036556368	0.0550558698588381	48.6724620388623	116.083685477754	Downregulated
Sod3	0.261415371129529	0.00542869154057438	0.0550977648454947	9889.38413442543	7990.56404961296	Upregulated
Abhd8	-0.304042692695555	0.00543740939381937	0.0551493069240596	5121.00459045234	6612.26638955602	Downregulated
Mylk	-0.3549467587659	0.00544193787294519	0.0551583174506612	2279.08120941681	3097.26272648928	Downregulated
Obscn	0.0389554409946613	0.00544357825365886	NA	11.4648610374149	0	Upregulated
Ly6a	0.723622213906285	0.00544897110006479	0.0551892813788391	269059.491327627	124935.082183719	Upregulated
Gm29994	0.679416159348857	0.00545411786358912	0.0551892813788391	145.73205438825	71.6985525653018	Upregulated
Sdc3	0.572748572823311	0.00545591919128232	0.0551892813788391	282.631719001254	160.209928508772	Upregulated
Aloxe3	0.610326874964164	0.00546413576626101	0.0552355231928973	209.022538264015	112.850725893592	Upregulated
Spink2	0.847544496754124	0.00547693428969734	0.0553212594555505	1810.58886283092	700.678028085031	Upregulated
Chid1	-0.284201863749324	0.00548059142756535	0.0553212594555505	2779.71455893738	3516.5975672285	Downregulated
Whamm	0.391268616958359	0.00548356970251678	0.0553212594555505	2172.95712214357	1531.36859606214	Upregulated
Gm15856	1.17355745362065	0.00551007436814995	0.0555516679311884	46.3624026211948	10.3718121152216	Upregulated
Gm16062	-0.318004160806448	0.00551733438972898	0.0555878776646032	1228.50855053996	1610.49946980045	Downregulated
Apol8	0.873892332022734	0.00553339873977594	0.0557126851188205	79.0175897724453	29.5037919811566	Upregulated
Ghitm	0.358663998609626	0.00554450461682661	0.0557874358956	37314.5975641931	27431.6308610483	Upregulated
Ppp2r5e	0.2722812441325	0.00555793874011571	0.0558843866130511	4141.00401243314	3313.93398825415	Upregulated
Rad1	-0.273905780860365	0.00556151620223593	0.0558843866130511	2537.15505073073	3176.54729229244	Downregulated
Rcc2	0.241536095628984	0.00556829302260948	0.0559154036922475	11203.3455343687	9237.46594119429	Upregulated
Scarb1	-0.252889377740215	0.0055821413468065	0.0560173429325556	8360.48232339064	10253.0657706683	Downregulated
Pmm1	-0.303705619809492	0.00558663794112535	0.0560253638132842	9837.04267600355	12690.2372700347	Downregulated
Acd	-0.256386231940521	0.00559655814427609	0.0560877285451161	3761.86885275139	4630.73437723839	Downregulated
Orai1	0.350090181374571	0.0056094565333618	0.0561470805861813	8884.79023327852	6555.29033957963	Upregulated
Hp1bp3	0.250919676407884	0.00560989111116469	0.0561470805861813	9138.08912997169	7467.1927111742	Upregulated
Atf4	0.326019640357962	0.0056142379680912	0.0561534969838191	68563.0954078182	51805.5736834141	Upregulated
Smcr8	0.390925119563112	0.00562522136129166	0.0562262396356547	1169.57058483697	823.521241345581	Upregulated
Endog	-0.265787104458801	0.00564311680263551	0.0563679294069452	3397.57095963433	4220.93783542922	Downregulated
Ddb1	-0.270647031119277	0.00566566613897174	0.0565558886718305	24327.276046724	30278.6409286321	Downregulated
Btg2	-0.283458109416029	0.00567138402466081	0.0565756959352767	6011.53991042335	7611.14920255831	Downregulated
Dusp9	-0.271746646070084	0.00568930537226728	0.0567171344118198	8965.6503193639	11222.4703212947	Downregulated
Gpm6b	-0.5304965514187	0.00570042139659825	0.0567791741190227	785.378434848892	1326.44666882843	Downregulated
Pdcd2	0.260196295251439	0.00570302270237924	0.0567791741190227	10944.1352367864	8855.33299124828	Upregulated
Nup37	-0.258628728504407	0.00576359527220538	0.0573445562440762	7974.78293266374	9841.28062292632	Downregulated
Samd8	0.301068844465704	0.00576983993214037	0.0573690186953563	2043.93066831291	1587.28988477501	Upregulated
Id1	0.337229138059425	0.005806131055655	0.0576920025484198	19566.1992336797	14619.4671039196	Upregulated
Gm14199	0.0376759511453085	0.00583355305117166	NA	11.5374032851478	0	Upregulated
Trmt61a	-0.292347947925801	0.00583573347598004	0.0579481450599774	2627.16033067543	3357.25719220045	Downregulated
Atp8b2	0.400508875857233	0.00584823881590898	0.0580342912753561	2234.42112264044	1558.68890347259	Upregulated
Fam220a	-0.551772397110295	0.00586360745376953	0.0581487197296922	164.675188806961	285.665766899046	Downregulated
Tpd52l1	0.374684873293622	0.0058727183375845	0.0581869863982028	2067.58421157166	1484.95631376884	Upregulated
Crybb1	0.745842928896469	0.00587514612217054	0.0581869863982028	127.640077891954	56.31320738634	Upregulated
Atp6v0a2	0.268062158286025	0.00588265731632463	0.0582233222170262	6594.65514654177	5291.2171031172	Upregulated
Fcna	-0.277584899007761	0.0058967762445991	0.0583249676464818	3059.73315572685	3849.47294933794	Downregulated
Slc36a1	0.40534055294114	0.00591714425061026	0.0584882497256994	985.286487578515	680.693193323631	Upregulated
Pi4k2b	0.255739484921517	0.00596791129660142	0.0589141947991751	4757.24995520098	3866.58626908818	Upregulated
Gm43727	0.523947309890692	0.00596801220990786	0.0589141947991751	281.235685228544	167.84721909241	Upregulated
Khdc4	0.318872962888368	0.00602416406825329	0.0593747362313736	1322.38273923629	1006.82852933309	Upregulated
Sh3glb2	-0.243797766691564	0.00602534808798404	0.0593747362313736	6993.69582222195	8500.89570877345	Downregulated
Rarres2	0.12856679705208	0.00602642013620092	0.0593747362313736	33.4660456795018	6.51163031902067	Upregulated
Gspt1	-0.231582823987469	0.00604521608970482	0.0594998385819763	24645.3937852875	29642.0262457637	Downregulated
Bdnf	0.339528576125328	0.00604697099031502	0.0594998385819763	4413.91028304916	3286.44343016611	Upregulated
Plvap	-0.15306843801446	0.00606476372424738	0.0596361873546531	469.367724203654	1820.22439449219	Downregulated
Nampt	0.261722535811977	0.00607703824105423	0.0597181325983753	8961.37196142345	7240.8128998017	Upregulated
Scaper	-0.3804926438841	0.00608460193080114	0.0597225763559486	807.69881205748	1136.28022143662	Downregulated
Hk3	-0.137839243456125	0.00608537305441725	0.0597225763559486	15.56429033543	68.7854310635039	Downregulated
Fam149a	0.411186306007381	0.00609881997225875	0.0597909583841306	922.450606239527	633.214877404136	Upregulated
Plscr1	0.243071127151228	0.00610023240690727	0.0597909583841306	8799.10194261026	7241.31530254183	Upregulated
Serpinb5	0.55515713500006	0.00611207858030375	0.0598683430687413	688.422026307402	393.968140583468	Upregulated
Klf2	-0.788647574936402	0.00612036591912278	0.0599107911966844	60.03737523757	149.437988399966	Downregulated
Cacul1	0.288347601848204	0.00615268316532976	0.0601882556515441	4500.16271516214	3538.25645609037	Upregulated
Fpgs	-0.281314891862315	0.00616589055712485	0.060278541685234	2810.36758672768	3550.40181395505	Downregulated
1700030J22Rik	0.634964283519438	0.00617540079268727	0.0603325907231401	153.047512208296	78.2932558930857	Upregulated
Zfp292	-0.269736104473533	0.00619213067042092	0.0604570593098506	7411.97945914577	9262.34255259008	Downregulated
Nrm	-0.311310247058348	0.00621392295407757	0.0606307627322198	2007.09061581272	2619.40057972005	Downregulated
Acadm	-0.250654622626733	0.00624068425398492	0.0608526953028529	5329.73050447824	6536.08481758757	Downregulated
Slc25a33	0.333298043454735	0.00625182980608106	0.0609155727859497	5026.94988851136	3752.98510301818	Upregulated
Arrb1	-0.40976883113149	0.00625517265590561	0.0609155727859497	1286.62112923571	1878.63523034293	Downregulated
Pvr	0.276930060043286	0.00626223815906183	0.060932337378414	7044.04322789705	5570.99407730417	Upregulated
Snhg17	0.280430215709384	0.00626493642417799	0.060932337378414	4556.25863940034	3610.77871101318	Upregulated
Glt1d1	-0.386933783091402	0.00628246328023583	0.0610540563344523	560.03395760974	794.796902106272	Downregulated
Polr3h	-0.266472448117739	0.00628550966024851	0.0610540563344523	7609.73384615417	9474.12878550563	Downregulated
Adamts6	0.562397650874577	0.00629202051777362	0.061078146640502	261.273740063573	147.728033976463	Upregulated
Gm12059	0.946952813456721	0.00630468152448218	0.0611618688479376	52.2963384563164	15.5085631433347	Upregulated
Mttp	-0.329512480380781	0.00632551349677927	0.0613246999467027	855.80706588686	1139.11583612474	Downregulated
Homer3	0.37062199908256	0.00632971497415571	0.0613261962937222	2979.05680216412	2139.46042614173	Upregulated
Dtna	0.376129012609511	0.00635929222996383	0.0615554177726792	648.714144736063	462.814519847902	Upregulated
E2f4	-0.231679878462073	0.00636149833247644	0.0615554177726792	10589.1791137809	12739.9214752777	Downregulated
Acsbg1	0.272150444310068	0.00637342940207451	0.0616092507349072	3871.61523183986	3093.31522705175	Upregulated
Ubac1	-0.268255336104682	0.00637519337110371	0.0616092507349072	3812.96097988062	4755.52284846102	Downregulated
Pdzk1ip1	0.138255262697054	0.00639915764050661	0.0618014249372828	37.4203904820512	7.99727362161249	Upregulated
Pnpla7	0.568348552794302	0.00642264905633241	0.0619887905417866	851.456165698672	475.710457861512	Upregulated
Alg14	-0.286096475121038	0.00643996435525742	0.0621163461968273	2364.9629071329	3005.61245638808	Downregulated
Ctla4	-0.0746571846793001	0.00646829913770597	0.0623499598178489	1.54917480876971	19.4241269453778	Downregulated
Ptpn22	0.32524161792872	0.00650319705604385	0.0626465003116544	5622.82280224962	4246.21707797112	Upregulated
Syf2	0.292612766048262	0.00652343955518761	0.0627933494782828	18562.6047942287	14552.9379996903	Upregulated
Emc10	-0.250316758896774	0.00652881338148705	0.0627933494782828	7711.78110584015	9449.07795874471	Downregulated
Ttc32	-0.345285433090597	0.00653138308029114	0.0627933494782828	2219.31143484179	3006.33931022162	Downregulated
1700019L13Rik	0.51131646788727	0.00653501696873569	0.0627933494782828	270.659062229709	163.098142105192	Upregulated
Ly6c1	0.634580465004973	0.00655958347317449	0.0629894603098942	152472.029155451	77327.3868198405	Upregulated
Patl2	0.175215953220159	0.00660861626791585	0.063420115457713	47.005608325601	12.5372765381511	Upregulated
Cytip	-0.176796834778862	0.00664630989638481	0.063741477126531	25.2623498208765	89.6370362080878	Downregulated
Car6	0.481775714354783	0.00666503737878941	0.06388065237242	1581.89131242368	989.342772592181	Upregulated
1700063D05Rik	0.480002692231807	0.00667042128250202	0.063891841778605	348.27256168885	218.41169028883	Upregulated
Dhtkd1	0.0360452300270111	0.00670545893883705	NA	11.392318789682	0	Upregulated
Gm14139	0.380566689981459	0.00674320974751619	0.0645482358206651	1592.20193605337	1131.87456887463	Upregulated
Stbd1	0.307521490043144	0.00677000905294667	0.0647606718890836	3371.99910846333	2593.0204448464	Upregulated
Wasl	0.258142316415193	0.0067739500392132	0.0647606718890836	4132.35055130033	3346.41463303557	Upregulated
Angptl4	-0.281146933401528	0.00682289634970772	0.0651874832201268	8604.67649253056	10884.4734252074	Downregulated
Ap5s1	0.301005521554707	0.00686377195784482	0.0655366959528813	1559.17758241626	1206.78806087632	Upregulated
2310033P09Rik	-0.246514367207488	0.00689233193387957	0.0657679507519377	4077.75704722954	4980.2246410455	Downregulated
Ranbp10	0.286561457819545	0.00691802258311197	0.0659603488167751	2435.8074259157	1915.16432774592	Upregulated
Ccnf	-0.284105949356484	0.00692120072716111	0.0659603488167751	2991.31959454421	3799.76015144699	Downregulated
Il15	0.17738586249833	0.00693103639518901	0.0660125672509737	3210.15955594753	934.922364232133	Upregulated
D5Ertd615e	0.546150536006723	0.00693660938376544	0.0660241469800237	280.271685664233	160.167000455618	Upregulated
Lrba	-0.362799996317091	0.00696710471352074	0.0662727794877462	703.663904798331	973.612681425478	Downregulated
Ddx19b	0.303823942720361	0.00698244771875348	0.0663770578935204	1740.96623636742	1344.10824244201	Upregulated
Vps13a	-0.268061869944426	0.00699772759396591	0.06648060578769	5621.43157235712	7019.87283898191	Downregulated
Ccnb2	-0.245287508777339	0.00702851194551999	0.0667312290165817	11342.7938354864	13840.3175617261	Downregulated
Sync	-0.619438370937554	0.00703377430600844	0.0667393751151821	106.825356819972	210.011505576091	Downregulated
Abcb8	-0.320472095803206	0.00703998895071054	0.0667565410326138	2160.72812383688	2849.6892071095	Downregulated
Pip5k1a	0.269271239170073	0.00706831975036522	0.0669832702797274	7179.57104505032	5725.52046245652	Upregulated
Uggt1	-0.290030258748283	0.0070759658137327	0.0669957217858136	4834.12673967301	6176.73801827559	Downregulated
Nav3	-0.275888857640908	0.00707847624754752	0.0669957217858136	2085.53270486589	2625.60496588191	Downregulated
Echs1	-0.237258567845852	0.00709934115411468	0.0671512587442571	10377.2839258744	12570.4335992554	Downregulated
Dkc1	-0.22722751320203	0.00710725049386302	0.0671841339572715	10838.926726378	12993.2478355075	Downregulated
Myl6b	-0.387420876602852	0.00712503394326163	0.0673102489664859	390.33080207202	557.615998087023	Downregulated
Qdpr	-0.245999356490068	0.00713510391042764	0.0673334160684621	5879.94068384863	7180.97298424421	Downregulated
Lipt2	-0.339680515513142	0.00713637340499902	0.0673334160684621	1125.141018607	1517.85100203157	Downregulated
Gzmd	0.112984016458503	0.00717842708302644	0.0676880557492841	49.0126049491475	9.39984391544114	Upregulated
Parp10	0.755286820111705	0.00718492557922756	0.0677071998146985	6063.55583786988	2383.87042340343	Upregulated
Itga6	0.292865737394781	0.00719407055132729	0.067751243669523	33578.269787523	26236.4083884554	Upregulated
Zup1	0.332855899929208	0.00722912632809896	0.0680391001550829	2257.12357682926	1685.81455133076	Upregulated
Bmp10	0.0349113644585317	0.00723810444263828	NA	11.3471821329233	0	Upregulated
Dock5	-0.289443100858511	0.0072419632865689	0.0680840415039953	1425.153803415	1819.99730027373	Downregulated
Mutyh	-0.428486106777866	0.00724397211959657	0.0680840415039953	445.330536053643	669.328609763309	Downregulated
Gm29680	0.745807785515207	0.00724738064712892	0.0680840415039953	84.3083199031607	34.0437948976952	Upregulated
Metrn	-0.261716669504521	0.00727533030622931	0.0683042627820897	5812.47659375133	7217.17111117466	Downregulated
Urm1	0.334972410140656	0.00729894261738228	0.0684835154682314	7926.62317038637	5896.6006411331	Upregulated
Cxcl9	-0.0893806451646126	0.00732374877873116	0.0686737408688819	272.764388707367	1621.74946463406	Downregulated
Schip1	-0.326876262867788	0.00733477942595226	0.0687346398524765	1223.75946029034	1629.03602311733	Downregulated
Col11a2	0.569031392444034	0.00736237418803249	0.0689505908969446	190.422766033589	104.035176137037	Upregulated
Mmab	-0.399851796527225	0.00740623033151442	0.0693184732633959	1038.26793242681	1507.64665749639	Downregulated
Rab22a	0.301661861267512	0.00742523774234581	0.0694534737714605	8822.71843913524	6848.23327405183	Upregulated
Plbd1	-0.173781409765404	0.00744365347574611	0.0695827767538438	15.8496220637667	56.1069164132039	Downregulated
Plagl2	0.336538071171714	0.00753408193093297	0.0703846754003867	991.460618485215	736.751615488594	Upregulated
Ms4a4b	-0.14751155535571	0.00753948692889624	0.0703917716781052	22.3090846988029	86.4746956800004	Downregulated
Stap2	-0.302508715856853	0.00754775780144229	0.0704255997322999	1705.19496853285	2211.90253112584	Downregulated
Igf2bp1	0.746573078064405	0.00758191414298139	0.0706154225331819	78.274436229332	29.8790120693626	Upregulated
Emc2	-0.25691390178348	0.00758205761840855	0.0706154225331819	7191.72261377311	8897.13847628399	Downregulated
Tmem97	-0.254247330967171	0.00758208225839681	0.0706154225331819	11253.8057816857	13888.4923973512	Downregulated
Zfp296	0.447827768995946	0.0075954568313709	0.0706965340084541	2590.77007683181	1676.28738479088	Upregulated
D330050I16Rik	-0.300990969985298	0.00761128690530201	0.0708003870325607	1009.30272538474	1306.82181710501	Downregulated
Stk35	0.318890660458391	0.007631480906377	0.0709446810885465	2175.68308599726	1648.85895649378	Upregulated
Ing1	-0.265450177511891	0.00764728486914102	0.0710480120307136	5743.42788340489	7172.76955962198	Downregulated
Socs6	0.260829832093454	0.00765391471713298	0.0710660353607328	3198.0885025571	2579.1387631178	Upregulated
Bace2	0.112860200768698	0.0076587280285763	0.0710671805370586	30.0323904142721	5.51197111631911	Upregulated
Rpe	0.276282367695924	0.0076703214706071	0.0711312002717927	2991.87576290429	2374.46341178536	Upregulated
Myd88	0.355246900958648	0.00768071684002531	0.0711718375364742	3246.90122852003	2359.08231123897	Upregulated
Dcps	-0.230482529942974	0.00768409728830409	0.0711718375364742	7492.78967145894	9016.55781600999	Downregulated
Bco1	0.447749506053328	0.00770668228763045	0.0713098113114401	554.269292583059	358.465071823588	Upregulated
Gm39469	-0.373544886510425	0.00771156722958835	0.0713098113114401	409.809137815836	577.498418129371	Downregulated
Gm49662	0.0546569207296881	0.00771673134581133	0.0713098113114401	18.237060991762	0.485984099890253	Upregulated
Cmtm4	0.293372223786658	0.00771781763022251	0.0713098113114401	20782.6626519652	16224.9535223837	Upregulated
Klk6	0.587115019849485	0.00772278135893222	0.0713121913052406	695.995410264811	366.239355886803	Upregulated
Zbtb32	0.31099662491519	0.0077412960818437	0.0714396221243469	6501.90136779738	4969.58294663118	Upregulated
Snrnp48	0.291403010852804	0.00775172296251864	0.0714923055697169	18154.2449000741	14193.8704735876	Upregulated
Isca2	0.266394629114535	0.0077682372187142	0.0716010331965792	11858.5562552383	9486.92641346025	Upregulated
Rab34	-0.235547323203114	0.00777911587681634	0.071657716037324	13465.8871780672	16305.2861016653	Downregulated
Usp17ld	0.0354596790257865	0.00782247832834325	NA	10.6540025091636	0	Upregulated
1810059H22Rik	-0.37444419203065	0.00783447958369309	0.0721238573096606	468.061980435653	660.460461098455	Downregulated
Zdhhc5	0.258867690745226	0.00787210092180874	0.0724261962769689	3091.65002659758	2496.83719955877	Upregulated
Nars	0.292699880922472	0.0078876215454492	0.0725249570862814	40191.6215183118	31326.2530190178	Upregulated
Dkk3	0.0355425663723041	0.00789272945776601	NA	10.5588919330514	0	Upregulated
AF067061	0.0355425663723041	0.00789272945776601	NA	10.5588919330514	0	Upregulated
Tmc6	0.327217771515859	0.00789906518215511	0.0725518625467406	1376.42814817879	1032.00417556593	Upregulated
Rpl10-ps3	0.240814396462946	0.0079027242011804	0.0725518625467406	5093.87710922538	4189.73654297725	Upregulated
Katnal2	-0.516100345716359	0.00790522311035471	0.0725518625467406	158.125452858408	270.849478828737	Downregulated
A630089N07Rik	-0.316205816419671	0.00791797136111201	0.0725518625467406	902.603104009857	1188.52973915117	Downregulated
Gm15472	0.321172639629741	0.00791902620292646	0.0725518625467406	1089.46164207053	822.621213764389	Upregulated
Chst12	-0.346578817655224	0.00791927543405985	0.0725518625467406	2435.1625855355	3326.43111983669	Downregulated
Gsdmc3	0.146191327365029	0.00794101144775442	0.0727070371406784	38.7567758102171	9.4829169242043	Upregulated
Arl4c	-0.112820898775471	0.00796278329691727	0.0728623522332049	11.6776505180186	56.4544454984889	Downregulated
Zbtb7c	0.258379689029436	0.0079685761502111	0.0728713544985811	2802.15745231306	2264.07996824928	Upregulated
Cdc20	-0.222386122361387	0.00797493183060123	0.0728854897642342	12319.4945669172	14715.4377921764	Downregulated
Wdr77	-0.24264843208157	0.00799383930117621	0.0730142537255715	5295.24888402166	6452.32662329137	Downregulated
Ccdc6	0.255160072715368	0.00801200836885842	0.0731361221766937	3430.17617286623	2780.8913220933	Upregulated
Zwint	0.305072246979858	0.00806443653139096	0.0735703833595227	15322.9465146634	11818.2509274371	Upregulated
Pde2a	0.39342862717287	0.00809926495043717	0.0738436593224877	996.354776539101	688.77486151652	Upregulated
Myo7a	-0.378245128745061	0.00810565548272136	0.0738574849847726	521.394860704014	739.858574010839	Downregulated
Ptgr1	-0.29150379969734	0.00811946379714434	0.0739388430998366	2116.15994504981	2717.46827474134	Downregulated
Alox5ap	-0.334690997406202	0.00816512392981402	0.0743099837288119	687.65630443591	926.585770845351	Downregulated
Ncoa3	0.272420207023346	0.00817743654212174	0.0743773685010628	3712.40166195665	2956.77595976294	Upregulated
Mterf1a	0.365297969429321	0.00818447760082112	0.0743967541003254	646.046211342326	462.605445777222	Upregulated
Cnot6l	0.254385430770826	0.0082316295986646	0.0747805055806743	5085.30910083469	4124.27827689685	Upregulated
Chordc1	0.23716220234133	0.00825662313226386	0.0749626185279774	14110.4825778372	11636.9595164678	Upregulated
Odf3l1	0.567358450334863	0.00830314338598827	0.0753398393580122	332.448727231462	177.644407903891	Upregulated
Traf4	0.278764501365859	0.00831369253637822	0.0753904147239612	4210.12526502732	3327.81434842023	Upregulated
Qrich2	-0.145883030522293	0.00833021236563588	0.0754683378441262	9.82057565253294	39.4726930052511	Downregulated
Plekhm3	0.474994133120669	0.00833224636792867	0.0754683378441262	315.462615516944	194.918307476572	Upregulated
Hscb	0.261862589625184	0.00835384601908627	0.0756187746279655	2791.31644792967	2245.55719044761	Upregulated
Ppp6r1	0.292970667878137	0.00837497728820339	0.0757389247645286	2812.47292989653	2187.82763725224	Upregulated
Lncppara	0.438890877167252	0.00837711594439055	0.0757389247645286	545.15317237288	353.771376842212	Upregulated
Phldb3	0.372526587130601	0.00838268009413363	0.0757440378452038	887.053325462211	628.723368735838	Upregulated
Gsto1	0.262181925084348	0.00839316366794485	0.0757935691658929	83963.7809570915	67110.4233528435	Upregulated
Nt5c3	0.310903046440548	0.00840457102947606	0.0758513786835323	5808.5867847295	4430.77484569516	Upregulated
Mettl25	-0.381813060305889	0.00841681803869299	0.0759166927025684	378.915914953959	541.661595799408	Downregulated
Ldha	-0.232701811408948	0.00845457851515883	0.0762119144795965	198804.213116648	239986.547742214	Downregulated
Gldc	0.307812198987599	0.00851029409403004	0.0766685412644692	2110.51616151443	1613.96641136067	Upregulated
Apobec1	0.293309498759811	0.00851668169287747	0.0766804977374761	3783.82329944331	2942.65619139823	Upregulated
Tmem140	0.664131277153578	0.00855412323315291	0.0769718701615001	3442.76144385559	1352.43106031359	Upregulated
Helt	-0.393491484657857	0.00856916358089472	0.0770614455437968	365.561736197489	530.514435602397	Downregulated
8430426J06Rik	-0.589772629005436	0.00858440592257329	0.077111379139203	37.9910539387245	99.9811573203884	Downregulated
Gimap4	-0.138060070216155	0.00858549603993633	0.077111379139203	13.204256998409	52.8310287758887	Downregulated
Gm3550	-0.390301203478152	0.00858998270883486	0.077111379139203	337.32355292616	487.836474015905	Downregulated
Nrgn	-0.145613399334157	0.00867211200209598	0.0778025536813265	16.4476911114142	63.2402027491765	Downregulated
Eea1	0.223125402376924	0.00868314470940859	0.0778554389240641	13475.9801749537	11272.7166958888	Upregulated
Brca2	-0.329484220733454	0.00870854705703896	0.0779622412845631	1596.04664180083	2140.97508200976	Downregulated
Rhox7b	-0.580298291720369	0.00870859803839851	0.0779622412845631	73.4141223224191	143.228176015534	Downregulated
Ccdc102a	-0.363652490771832	0.00871650188869447	0.0779622412845631	573.483246942322	802.139262512924	Downregulated
Ramp1	-0.15672964008938	0.0087207590108421	0.0779622412845631	218.288563541064	752.959341462556	Downregulated
Mpp7	-0.275691643406075	0.00872078129593707	0.0779622412845631	1990.71384896444	2512.85943780491	Downregulated
Kif11	-0.25397378794007	0.00882242031002677	0.0788198750313839	7447.91837980419	9191.15753515508	Downregulated
Il6	0.114815791794177	0.00882711858564367	0.0788198750313839	37.0399481776023	7.59436253048539	Upregulated
Fam20a	0.309076739821615	0.00883902235790646	0.0788796853883137	1059.80969396071	808.865533097711	Upregulated
Lmbrd1	0.271316365036416	0.00885556340510017	0.078980784153904	3478.39243107491	2766.2203767952	Upregulated
Rab7	0.276761530189655	0.00886933433540698	0.0790570724614247	23369.325209576	18531.7905605407	Upregulated
Kazald1	-0.361584919954968	0.00887915816389606	0.0790981091461005	2279.47938278704	3182.04666948356	Downregulated
Kntc1	-0.313429807750899	0.00888518892966718	0.0791053277621897	1316.22955867337	1733.39938662936	Downregulated
Spink10	0.520459476609639	0.00889365100281791	0.079134171254081	353.695482511842	202.306379033921	Upregulated
Prkce	0.321559568597251	0.00892761631857156	0.0793897711709594	1439.28821583075	1081.79329868056	Upregulated
Ugt2b34	0.0710796401297497	0.00899069798352058	0.0798349440951271	21.140352194482	1.97162740248207	Upregulated
Wdr34	-0.337620398706129	0.00899273459530738	0.0798349440951271	1152.60058620364	1563.79371886521	Downregulated
Picalm	0.246464491417737	0.00899496869954947	0.0798349440951271	6425.98693152269	5248.10019014402	Upregulated
Psmc3ip	-0.288959705184459	0.00899875170028886	0.0798349440951271	3013.23856241338	3863.77688386795	Downregulated
Rad9b	-0.372400890606	0.00901898230458988	0.079967606121387	596.901415700902	845.059555368104	Downregulated
Cd3e	-0.0803103652069708	0.00904127922388177	0.0801184234382927	2.55025448924545	21.3957543478599	Downregulated
Trim43b	0.152523151738974	0.00906712505426121	0.080300494416844	46.53005544504	12.5372765381511	Upregulated
Glra1	0.642238735128833	0.0090788206998836	0.0803358107682352	81.9482865661396	33.9884128918531	Upregulated
Ppp1r18	0.316538777776904	0.00908171608565874	0.0803358107682352	9245.26435430071	6997.62158661356	Upregulated
Snap23	0.26451239299532	0.00909480349840957	0.080404642597083	2986.03210038269	2392.95571548657	Upregulated
Gm867	0.378758520052157	0.00912914822061558	0.0806612145696722	1411.86250907227	989.061757902913	Upregulated
Snrnp200	-0.262432140593907	0.00915307002676625	0.0808254487853083	6178.6073754209	7705.09225970688	Downregulated
Dip2a	-0.326539551159678	0.00916261105839139	0.0808625773836952	1067.91182399603	1429.44760700224	Downregulated
Abcd1	-0.359360181041943	0.00917164357043648	0.0808901755992668	1449.81324692564	2027.24116709275	Downregulated
Akap11	-0.368684538380071	0.00917780840188124	0.0808901755992668	1195.6502317421	1686.88058495696	Downregulated
Hps1	-0.289129567567925	0.00918175292224238	0.0808901755992668	2613.32092451321	3354.77188969516	Downregulated
Hnrnpl	0.226521484746413	0.0092016859922972	0.081004702121785	11029.3365819172	9187.92457557092	Upregulated
Mcm3	-0.224821150424119	0.00920544427200645	0.081004702121785	14150.6224435434	16964.8687999629	Downregulated
Fdxr	-0.277797345885095	0.00921703144847827	0.0810595923034192	2293.45259762613	2906.16988207588	Downregulated
Ltbp3	-0.419381094547945	0.00922398075231809	0.0810736544894872	2005.24801935263	3030.94179468575	Downregulated
Bmp7	-0.522434280817533	0.0092709357574009	0.0814391243663164	129.239226620077	230.321744614942	Downregulated
Sh3bgrl2	0.255382519485018	0.00931486447575434	0.0817776022022628	2738.49136339544	2214.85023138816	Upregulated
Per3	-0.368948565365212	0.0093393729304699	0.0819452912654374	698.966406452669	987.380816044844	Downregulated
Flnb	0.239036237954878	0.00934661140615045	0.0819613441188645	14962.7866154155	12306.9386548409	Upregulated
Gdap1l1	0.540630864497156	0.00936903987724747	0.0821105039097345	197.099855411824	107.353991827505	Upregulated
Traf1	-0.233102455870283	0.00938439068621396	0.082197498305318	6267.7437830686	7577.35170361684	Downregulated
Ttyh1	0.176940630051001	0.00939751981874589	0.0822649438552608	57.917536972127	17.590954557501	Upregulated
Rnase4	0.24253660964347	0.00940891571567201	0.082265038511694	5977.10989856192	4898.11413140937	Upregulated
Ndufs1	-0.237246400167932	0.00941144947615987	0.082265038511694	4786.45697529922	5810.88327338711	Downregulated
Arhgef10	-0.360952579840544	0.009413817513316	0.082265038511694	572.902908960459	800.893167381476	Downregulated
Cops3	-0.237924476491974	0.0094410263813475	0.082447645021053	8120.2748086716	9864.75466402829	Downregulated
Ccno	-0.445525585181511	0.00944590267940607	0.082447645021053	205.126223921414	322.514702384398	Downregulated
Tmod3	0.2391586814709	0.00945103671890511	0.082447645021053	7665.60408710858	6303.89942648428	Upregulated
Pdrg1	0.346047963262	0.009537879457436	0.0831549752551925	8073.68517154678	5906.43094717007	Upregulated
Bach1	0.24255823514323	0.00954542759443406	0.0831549752551925	4687.45327074002	3841.50761135183	Upregulated
Dnase2a	0.283518325347052	0.0095531470510826	0.0831549752551925	1548.13346307746	1215.29900960074	Upregulated
Gm5617	-0.282889009085254	0.00955406928788294	0.0831549752551925	3342.41483195626	4261.45722035039	Downregulated
Ankrd9	-0.230629480425532	0.00961123306176342	0.0836044859844438	6676.70338094661	8062.84425321212	Downregulated
Ly6k	0.0699815260008645	0.009639106058599	0.0837988376970457	24.5240335403581	2.54068451113548	Upregulated
Tmem8	-0.329573880452119	0.00966921400561818	0.0840123852219795	994.642786169081	1337.8209232439	Downregulated
Sgo1	-0.235307097835323	0.00967637375517086	0.0840264134739851	4540.16558629581	5503.30529393985	Downregulated
Ext1	-0.323628516687418	0.00968615163624378	0.0840631476197033	1854.7233727338	2481.51412414325	Downregulated
Gm11730	-0.033539663546652	0.00969728230619645	NA	0	10.0242830299367	Downregulated
Ndel1	0.259954044131441	0.00970981785050251	0.084207557699343	4948.33045541795	3981.08189654429	Upregulated
Sertad1	0.320173478312378	0.00971390555391352	0.084207557699343	8548.19048484509	6424.92206128216	Upregulated
Serp1	0.256472352825936	0.00974641900550546	0.0844411018813174	29292.7830186118	23675.4057707159	Upregulated
Crtam	0.143132212300089	0.00977589256811577	0.0846480571912333	43.7170375558372	11.4268533237653	Upregulated
Zmym3	-0.355057333650326	0.00981187362353256	0.0848846026254054	537.652330663204	748.910888840995	Downregulated
Retn	0.590112663231202	0.00981441455815417	0.0848846026254054	129.864701258699	54.8552550866693	Upregulated
Ocstamp	-0.587235932591889	0.00985776813582705	0.0852109301552694	57.4419840915659	125.209402461528	Downregulated
Fhl2	0.31022980624453	0.00986600467698821	0.0852335056273674	33424.5888109002	25466.4880195823	Upregulated
Tbpl1	0.352036519469783	0.00987566620516576	0.0852683589782774	8390.15210271339	6094.80596863716	Upregulated
Dguok	-0.253740517998716	0.00991785407021982	0.0855838512107294	6591.36494109622	8146.16057305157	Downregulated
Rcor2	-0.323454021543362	0.00994878393947667	0.0858018913118327	3803.41120747745	5087.08151638294	Downregulated
Hist1h4b	-0.578214185830069	0.00996952908747434	0.0858575390738167	79.9864265993519	172.870423011296	Downregulated
Ubn1	0.249496144323607	0.00997103450565567	0.0858575390738167	6802.32842236562	5532.70813273698	Upregulated
Hoga1	-0.510296096159705	0.00997223445983748	0.0858575390738167	119.151050304992	210.691326696429	Downregulated
Dglucy	-0.403354267005778	0.00999942008408805	0.0860099025211379	410.913384613019	610.696245889202	Downregulated
Acp2	-0.323204113643442	0.0100087340688812	0.0860099025211379	660.124194591529	882.520476015263	Downregulated
Arg1	-0.125735045832802	0.0100127258510083	0.0860099025211379	14.3955578311092	58.727890835559	Downregulated
Gm49066	0.312688908394644	0.0100150628448523	0.0860099025211379	1683.05515464248	1275.40456282475	Upregulated
Pnkd	-0.23496079201126	0.0100183117501358	0.0860099025211379	7790.24576322171	9441.6857825273	Downregulated
C230038L03Rik	-0.448440017086055	0.0100255375498931	0.0860231995999602	200.786599551821	319.072668729557	Downregulated
Ptprc	-0.196575446605088	0.0100465212556967	0.0861544632640474	63.4436249118254	185.846650936126	Downregulated
Irgm1	0.234819412931462	0.0100594684467391	0.0861738569690729	8779.8509748996	3219.77538919484	Upregulated
Tlr4	0.327991614533813	0.0100601566012202	0.0861738569690729	975.017764636395	725.297071161908	Upregulated
2310022B05Rik	0.223001114579282	0.010070758418612	0.0862159335125577	7882.06941993113	6583.63096946559	Upregulated
Arhgap30	0.238888249069303	0.010089589910779	0.0862907090204358	7515.48565370939	6166.20826946296	Upregulated
Rmnd1	-0.289926384312683	0.0100908820949127	0.0862907090204358	1637.20214904882	2107.21786799642	Downregulated
Aqp8	-0.475210357885243	0.0101350897758061	0.0865759294404899	613.218534104635	1023.5858307329	Downregulated
Depdc1a	-0.263815479854412	0.0101402443672926	0.0865759294404899	2329.45600399169	2911.21110614254	Downregulated
2810029C07Rik	0.427336413526496	0.010141376279078	0.0865759294404899	418.638308313083	271.83668407875	Upregulated
Cep57l1	-0.30306750264397	0.0101503834843056	0.0866040320595062	1565.81113643114	2044.95241654456	Downregulated
Tmem19	-0.28747231121654	0.0102164359197764	0.0871185444526572	1669.49784423941	2141.94016245194	Downregulated
Def8	-0.317493361163924	0.01023331629405	0.0871707596384676	1406.51695106841	1869.35714285683	Downregulated
Pak3	-0.326472136252248	0.0102340646338569	0.0871707596384676	574.321511061547	771.973669559206	Downregulated
Gm45515	-0.145882029697351	0.0102686077594107	0.0874158502125562	21.5207944989309	75.9034803492442	Downregulated
Nes	-0.242267641149429	0.0102784237472386	0.0874502835720976	5896.13043213149	7203.80999230648	Downregulated
Slc7a4	-0.46061704673473	0.0102937317843171	0.0875313791962725	227.765777005312	370.516364261849	Downregulated
Uhrf1bp1l	0.249008427533166	0.0103020157709767	0.0875526892751597	2769.98265530496	2252.37620489631	Upregulated
Arl5b	0.308045417824604	0.0103342489044954	0.087767655880111	1218.69281215002	927.686523204592	Upregulated
Pip4p1	0.259165345891757	0.0103476042054905	0.087767655880111	6933.55369526546	5538.72689119851	Upregulated
Gm29650	0.456408183649471	0.0103485269499555	0.087767655880111	250.655199685978	155.239323498185	Upregulated
Wipi2	0.312302096787329	0.0103504785229168	0.087767655880111	11551.3409043258	8741.45783821913	Upregulated
Mafb	-0.473666932961652	0.0103657217413759	0.0878477525431032	98.454008137502	235.13176980309	Downregulated
Mrvi1	-0.169055649540274	0.0103753055398037	0.0878798238371407	14.5632106549543	47.8728777179907	Downregulated
Birc6	-0.268245453405165	0.0104135981024681	0.0881548894115641	7407.1836142548	9303.20390040144	Downregulated
Zfp36l2	0.221414538061107	0.0104209973029713	0.0881640898314761	15874.5026036664	13253.8126798898	Upregulated
Gm16124	0.483519162764294	0.0104263214530459	0.0881640898314761	235.136046007307	138.771246107758	Upregulated
Tnfrsf18	-0.130611078772419	0.0104631236294796	0.088389166387769	9.00971712428164	36.5290974029885	Downregulated
2700097O09Rik	-0.262359051220555	0.0104646053256555	0.088389166387769	1599.35134234297	1996.40806699887	Downregulated
Slc16a3	-0.14281446639757	0.0104832930363797	0.0884587720189586	26.9066352057585	95.0811713658761	Downregulated
Smyd2	-0.230702729148187	0.0104845215169306	0.0884587720189586	6069.27209688823	7340.58616464141	Downregulated
Yap1	0.258597937126205	0.0105191979893672	0.0886962660557319	2842.87608809006	2287.24662522158	Upregulated
Dtx4	-0.347505623905576	0.0105259382427198	0.0886962660557319	1000.80724255059	1382.1894975436	Downregulated
Tmem151a	0.293324467898458	0.0105302304912731	0.0886962660557319	1258.12825579621	973.778827443004	Upregulated
Syk	-0.124985640622954	0.0105555015107346	0.0888211751770192	14.5857789833336	58.3153088892868	Downregulated
Itpka	-0.299746743062291	0.0105623072585995	0.0888211751770192	33.0356294556994	84.3341391624484	Downregulated
Aqp1	0.257882719699339	0.0105626448669563	0.0888211751770192	11949.236983741	9622.29987552884	Upregulated
Tacc2	0.26029998373761	0.0105862651594833	0.0889362602370928	3703.06953298787	2974.04297157801	Upregulated
Ropn1l	-0.354786346081049	0.0105880692580819	0.0889362602370928	444.244020322245	619.8039427252	Downregulated
Ccdc74a	-0.426508323932242	0.0106005845825449	0.0889920543929652	303.417416497666	469.117076096242	Downregulated
Scgb1a1	0.0669817221754069	0.0106355264555065	0.0892131251810235	57.98040469467	7.10837843059514	Upregulated
Tspan4	-0.254161929493128	0.0106386931434112	0.0892131251810235	18607.1649164752	23032.1368978538	Downregulated
Fbxl13	-0.550116971204842	0.0106570808922352	0.0893178909071016	76.4399296922256	155.319613409404	Downregulated
Ablim3	0.303383178077623	0.0107158000738147	0.0897198328079989	1078.42235999433	824.195496270831	Upregulated
Papss1	-0.241438462523788	0.0107225508608433	0.0897198328079989	4649.92969645007	5678.9877452964	Downregulated
Samhd1	0.372394471661101	0.0107303564726161	0.0897198328079989	8235.77786301093	5765.81873927187	Upregulated
Syce2	-0.265681532550182	0.0107310643469317	0.0897198328079989	8001.44134963971	10030.2106460418	Downregulated
Hmgcl	-0.273024210694813	0.0107403313560542	0.0897198328079989	2782.87095570606	3521.88376568888	Downregulated
Trim65	-0.317302832460784	0.0107405646877655	0.0897198328079989	1418.00438043421	1886.80143307961	Downregulated
AW112010	-0.11950041732265	0.0108021838837783	0.090184844292503	3755.99131270042	15118.2135694941	Downregulated
Trp53inp2	-0.486762219154512	0.0108883585204456	0.0908542382490707	182.309343488481	314.58804781886	Downregulated
Zfp414	0.289002666148493	0.0109290330366501	0.0911434439209459	1477.83220216036	1148.71918791578	Upregulated
Ifrd1	0.327416008093156	0.0109469882643056	0.0912429665396167	40032.8029692856	29896.1231495526	Upregulated
Smchd1	-0.235459128969744	0.0109588918083874	0.0912919667798208	8839.50780768558	10731.3069622407	Downregulated
Gas2l3	-0.294791675693129	0.0109795752948034	0.0914140134297564	1774.26301123848	2300.05378405882	Downregulated
Gm16630	0.0148411137951745	0.0109866172105318	0.091422411087967	40.4333040486683	0	Upregulated
Dhrs13	-0.249788848073242	0.0110042122416011	0.0914759309876914	2905.4363122259	3581.55182906124	Downregulated
Slc39a10	-0.348752503390047	0.0110051225625659	0.0914759309876914	3081.36031992929	4274.21894798197	Downregulated
Cpq	-0.243865673024195	0.0110298733528811	0.0916313985286223	3025.04196506767	3709.31861461916	Downregulated
C77080	0.237009645129711	0.0110811495701493	0.091964315533509	7097.0826865141	5839.35985513516	Upregulated
Plek	-0.2891041807883	0.0110870675844221	0.091964315533509	57.7724524766612	144.273546368932	Downregulated
Gtf3a	-0.230318073922258	0.0110918621540433	0.091964315533509	24406.9498695336	29485.901991762	Downregulated
Gm41442	0.370806922746582	0.0110942235065831	0.091964315533509	668.011933852844	467.936033825782	Upregulated
Ptpn12	0.260867653840302	0.0111074676729901	0.0920237603328696	4997.80088218188	4005.21773861882	Upregulated
Park7	-0.22835895761139	0.011124873491717	0.0921176000109222	37551.2551290503	45246.641067129	Downregulated
Adamts1	0.334253170679619	0.011149135163492	0.0922680748948088	3846.49799989683	2826.72063179022	Upregulated
Rtel1	-0.267926793665683	0.0111683255216146	0.0923319011119568	1413.9936231563	1778.57788777138	Downregulated
Med19	0.265762059807214	0.0111690341673739	0.0923319011119568	9320.28566520065	7435.42514471111	Upregulated
Trappc6a	-0.232988041667217	0.0111766301439898	0.0923443165604565	11626.6571213321	14082.2766952706	Downregulated
Magohb	-0.241663635306392	0.0111937728449503	0.0924355530896634	13228.4185376962	16157.7297799014	Downregulated
Eya2	-0.443242643785766	0.0112080306608662	0.0925028805033258	423.559871957944	681.71776043171	Downregulated
Dock10	0.473783259178144	0.0112219002557555	0.0925669322675359	529.730747254916	313.609191861478	Upregulated
Tmem80	0.257421135849798	0.0112990604950895	0.0931527005887327	2484.58951031846	1999.64102658303	Upregulated
Gm49890	0.325152331577105	0.0113129065542422	0.0932161354086089	791.067355041032	588.371451394715	Upregulated
Lyg1	0.515527229601368	0.01135343719679	0.093499257523347	170.551094182135	91.9132646427015	Upregulated
Spns2	0.280202889585267	0.0113605879648457	0.0935073272304764	1564.89872877078	1227.39323009216	Upregulated
4931428L18Rik	0.0316206128759858	0.0113648886888826	NA	9.98822847637806	0	Upregulated
Cd320	-0.253488281796517	0.0113802142508319	0.0935808313397262	3914.85995248433	4848.1782039875	Downregulated
Ptgr2	-0.271559612716887	0.0113818697392672	0.0935808313397262	3127.12950745663	3949.88192565484	Downregulated
Pawr	-0.246380453942513	0.011390974343235	0.0936048992532755	2516.96580429737	3094.99616890982	Downregulated
Tmem132a	-0.303421853314779	0.0114091134886339	0.0936998641619583	3098.4576719923	4062.40460414595	Downregulated
Gmfb	0.300100842717255	0.0114148979900333	0.0936998641619583	21125.0851459588	16186.5027533615	Upregulated
Aktip	-0.359203852664634	0.0114470780299508	0.0938633000890247	716.745645629654	1010.10852163046	Downregulated
Lipe	0.44341803797723	0.0114471971599365	0.0938633000890247	499.735436956808	313.314261684491	Upregulated
Mocos	0.404105422178822	0.0114940616670797	0.0941966016448131	725.345913565108	482.619433076573	Upregulated
2010001A14Rik	-0.368186198397875	0.0115030221443733	0.0942190781371291	509.617262347289	728.278028622236	Downregulated
Acadl	0.275550299552706	0.0115528686483829	0.0945762391296309	20385.9304177181	16067.8615448148	Upregulated
Dbil5	-0.515935696679739	0.0115679113839975	0.0946482511888304	44.5004904931142	97.646763782389	Downregulated
Usp17lc	0.0143963453276713	0.011599318995609	0.0948078092699203	41.5375508458507	0	Upregulated
Pak1	-0.230723214459781	0.0116055182571146	0.0948078092699203	3760.60017240836	4546.41269202863	Downregulated
Actl6a	-0.217978253790322	0.0116123495255253	0.0948078092699203	9143.44272782495	10912.2024898491	Downregulated
Rnaseh2b	-0.248839181411051	0.0116124393852684	0.0948078092699203	3661.92531824966	4514.0829562145	Downregulated
Vma21	0.286662416574092	0.0116465394010077	0.0950350089087071	22171.4374773551	17251.981806689	Upregulated
Gm2895	0.531615235725701	0.0117036537408026	0.0954199325690382	111.505124099851	53.7877599254369	Upregulated
Leprotl1	0.319658316137394	0.0117079109267484	0.0954199325690382	29111.06382116	21757.3438384634	Upregulated
Palld	-0.354169403329578	0.0117126030870726	0.0954199325690382	454.617528365666	638.348845334706	Downregulated
Mir205hg	0.0927225245255631	0.0117195874246024	0.0954255283422895	26.2908350923265	4.5400029165386	Upregulated
Lpcat3	-0.252531717216768	0.0117598685256472	0.0957020879533471	3654.67756541475	4523.52016198801	Downregulated
Slc20a2	-0.291458193405521	0.0118100400525217	0.0960587959827491	2622.44832054198	3393.36111373197	Downregulated
Golph3l	0.292674238180107	0.0119148557097001	0.0968593393610972	1157.61243985321	893.861473232722	Upregulated
Arf4	0.2442463078164	0.0119528806443628	0.0971163541040372	23567.6856554079	19215.2651681366	Upregulated
Oga	0.244003723900337	0.0119746438693242	0.0972410388809591	10756.593176936	8773.97452329611	Upregulated
Dbnl	-0.239866152754301	0.0119877116131361	0.0972950155724964	9387.88511519465	11458.5690529926	Downregulated
Ccdc68	0.286695556792958	0.0119998178028132	0.0973411344571887	2533.43606373716	1968.33307477943	Upregulated
Micos13	-0.218348309501426	0.0120071144985035	0.0973482108056839	29739.7642285328	35542.9557325077	Downregulated
Acaa2	-0.244859331495317	0.012041955711771	0.0975784785563988	5948.71210231615	7314.69319545765	Downregulated
Bst1	-0.219335830908229	0.0120698155556578	0.0977519589069389	36.2065213209717	97.2895638419589	Downregulated
Tut7	0.258091056387921	0.0120824218857267	0.0977638204902143	5729.73037584252	4592.06486329037	Upregulated
Mthfd1	-0.257000971595202	0.0120841837113556	0.0977638204902143	4422.67653575029	5502.28761458937	Downregulated
Tgtp1	0.171172144896525	0.012113000702823	0.0979446636338722	126.838893888893	41.7793955403295	Upregulated
Cyp51	-0.241501265559158	0.0121545566857965	0.0982282653119331	6496.45742986584	7953.50193539687	Downregulated
Suv39h1	-0.256780360814135	0.012162337090778	0.0982387494331341	1929.11602309951	2400.4545510556	Downregulated
3110082I17Rik	-0.344781110453141	0.0122028016790551	0.0985130814292602	1669.22218703626	2318.25247914556	Downregulated
Tanc2	0.486176902490669	0.012217108511839	0.0985760624493594	182.346423604645	102.700441801739	Upregulated
Arih2	0.250162383190695	0.0122350721775516	0.0986684665813939	2959.28344347559	2397.6009162197	Upregulated
Ip6k2	0.249803867619077	0.0122601333495599	0.0988179790669577	2581.30412249496	2092.14825623976	Upregulated
Cdk4	-0.204389497664158	0.0122835741895503	0.0989040628809521	34786.8307377738	40962.4427855954	Downregulated
Cnn2	-0.262366644734602	0.0122838676395401	0.0989040628809521	7658.06296269594	9589.04534420065	Downregulated
Ctdsp2	0.231568731687277	0.0123123626744587	0.0990808452501712	4825.38302191788	3986.67283600932	Upregulated
Fggy	-0.273007317850359	0.0123458375525462	0.0992574685987267	1778.3511647179	2254.98883002603	Downregulated
Slc7a1	0.238568701412787	0.0123474116220286	0.0992574685987267	11844.2348409484	9713.91967152958	Upregulated
Dapk3	-0.223704594424406	0.0123865457922836	0.0995192621370486	5135.10030476733	6167.12339412187	Downregulated
Gm1976	-0.378885949922383	0.0124155711329863	0.099621900386875	275.134096569578	401.377015386137	Downregulated
Gm2a	-0.309498286395451	0.0124179644691271	0.099621900386875	1081.21119157056	1431.80690844562	Downregulated
Il12rb1	-0.460948747390769	0.0124190437425465	0.099621900386875	330.324051703424	567.319121472082	Downregulated
Gclc	0.24830824816467	0.012461749456415	0.0999115817529401	2612.77284607611	2120.38104518409	Upregulated
AI467606	0.23629802437578	0.0124741594006865	0.0999581900574316	3963.94670097461	3258.25078617739	Upregulated
Uggt2	-0.398232581228497	0.0124917574866086	0.100046300842801	340.72496533782	512.834841841046	Downregulated
Ect2	-0.235139248226561	0.0125001996466786	0.100061027599641	3621.95949384976	4401.76670866904	Downregulated
Tmem219	-0.221747669841395	0.0125280346330504	0.100230891655023	6134.12464937595	7355.63511312526	Downregulated
Cd9	0.243950749554557	0.0125456106360221	0.100318542463136	190777.892462257	154961.637590107	Upregulated
Tbrg1	0.306854950859233	0.0127167265401925	0.101633205307773	45766.9438937609	34778.6131656371	Upregulated
Mnd1	-0.280714136487594	0.0127367542762315	0.101739608617678	2774.34484800294	3551.80981047145	Downregulated
Tagln	0.149626431924803	0.0127765077239743	0.102003383320012	74.3974709371104	22.7553965885351	Upregulated
Tmem70	-0.240156159224336	0.0128150070639939	0.102256873112532	7621.85318871458	9327.40451539193	Downregulated
Klrb1b	-0.0488411371407655	0.0128372101875978	NA	0.452984552181761	14.773360017155	Downregulated
Tsc22d4	0.220452129714272	0.0128435570966529	0.102406064206965	15737.7367978038	13097.540719936	Upregulated
Knl1	-0.237543660680194	0.0128530107919727	0.102406064206965	5362.62910597906	6537.97747664134	Downregulated
Cklf	-0.222335127457306	0.0128539783621493	0.102406064206965	5424.23985902957	6508.94311014733	Downregulated
Dpm3	-0.213263588915369	0.0128787018291371	0.102549116561699	9025.51360322163	10730.8211181134	Downregulated
Sap30	0.228449214449305	0.0129070097829261	0.102720545819684	6905.42510097564	5720.7519037865	Upregulated
2310001H17Rik	0.368297707970638	0.0129390013362903	0.102921095668665	1409.05432844566	979.830843102542	Upregulated
Gng5	0.27536517880149	0.0129543823835842	0.102989378939376	130438.476959204	102810.162715336	Upregulated
Glod4	-0.223070142613888	0.0130282774420798	0.103521130967385	9676.86182051326	11619.8155826445	Downregulated
Mvp	-0.252900149083215	0.0130385777659343	0.103521130967385	9349.97140738388	11592.1206150359	Downregulated
Bola2	-0.224411755806862	0.013041763282303	0.103521130967385	24522.3384308641	29498.7514569525	Downregulated
Slc19a1	-0.274395432878347	0.0130680349662555	0.103675358033335	2395.12425227026	3069.10319972606	Downregulated
Slc2a6	-0.460146910048468	0.0130855002332505	0.10375959447119	85.9203624344734	181.064316750899	Downregulated
Gm20513	-0.0289517718986787	0.013094172082384	NA	0	10.2887391064585	Downregulated
Cadm3	-0.479357022418972	0.0131226860497893	0.10400003227639	310.192835730013	572.401812056867	Downregulated
Gpr183	-0.0578111943536787	0.0131453014394591	0.104124805390551	2.19238051317591	23.2289267357367	Downregulated
Cnppd1	0.285692456908794	0.0131641492533629	0.104219620499586	5211.84654991406	4046.78541696344	Upregulated
Zfp715	0.343276261857376	0.0131908871872345	0.104376769476848	568.124811826469	408.946470011245	Upregulated
Slc6a9	0.405870908051618	0.0132141786748656	0.104506497630604	2079.31345399363	1357.38642827394	Upregulated
Gimap3	-0.0881924598124913	0.0132274530102482	0.104556909475373	5.7437146828971	31.6568024513973	Downregulated
Kctd15	0.351919111476643	0.0132358334345087	0.104561568741786	1221.24144865467	867.939631456041	Upregulated
Tsr1	-0.224665408470735	0.0132452042905756	0.104561568741786	3788.1806381875	4557.60834647388	Downregulated
Armc10	-0.255750979622678	0.0132487436140849	0.104561568741786	2564.92573766209	3194.6547050503	Downregulated
Ikzf5	0.25966640937704	0.0133151269276915	0.105030774771114	2266.25902939863	1814.03670691559	Upregulated
Ramp3	-0.18584654938235	0.013384567166551	0.105523593275103	18.9254033529268	53.9815969458843	Downregulated
Ptgis	0.312084262848376	0.0133975462055995	0.105570992019475	5443.65212446403	4071.02471537451	Upregulated
Pgp	-0.216315120809409	0.0134247188116888	0.105730126898919	17012.8882454307	20305.364726076	Downregulated
Gm30873	-0.0304184769759688	0.0134255344165342	NA	0	9.39984391544114	Downregulated
Gm9961	-0.0295004063156173	0.0134490958713292	NA	0	9.83044600948928	Downregulated
Prl2c3	0.283847200440795	0.013456192393228	0.105916082874397	91.8639727947848	38.1407417674969	Upregulated
Tnfrsf22	0.22702285133725	0.0134652106436634	0.105916082874397	4081.1584596412	3383.96829754664	Upregulated
Fos	-0.324471376400728	0.0134697904553589	0.105916082874397	48050.3608573128	65113.5700520475	Downregulated
Fosb	-0.246534765469032	0.0134762890372757	0.105916082874397	43535.0660362444	53647.7975299332	Downregulated
Gm30146	-0.0298990406081626	0.0135111112095473	NA	0	9.62137193880957	Downregulated
Cltb	0.306216771516928	0.0135123810630839	0.106105486613263	25850.2425876894	19554.6397266124	Upregulated
Tle4	0.258153765422184	0.013518428311485	0.106105486613263	2785.47924065526	2234.23977957302	Upregulated
Spdl1	-0.23881895815006	0.0135213947502283	0.106105486613263	2943.97062403033	3596.36811713154	Downregulated
Fgfbp3	0.29165976785124	0.0135491767223453	0.106268465255538	1158.28305114859	892.194446862371	Upregulated
Tkfc	-0.276997154433805	0.0135651217521378	0.106293081135213	1233.43495144741	1574.5643374115	Downregulated
Jpx	0.298845969925895	0.0135698665029496	0.106293081135213	880.58902556458	671.980058286128	Upregulated
Tmx4	-0.285212474698455	0.0135755094586712	0.106293081135213	3748.18740819663	4830.66607780619	Downregulated
Nabp1	0.300257290480929	0.01358286644377	0.106293081135213	2657.8295049293	2025.03131308164	Upregulated
Mettl7a1	0.29199483536316	0.0135873885144135	0.106293081135213	1931.05207876872	1485.86747374021	Upregulated
Ndufc1	-0.210468206277163	0.0136043599349121	0.106331340789099	26654.8283547384	31635.967030405	Downregulated
Ctsh	-0.238325175388292	0.0136063135874126	0.106331340789099	5419.34083033071	6620.06864456719	Downregulated
Cfap46	0.444622389175783	0.0136229179116667	0.106406224286333	93.3406053558216	43.3882568072942	Upregulated
Hmmr	-0.2223078619982	0.0136394821332434	0.106480717550251	13385.3349085826	16076.4790129184	Downregulated
Tmem71	0.314685878020442	0.0136639466866887	0.106616778652623	945.60601159815	707.106585395288	Upregulated
Gm49607	-0.0578977588045463	0.0136985777925764	0.106831986253685	1.35895365654528	17.966174645707	Downregulated
Supt3	-0.251482064627157	0.0137193702101346	0.106937132856408	2640.81919021062	3272.94649940835	Downregulated
Cpsf1	-0.239097112769832	0.0137261745796683	0.106937132856408	3064.19851554153	3745.16510780427	Downregulated
Ebpl	-0.263018894365856	0.0138127581135887	0.107556384221588	1939.06717145972	2436.31481975591	Downregulated
Pgap3	-0.378369378350221	0.0138333695360843	0.107621943753229	292.220156122803	429.883931262136	Downregulated
Unc119b	0.247117895439643	0.0138353821970099	0.107621943753229	2582.8855401573	2095.51556617847	Upregulated
Cyp4f17	0.0620033867246485	0.0138796883609865	0.107911194322231	20.4246042423429	1.97162740248207	Upregulated
Mtrf1	-0.304859056502995	0.0138939128192437	0.107966390230769	674.329531270414	891.529862792266	Downregulated
Zfp768	0.284193156093401	0.0139157273607089	0.108080480111134	1220.49829511155	947.833399323461	Upregulated
Gm3331	0.46936119107874	0.0139294972397844	0.108081465113606	159.724601586531	88.1915378611058	Upregulated
Smim22	0.0911826801731625	0.0139301195384988	0.108081465113606	24.9318814357812	4.51231191361755	Upregulated
Tubb6	-0.25849776916225	0.0139454362100273	0.108134891124417	10957.7183014135	13657.6593408135	Downregulated
Cyp4f13	0.332269411525847	0.0139512777765614	0.108134891124417	759.421304110852	553.177088327024	Upregulated
Chit1	0.126809701844085	0.0139882761884482	0.108356799234183	42.9738840127238	11.5929993412916	Upregulated
Letm2	0.319898063246699	0.0139942094701575	0.108356799234183	689.015258092455	510.59187060444	Upregulated
Dtd1	-0.251077371666393	0.014009213345268	0.108390862152348	2796.93442716748	3470.55640036335	Downregulated
Acp5	-0.454918215399597	0.0140129148654689	0.108390862152348	106.852762410947	186.034921761486	Downregulated
Hist1h1d	-0.225043128098952	0.0140610841368392	0.108692540790913	4444.65678673979	5349.58354937975	Downregulated
Gm6133	0.338341580747803	0.0140662622907002	0.108692540790913	1951.44285555529	1409.98333510126	Upregulated
Zbtb21	0.258092950657419	0.0140776629101216	0.108725191680465	1898.64676121424	1519.97353840135	Upregulated
Ncoa1	0.317034993369612	0.0141735329266778	0.109409854527738	709.096500146513	527.515457994292	Upregulated
Zfp385a	0.366678396590858	0.0141993798267697	0.109546491598212	937.524831906611	649.868442522379	Upregulated
Kifc1	0.233815563530896	0.014205692337523	0.109546491598212	3179.82403597437	2616.01817270362	Upregulated
Tmem189	0.242053728033843	0.0142454180013747	0.109772626438161	5728.40366503954	4663.85059352449	Upregulated
Glb1	-0.234063847468934	0.0142495054579201	0.109772626438161	3502.9841696004	4261.94042135274	Downregulated
Nfkb2	-0.259413991375849	0.0143322916580227	0.11035427616566	15972.6180368046	19948.5572897126	Downregulated
Znrd2	-0.199601879053495	0.0143590727110895	0.110451871833672	27686.9833893053	32504.1822503278	Downregulated
1700030N03Rik	0.102337323762345	0.0143595451403902	0.110451871833672	38.4037390967425	8.51094872442379	Upregulated
Epb41l4b	0.323022853242479	0.014384865624631	0.110590496605801	623.82739995704	459.803088287108	Upregulated
Alpk2	0.464280938551577	0.014401005207812	0.110658434033456	192.565172627411	99.6862271434019	Upregulated
Spata7	0.296052807844587	0.0144267881706408	0.110800365509235	1324.35911099086	1012.51353422453	Upregulated
Mogat2	-0.461723831299407	0.014480552661591	0.111156947558809	67.7429498872549	130.580135465698	Downregulated
Prss56	0.381979441596417	0.014520833208227	0.111409714230007	381.520980625153	256.733815124086	Upregulated
Fbxl20	0.342351108571667	0.0145446978903724	0.111536339642112	625.126705169042	447.487339772326	Upregulated
Pbrm1	-0.243733539699771	0.0145715288104132	0.1116577500013	10350.0967294381	12725.7781205702	Downregulated
Gng2	-0.449442702806019	0.0145752675709477	0.1116577500013	55.4172564022351	110.768334479426	Downregulated
[truncated: 17,742 more rows]
