# Supplementary material for: Single-cell RNA sequencing analysis identifies acute changes in the tumor microenvironment induced by interferon α gene therapy in a murine bladder cancer model
Source: Front Immunol. 2024 Nov 4;15:1387229. doi: 10.3389/fimmu.2024.1387229 (PMC11570268; doi:10.3389/fimmu.2024.1387229)
Supplement: Supplementary file 20 [file DataSheet5.csv]

	log2FoldChange	pvalue	padj	IFNalpha.mean	Control.mean	Regulation
Gzmf	7.49053188615403	8.15833413872387e-97	6.45161063690284e-93	4901.64946506561	26.3895238448324	Upregulated
Ly6c2	3.32652460542843	7.96346145724211e-33	3.14875266019353e-29	1410.91872875794	135.609709706938	Upregulated
Spp1	3.24365775031157	7.68770416654828e-26	2.02647881830213e-22	3439.61135257992	348.475864417484	Upregulated
Isg15	3.27618812477675	1.10826100861291e-24	2.19103201402773e-21	923.558373209289	92.2058396967951	Upregulated
Cd74	-6.22658896347466	1.80913587736981e-24	2.86132930364809e-21	6.07645636563615	499.269030143847	Downregulated
Usp18	4.34641040129572	3.47194383168393e-23	4.57602197015942e-20	217.648636271473	10.2220433451562	Upregulated
Ifi27l2a	2.48675015035573	3.50862604890712e-21	3.96374497067965e-18	2563.42373375849	441.088873628751	Upregulated
Ifit3	3.59599347842149	2.94571582611137e-20	2.91184009411109e-17	195.618986421969	15.5467396999699	Upregulated
Mcpt8	7.21181592160449	1.36139109824013e-19	1.19620897832033e-16	176.534624099012	1.18846492171941	Upregulated
Irf7	3.05241412605088	2.55950021401759e-18	2.02405276924511e-15	282.047639575033	33.0165515400607	Upregulated
Bst2	1.99688584274456	9.64020454071316e-16	6.93043068254179e-13	1359.51621244243	325.441173201497	Upregulated
Xaf1	2.8438558505581	5.88002951492247e-15	3.87493945033390e-12	167.650135881769	21.9897135977322	Upregulated
Ifi44	4.67470027371199	1.74004055832718e-14	1.0584800565578e-11	82.5197021559875	2.94776651137491	Upregulated
H2-Ab1	-4.03425738285659	3.17561322085428e-13	1.79376781075112e-10	8.87019550201449	160.854447669975	Downregulated
AA467197	2.82960353794364	4.07292562208952e-13	2.14724638796559e-10	449.280260940066	57.8463903223187	Upregulated
Ifit1	2.95910395657451	5.66161129563128e-13	2.79825138286576e-10	144.871289304737	17.8035780328676	Upregulated
Trim30a	2.37808345977975	8.61478900970799e-13	4.00739714639828e-10	220.825557002209	40.1504536163002	Upregulated
Gzmg	15.8449214869734	4.215634201262e-12	1.85206862575444e-09	3870.92805852051	0	Upregulated
Lgals3bp	2.38415838178205	1.91329185409417e-11	7.96332209588248e-09	173.374869829464	31.0934793999398	Upregulated
Ifi209	2.17687568571285	2.02325653143005e-11	7.99995632527443e-09	203.848655440937	41.6290056908721	Upregulated
Slfn1	2.41177431548495	1.83259466086272e-10	6.90102789433448e-08	144.611070670089	24.9140843161834	Upregulated
Car2	2.29938373321072	3.15169016465978e-10	1.13288935555134e-07	325.846720639391	59.9160623118273	Upregulated
Zbp1	1.77912804578785	3.64138495049427e-10	1.25200313863081e-07	308.841233647661	84.0862017718403	Upregulated
Mndal	1.68089879946457	5.33073179847079e-10	1.75647612759613e-07	329.223815397901	96.2578255959639	Upregulated
Plac8	1.91444123274533	6.15804856256381e-10	1.94791392131019e-07	2012.60504840914	494.524404697736	Upregulated
Rtp4	2.4301872373246	7.57613109385242e-10	2.30430941116096e-07	128.489162334866	22.0832967694267	Upregulated
Ly6a	1.55134398036733	1.2614810952156e-09	3.69473796332035e-07	1486.91874834706	476.16716069801	Upregulated
Tmsb15a	4.49753403136725	1.34088415361885e-09	3.78703995957781e-07	61.4193828546371	2.13985936827955	Upregulated
Phf11b	2.0350499481284	2.2299430764418e-09	6.08082408569027e-07	200.748945778264	45.5453373498848	Upregulated
Isg20	1.90335349225669	9.77788140056172e-09	2.57744953718807e-06	319.938979125111	78.848863496875	Upregulated
Phf11c	4.19625641277065	2.56692543033796e-08	6.42053722600127e-06	44.0764661601952	1.73590579673187	Upregulated
Klrg1	2.20164197719301	2.598092959434e-08	6.42053722600127e-06	123.450706761864	24.4368308199419	Upregulated
Rnf213	2.09859604694959	3.3817324082083e-08	7.89047326979802e-06	126.275905074659	27.0274353456163	Upregulated
Ifitm3	1.31960769717394	3.39246448119794e-08	7.89047326979802e-06	1333.50040052779	499.983250718246	Upregulated
Basp1	2.66547251608469	5.22978741155649e-08	1.18163311001682e-05	137.159183809107	18.5444103431151	Upregulated
Oasl2	2.61783914709516	7.57929954542759e-08	1.66491946681226e-05	69.5575480903124	9.79469398068486	Upregulated
Fcer1g	1.4809329426626	8.82119219446239e-08	1.88535102361645e-05	1473.87083799001	485.950805672462	Upregulated
Gzmb	1.59855106465296	1.08506573065086e-07	2.23006864523127e-05	6304.90773974062	1905.16083863589	Upregulated
Oasl1	3.11479163837564	1.09980623626732e-07	2.23006864523127e-05	62.2600833654574	6.58334865530402	Upregulated
Ifi204	2.36654836760283	1.36776835271635e-07	2.70407803332022e-05	86.3514420849998	14.9992988249574	Upregulated
Stat1	1.53349842093825	2.11383319168834e-07	3.99162080442157e-05	224.337033689698	71.056766672851	Upregulated
Klra7	1.42712684886505	2.11998070037565e-07	3.99162080442157e-05	308.995655783788	105.274233318323	Upregulated
Ms4a4c	2.01302437209884	2.49227665751069e-07	4.58347065292896e-05	244.273515492745	53.3264885646773	Upregulated
Tnfrsf4	-1.36351359586937	3.54981801214338e-07	6.35050673952323e-05	122.76442838717	343.244751234364	Downregulated
Rgs1	1.29377138107698	3.61371779563158e-07	6.35050673952323e-05	679.865339592716	255.652396466905	Upregulated
Lyz2	-6.82386428433616	6.07745986681245e-07	0.000104479462232071	0.854993226049105	145.852036299095	Downregulated
Ctsg	0.00558332336123115	6.59041162011949e-07	0.000110887181046606	324.268242370312	0	Upregulated
H2-Aa	-6.74197726299039	8.18888392021209e-07	0.000134911862585494	0.900745117695311	138.173805893766	Downregulated
H2-Eb1	-6.71415326255858	9.160093296283e-07	0.000147832689361237	0.854993226049105	135.389809932856	Downregulated
Tyrobp	1.30487774234994	1.58147553073309e-06	0.000250126169940745	1377.41102558259	507.870331891423	Upregulated
Gzmn	7.72352263912808	2.13644051345768e-06	0.00033127395255732	23.9083511529575	0	Upregulated
Cd55	2.70629765466154	2.23680825384384e-06	0.000340166916757637	58.6256437182588	7.48795151601691	Upregulated
Ifi35	1.4424963032788	2.47228148248036e-06	0.000368883055914239	183.955051783577	61.0483980099304	Upregulated
Phf11d	2.76300875535621	2.53765821240826e-06	0.00037162594710601	48.3056803987945	6.15599929083272	Upregulated
Oas3	2.09976882670875	3.03068778988022e-06	0.000435757800770415	71.0845269758257	13.8373422420847	Upregulated
Herc6	1.99357720191412	3.37274375359332e-06	0.000476279600061	74.687507446607	16.0707847820587	Upregulated
H2-T22	1.2709765877127	4.37554952227464e-06	0.000607049923195576	287.283395429849	107.648050615839	Upregulated
Trim30d	2.37536810673768	6.27963952361909e-06	0.000856196368151376	49.9699149592465	7.82171770879371	Upregulated
H2-T23	1.12331287565769	6.67666510853631e-06	0.000894899452174663	398.752778057756	167.177330057196	Upregulated
Il10ra	2.17703244375182	7.31281343090523e-06	0.00096382881019331	63.604054684386	11.5072039844931	Upregulated
Ifi203	1.31383484243896	8.19621906501339e-06	0.00106255246501846	256.583724106104	93.0667635175837	Upregulated
Ifit1bl1	2.67844508256726	8.79139492709787e-06	0.0011213282432821	41.5114864820479	5.08762587965446	Upregulated
Il1b	-6.02278053978685	8.96527203616344e-06	0.00112535509939652	0.854993226049105	88.4095995483236	Downregulated
Trac	-1.14205065539706	1.23565612098311e-05	0.00152680759448975	125.558167523549	306.223005380982	Downregulated
Ifi214	1.91963065855754	1.29470155048357e-05	0.00155331478760639	76.809260923521	17.3528328754726	Upregulated
Avil	3.9880874258625	1.29639322182627e-05	0.00155331478760639	26.3818270478124	0.951394446560135	Upregulated
Cxcl9	-6.36828430205326	1.99473016023162e-05	0.00235437703091219	0	36.0001640280513	Downregulated
Ifitm2	1.14678727274091	2.28392717177767e-05	0.00265607295212027	933.43511032752	377.738246877534	Upregulated
Fcrl6	3.72005786769565	2.66053490483521e-05	0.00304920435180244	32.2438166704464	1.78269738257912	Upregulated
Gm20559	1.66592863794614	5.67749213539456e-05	0.00640863631604794	70.0007742915456	18.4711104184212	Upregulated
Epcam	3.03409376385349	5.75383381941583e-05	0.00640863631604794	28.3663248497879	2.33013825759158	Upregulated
Sh2d1b2	6.56493333616135	7.19056238015142e-05	0.00789763434753298	14.2289143165401	0	Upregulated
Lgals9	1.55719229496218	7.41947503782204e-05	0.0080374258354927	83.7407105152063	24.0328772483942	Upregulated
H2-K1	0.760283391990485	9.31671785658783e-05	0.00995629794728332	2915.7009070833	1583.5882179181	Upregulated
Pglyrp1	1.11834472443991	0.000103515087866676	0.0109146308646623	250.870409127678	101.342338929695	Upregulated
Ifit3b	2.78605481781879	0.000118335933053878	0.0123131652446062	26.29032326452	2.5204171469036	Upregulated
Cmpk2	2.6185570913554	0.000135743475082297	0.0139410311811793	27.0995645989229	3.13804540068693	Upregulated
Cd79b	-0.139982104403416	0.000137726095438143	0.013963307214421	0	26.7373481927638	Downregulated
Spi1	-0.166051415587492	0.000142201830029891	0.0141911079430751	0	24.2933435164771	Downregulated
Iglc2	-0.129960156219434	0.000144811626432298	0.0141911079430751	0	27.4017680323944	Downregulated
Wfdc17	-0.162858705342374	0.000145356568460936	0.0141911079430751	0	24.3167393094007	Downregulated
Gm36723	1.29359505303199	0.000152505032250407	0.0147074365248319	106.656812767176	36.5881713970649	Upregulated
Ccr7	-0.166802267239374	0.000155980464576259	0.0148279820068912	0	23.3684574087636	Downregulated
Ifi206	1.51233836315374	0.000157505119951803	0.0148279820068912	79.4657443849608	23.0580870089104	Upregulated
Ccl1	-0.157495767624253	0.000171730957287183	0.0159770401203181	0	22.9910121760626	Downregulated
Ifi213	1.73053980371156	0.000179752208119827	0.0165288425792046	60.6416006966517	14.8792073144163	Upregulated
Cxcl10	1.28790128266796	0.00018469918141115	0.0165357093277639	208.901403729168	72.827013871738	Upregulated
B2m	0.715734822762071	0.000185850626025542	0.0165357093277639	2377.77011449209	1329.62815160501	Upregulated
Id2	0.931107038937468	0.000186099915297292	0.0165357093277639	761.298415318464	353.93310246653	Upregulated
Pml	1.68279740058597	0.000214850315614895	0.0188781810653621	52.7636540956249	13.1932056494547	Upregulated
Ahr	-2.89327739862775	0.000220453431709287	0.0191576454720554	3.55722857913504	39.0789676591989	Downregulated
Irf8	1.11471887726988	0.000224089815372951	0.0192619810866228	597.774570922733	235.429714125135	Upregulated
Gm44040	2.88849348517543	0.000234077385168684	0.0199041286227307	28.5493324163727	2.30674246466795	Upregulated
Gem	1.11837005520846	0.000268721057820091	0.0226068736727796	161.038949531607	62.4598752516546	Upregulated
Gm2a	-2.05279772951567	0.000273368899640972	0.0227558027195875	8.87019550201449	49.6144939501312	Downregulated
Tmem119	4.93876452116009	0.000284392661222197	0.0234268454681785	15.8016450936997	0.190278889312027	Upregulated
Gbp6	1.59138658065774	0.000292062619515215	0.0238106308775909	52.7179022039787	13.7172507315435	Upregulated
Phf11a	2.01273214552034	0.000301439263662096	0.0241886207882043	37.0992646768638	6.91711484808083	Upregulated
Cxcl2	-2.05018835457631	0.000302816572841708	0.0241886207882043	8.82444361036828	50.1089181474504	Downregulated
Cd244a	1.50611498838613	0.000312986305425247	0.0246869627251967	79.1912330350835	21.4718936074894	Upregulated
Gng11	3.42605756557813	0.000316591757067368	0.0246869627251967	18.2293690969084	0.974790239483761	Upregulated
Samd9l	1.20303363535093	0.000318420611781749	0.0246869627251967	102.642065271579	37.6300364693966	Upregulated
Mafb	-0.1257679417585	0.000323876006824597	0.0248661306987273	0	20.7747403371661	Downregulated
Oas1a	2.1838065013085	0.000365861651374376	0.0276642494870852	29.0840624008984	4.51678921171837	Upregulated
Ncr1	1.20612300675632	0.000367317424904394	0.0276642494870852	158.8256922714	56.1401054103565	Upregulated
Slfn8	1.56227340023623	0.000388400408941124	0.0289098212035254	50.8249081852956	13.3132971599958	Upregulated
Gm26917	1.00683497613376	0.000391244142777791	0.0289098212035254	373.686336898414	159.753340828104	Upregulated
Parp14	1.17540189341632	0.000394823051337979	0.0289098212035254	95.4361043300165	35.0425444896451	Upregulated
Epas1	2.38994788898815	0.000405933998628916	0.0294506978087841	27.3740759488002	3.28153270415171	Upregulated
Sp100	0.939539132375812	0.000445599076571851	0.03203452270482	172.245365253538	77.6198320811544	Upregulated
Gzmc	3.1691184736166	0.000466047159656808	0.0332027111582526	7635.22804173343	484.055643048646	Upregulated
9930111J21Rik2	1.27422739337427	0.00048148292233139	0.0339961334803271	73.8325142205579	24.7238054268714	Upregulated
Khdc1a	1.76079295206563	0.000529792223510276	0.0370760787922058	56.7641088759932	11.7239912126518	Upregulated
Napsa	1.10974168586607	0.000542607579597916	0.0375183547591434	108.229543544336	41.9331509988793	Upregulated
Dhx58	1.94781044357912	0.000545600758384103	0.0375183547591434	31.6032901873995	5.91892881567344	Upregulated
Thbs1	-0.101144142052582	0.000594412241427456	0.0405225172862786	0	19.1090219192051	Downregulated
Egr1	1.24041322610112	0.000633860942904568	0.0428424986024729	78.5192473756192	26.7201774916862	Upregulated
Olfr1369-ps1	2.67347927911442	0.000696737209261968	0.0466932021257936	25.9843527382254	2.33013825759158	Upregulated
H2-Q7	0.677409713944973	0.000736797732654801	0.0489629955448249	1089.18688063532	611.271500598397	Upregulated
Klra3	1.42237415904557	0.000743141653780045	0.048973034984105	69.9092705082532	19.3320342392098	Upregulated
Ddx60	2.09489635561604	0.000787340326824803	0.0514569198721532	25.3438262551785	3.92255675085867	Upregulated
Arsb	1.21400170607458	0.000804962808340089	0.0521774253143724	74.5502517716684	25.1308715443421	Upregulated
Trafd1	1.27791418043351	0.00084883419379049	0.0545738276788227	65.1910781767744	20.6842697113946	Upregulated
Klre1	0.798179485679063	0.00101755433557515	0.0648937071429698	353.95857434645	174.964706363835	Upregulated
Shisa5	0.654857983381255	0.00105042458521603	0.0664540609591069	824.279109980992	468.297146828909	Upregulated
Gbp9	1.64878417114225	0.00106697726475562	0.0669655254737096	37.542490878097	8.15548390157051	Upregulated
Dixdc1	2.73295473354225	0.00109888046749579	0.068424777456352	18.4123766634933	1.33195222518419	Upregulated
Ctsw	0.719826381443342	0.00118593221574424	0.073268374703949	302.078498907332	160.798318446359	Upregulated
Cd47	0.682504565466276	0.00120952326055763	0.0736309644877556	624.7054206703	343.046639281744	Upregulated
Ebf1	-0.0785546164558007	0.00121042303786143	0.0736309644877556	0	17.6335823905561	Downregulated
Sdc3	2.3536567787018	0.00122643313970382	0.0740353684639527	19.404625564481	2.13985936827955	Upregulated
H2-D1	0.577471281043625	0.00124278052902138	0.0744538516931901	2338.4004216941	1422.6417950479	Upregulated
Emb	-0.986578878730453	0.00127869201722933	0.0760292967838313	66.8867719136438	164.407392251441	Downregulated
Ifng	-0.852985080704759	0.00136286799845271	0.0804295532221197	163.572470033337	351.905501545484	Downregulated
Pecam1	1.26755535968796	0.00147900219894016	0.085781377173823	53.8016548882588	16.7352046216893	Upregulated
Scin	2.74970740312896	0.00149246246479654	0.085781377173823	15.9846526602846	1.16506912879579	Upregulated
Cmtm7	0.767432989331603	0.00150464419362206	0.085781377173823	404.214419624843	202.018650048298	Upregulated
Parp9	1.23535027433855	0.00150535312154526	0.085781377173823	53.7101511049664	17.0689708144661	Upregulated
Ccdc85b	-1.00605602869477	0.0015077910251848	0.085781377173823	41.099719457232	103.93294345537	Downregulated
Ctsd	0.665066362769451	0.00158805096226941	0.0897021929259033	486.353813932432	268.535231716507	Upregulated
Tor3a	1.40413677710306	0.0017221479863495	0.0959092871875099	38.6719954540233	10.1752517593089	Upregulated
5430427O19Rik	1.98411611584115	0.00172219509112625	0.0959092871875099	21.7865976760435	3.35172008292259	Upregulated
Bcl2a1d	-0.952303784175907	0.00176394608865627	0.0975474522314251	43.9392104852566	106.125819501343	Downregulated
Rgs10	-1.40585206273975	0.00178588051941002	0.0980746051909333	15.6186375271149	59.9238953751359	Downregulated
Klra8	1.10063590107248	0.00180998086981338	0.0987126118516154	134.642829768566	47.0597354010725	Upregulated
Ccnb1	-1.60074423499002	0.00183344713575325	0.0993075339009361	9.54218116147877	43.9763146495413	Downregulated
Dscam	3.1399846601931	0.00195195779663777	0.105007362284432	13.14516163226	0.570836667936081	Upregulated
Eomes	1.26802728628155	0.00205756678601618	0.109940798269027	62.5803466069809	17.9532904281784	Upregulated
Capn5	1.93411653156202	0.00208645216820962	0.110735998296655	21.1146120165792	3.11464960776331	Upregulated
Cd3d	-0.679561029159556	0.00212547755558086	0.112055176730223	372.473873762505	694.425189993219	Downregulated
Tspo	0.585358905987727	0.00216027388705833	0.112924491461772	1041.51597922765	616.41535909867	Upregulated
Sh2d1b1	1.70886238769013	0.00217052639127332	0.112924491461772	29.1298142925446	5.20771739019561	Upregulated
AW112010	0.532620762675753	0.00222474732367358	0.114974863183998	3078.55851331149	1919.11105970721	Upregulated
Gm156	-0.0690920338205916	0.00226190652001951	0.114974863183998	0	15.019582071958	Downregulated
Reep5	0.645003180463365	0.00226786771901056	0.114974863183998	524.322364550574	290.59513269301	Upregulated
Tg	-0.188527346137647	0.00227279824795315	0.114974863183998	4.45797369683035	30.5226427320037	Downregulated
Lgals7	-0.256154066815451	0.00228263195749719	0.114974863183998	6.12220825728235	33.5905007539198	Downregulated
Dapk2	1.10865048275995	0.00235673634539487	0.117712737095808	56.0921232165289	18.9249681217391	Upregulated
Dapl1	-0.0762337951198485	0.00236675837104621	0.117712737095808	0	13.0996224777602	Downregulated
H2-DMb1	-0.189219828023746	0.00244163656518974	0.120677887234503	0.900745117695311	25.391337812425	Downregulated
Ly6e	0.581073187100658	0.00251954027137942	0.123754810348251	904.37108813377	534.567320384189	Upregulated
Ptprs	-0.156202445012113	0.00255033878495801	0.124494315502765	2.56497967814732	25.8186871768963	Downregulated
Ctsz	-1.07161743024047	0.0025722427651575	0.124793225686291	30.2135669768247	85.6115454322595	Downregulated
Cnp	0.856365889869987	0.00260183550053466	0.125459238647732	100.077085593432	44.2398934635472	Upregulated
Nmi	0.881905579305148	0.00262182200818459	0.125656778428628	111.297794030591	47.2874682384627	Upregulated
Gm12253	0.0486717403667893	0.00270715572130912	NA	7.02295337497766	0	Upregulated
Glipr1	0.89908037463198	0.00275801546994905	0.131387869496127	134.717167090669	55.8703015045045	Upregulated
Fabp5	-1.11164930080978	0.00277934854451962	0.131611307126115	32.152312887154	96.7584748851291	Downregulated
Fgl2	0.865968419101923	0.00280878815127797	0.132213670835156	110.886027005775	47.2905807843857	Upregulated
Cenpf	-1.12588903152364	0.0028722864225879	0.134402609643936	22.504335227154	69.6546270688959	Downregulated
Klk8	-1.02810829633216	0.0029531322257834	0.13737276259703	25.5725857134095	70.796300404768	Downregulated
Npc2	0.579598228671615	0.00299552796139509	0.13853002993399	503.819693586584	295.637574958279	Upregulated
Il2	-0.115464622868168	0.00315121971471953	0.144227671539554	0.854993226049105	27.0164897363848	Downregulated
Il23a	0.0641587823282935	0.00315540057540824	0.144227671539554	14.411921883125	0.594232460859707	Upregulated
Ifit2	1.38032083198065	0.00317344649062752	0.144227671539554	34.3055255404854	8.36604603788314	Upregulated
Gipc2	1.44370380472798	0.00319781597253567	0.144504735490355	32.0150572122153	7.0606021515456	Upregulated
Pik3ap1	1.06542922691015	0.00327014517368395	0.146933568372117	51.1451714268191	17.2592497037781	Upregulated
AW011738	2.2353523418031	0.00332716133634294	0.1486508014	14.0459067499553	1.40213960395507	Upregulated
Acadl	0.752944386246666	0.00340140692676103	0.151114190881046	165.236704593789	79.0453674780331	Upregulated
Pdcd1	-0.86090128478125	0.0034573445999565	0.152741235175732	39.4812367884263	93.2632674987418	Downregulated
Klrb1b	0.932198933064346	0.00349454497217789	0.153527009111015	65.5885524863615	25.4849209841195	Upregulated
Trbc2	-0.588939529281321	0.003560081827123	0.155542138612645	564.947398630155	985.56766016424	Downregulated
Sp110	0.796129662061995	0.00358299350369615	0.155683036413347	96.5656089059429	43.7189609273814	Upregulated
Sv2c	-0.26122235565966	0.00366614867006744	0.158425703185209	8.77869171872208	37.2557037826186	Downregulated
Hspa5	0.664063034361384	0.00376062437405428	0.16162509538055	642.228471185367	337.27441371246	Upregulated
BC147527	1.49009441257579	0.00379024217519693	0.162017487143013	22.9161022519698	4.51678921171837	Upregulated
Jaml	0.849280953556732	0.00400101943403676	0.170107858518079	87.4809466609262	36.4446840936002	Upregulated
Pttg1	0.820594262189148	0.00405748327694986	0.171585977294757	133.358903056512	57.9743148961684	Upregulated
Gm40348	0.0640663346838507	0.00428754365939537	NA	9.58793305312498	0.40395357154768	Upregulated
Plaat3	0.586583182712621	0.00448039303809969	0.188462490134534	266.429002047918	150.629291778896	Upregulated
Gm15518	1.51511011776766	0.00466028206903155	0.19499211958678	21.297619583164	3.49520738638736	Upregulated
Ifi208	1.13064454682952	0.00476842361567245	0.198466810277567	38.1830173611439	10.3655306486209	Upregulated
Cd27	-0.697536868649647	0.00488458656911897	0.202237228212528	63.1608284831528	129.280602227871	Downregulated
Cst7	0.661137824840776	0.0050564614201166	0.208263004741052	237.633743712126	120.30315302805	Upregulated
Cd79a	-0.0238199760027178	0.00512676312178944	0.210064470295911	0	42.8253036759001	Downregulated
Lgals3	0.501128840644729	0.00530859774048833	0.21589630907129	1017.50757906809	630.82203343423	Upregulated
Atf3	-0.0595923647758368	0.0053140029989677	NA	0	11.3372083421817	Downregulated
Ddx58	0.899434556000945	0.0053343175518396	0.21589630907129	51.1451714268191	18.4711104184212	Upregulated
Ms4a6b	0.538158003752919	0.00535099602655195	0.21589630907129	421.757510347058	249.240651425375	Upregulated
Trim25	0.912770878876059	0.00547591300599278	0.219814822595893	48.9319141666126	17.1859497790842	Upregulated
Penk	-0.0581987659008209	0.00549279685860411	NA	0	11.1765503376393	Downregulated
mt-Nd4l	-0.652835647186493	0.00558464270522991	0.22304724501494	73.7410104372655	145.915998586019	Downregulated
Gadd45g	0.846966493114038	0.00565310230860472	0.224646899781136	104.869615247014	39.659141964904	Upregulated
Col1a2	0.0664292497999322	0.00577409818386615	NA	10.7174376290513	0.594232460859707	Upregulated
Atp1b1	0.884096174454992	0.00577450123749749	0.226719066558146	51.5883976280523	18.3073398679558	Upregulated
Trim12c	0.83887895110054	0.00582567302703082	0.226719066558146	53.4813916467354	20.4440866903123	Upregulated
Tcf4	0.994137908616232	0.00582607202658476	0.226719066558146	38.9465068039006	11.2935293022574	Upregulated
Resf1	0.649091020820726	0.0058480152033736	0.226719066558146	123.848181071451	62.4536501598085	Upregulated
Ifi211	0.944617252199542	0.00584859504019496	0.226719066558146	36.8705052186327	11.4572998527228	Upregulated
Cxcl3	-0.104829192724147	0.00594722361262359	0.229417777212816	1.70998645209821	22.1035800164273	Downregulated
Kpna2	-0.0591916279794259	0.00599250953620127	NA	0	10.5090179520857	Downregulated
Epsti1	0.539778510767747	0.00601117482763124	0.230759080276252	271.284450054335	158.307522184225	Upregulated
Slamf7	0.751699141558377	0.00613977805753648	0.234557318256031	83.8322142984987	35.6866810822751	Upregulated
Cnfn	0.129524250954028	0.00666090358646681	0.252051822007947	20.9773563416406	4.30311452948272	Upregulated
Serpinb9	0.660659657064011	0.00667666576252073	0.252051822007947	295.756116622276	142.001171501467	Upregulated
Rabepk	0.792886423455846	0.0066980891364413	0.252051822007947	54.7024000059541	20.7544570901655	Upregulated
Tgfbi	-0.112437416209932	0.00675465486426421	0.252051822007947	1.70998645209821	19.8030626436054	Downregulated
Fndc3a	0.80192771119693	0.00675707969975781	0.252051822007947	52.9924135538559	19.5659921684461	Upregulated
Tppp3	-0.0571193436267316	0.00688271387077525	NA	0	10.1284601734617	Downregulated
Glrx	0.611808911883277	0.0069933594023598	0.259640780065077	142.809580434698	73.5303922339073	Upregulated
mt-Nd2	-0.434427589500606	0.00704220427329756	0.260232483145968	1158.75872144086	1756.63939657359	Downregulated
Aftph	0.755141802221443	0.00723015500366096	0.265935189623027	52.8094059872711	20.3738993115414	Upregulated
Cd8a	-0.574265969417251	0.00744580970952508	0.272599366587613	94.9928781287833	176.488545449793	Downregulated
Eif2ak2	0.719336808272988	0.00752609022641834	0.274268762721273	47.3134314978068	17.3762286683963	Upregulated
Atp8b4	0.722054281939225	0.00760519261004041	0.275880106239447	70.4125413163615	28.3656126626466	Upregulated
Slfn2	0.511486232713895	0.00765205931303239	0.27631271711169	270.520960611579	159.943619717416	Upregulated
Usp25	0.675710842563598	0.00777075731453282	0.279323403833298	70.1837818581304	31.0232920211689	Upregulated
Plcg2	0.156975635608493	0.00789036372000922	0.28233934976395	29.1298142925446	7.37097255139878	Upregulated
Adam8	0.715310949020711	0.00792720044917451	0.282379734919244	49.2979292997823	16.4544551066058	Upregulated
Tap2	0.601722829897314	0.00801004134950495	0.284051152429978	118.580966040217	59.7460666695159	Upregulated
Ogfrl1	0.10026247953142	0.00831566365698326	0.293572625890284	16.8396458863337	2.73409182913925	Upregulated
Cd3e	-0.553722961888753	0.00847112540225026	0.296483280574352	99.2220923673826	183.779992984652	Downregulated
Parp12	0.132393183813562	0.00847309324858416	0.296483280574352	22.961854143616	5.27790476896648	Upregulated
Hbb-bs	-0.00525127763889915	0.00878906586193062	0.306184726150429	0	1622.2806558814	Downregulated
Ndufa4	-0.458836659487858	0.00885542744513525	0.306728377929209	284.918589779475	455.022808191452	Downregulated
Tmbim6	0.483123761811353	0.00888224564311948	0.306728377929209	296.628276309514	179.065091820313	Upregulated
Rsad2	0.0650477061406703	0.00911450275461165	0.313380381667256	130.642374988197	16.2314427866011	Upregulated
Oas2	0.120227262277652	0.00927869150083427	0.317002066654615	21.9238533509821	5.15781325842533	Upregulated
Magohb	0.544912562907541	0.00930694499641255	0.317002066654615	150.458767577494	80.7141984419171	Upregulated
Cd160	-0.622625033365033	0.00934009629875131	0.317002066654615	43.1299691508537	92.2681940122574	Downregulated
Ybx3	-0.480979906523722	0.00945446488848075	0.319512428795324	151.130753236958	256.277857783997	Downregulated
H2-Q6	0.581153803416825	0.00972729853516226	0.327333943898141	114.108699628158	55.2760690436448	Upregulated
Itm2b	0.428904541792009	0.00977638208077316	0.327591650401501	766.462707597135	497.533020950113	Upregulated
Ms4a1	-0.0509579398482937	0.00984395008315517	NA	0	9.53111516667893	Downregulated
Capza2	0.508918789147116	0.00996177142162772	0.332395309714059	247.985166208007	140.380740094893	Upregulated
Csf2	-0.0478183215317118	0.0100217205981952	NA	0	9.96468962299628	Downregulated
Mrc1	-0.0498826213379883	0.0102605498475735	NA	0	9.55451095960256	Downregulated
Ctla4	-0.577443017929698	0.0102855171524429	0.341755754796296	44.6111961447209	97.199882404755	Downregulated
Irgm1	0.306205461181535	0.0104996679652784	0.347411607821848	50.9621638602343	20.4908782761596	Upregulated
P2ry14	0.135648269012198	0.0105477841973413	0.347549489302397	23.6795916947265	6.06241611913822	Upregulated
Cd209a	-0.0507715070779906	0.0106593439520525	NA	0	9.05697421636037	Downregulated
P2ry12	0.0340402443976531	0.0107134484761688	NA	5.35871881452566	0	Upregulated
Ehd4	0.510211882792108	0.0107823982264521	0.35380583060076	63.4810917246762	27.5046888418579	Upregulated
4930471E19Rik	-0.0485577722280422	0.010813236708774	NA	0	9.57790675252618	Downregulated
Plscr1	0.547601199256895	0.0111200740724252	0.363378288284042	82.5197021559875	37.5426783895481	Upregulated
mt-Nd1	-0.393895462440196	0.0112189812980556	0.365101662983636	1205.79476784283	1789.27388576057	Downregulated
Pstpip1	0.512982010471755	0.0113520929249209	0.367919470697846	132.992887923342	71.0832750116976	Upregulated
mt-Cytb	-0.379106585903882	0.0118293291519117	0.380518517514991	1892.48863427467	2761.56720728735	Downregulated
Slamf6	-0.122234501637692	0.0118370707269458	0.380518517514991	6.07645636563615	28.7836243893488	Downregulated
Cd69	0.487074783529298	0.0118949494004792	0.380831011574857	207.237169168716	116.625499815659	Upregulated
Hmgn1	-0.501505769634539	0.012168207570653	0.386741146966303	76.6262533569362	144.747816911301	Downregulated
Cd5	-0.297017792207843	0.0122179682018963	0.386741146966303	22.961854143616	57.5095115836188	Downregulated
S100a6	0.395533034971074	0.012226262865652	0.386741146966303	3261.43548388813	2180.9057075008	Upregulated
Gzma	0.116047533740113	0.0126046211347893	0.397120892166986	11310.9352722727	2961.44906413272	Upregulated
Iglc1	-0.0468072039568236	0.012650614791956	NA	0	8.86980787297137	Downregulated
Bet1	0.283776581248342	0.013306905652425	0.41655449311369	55.511641340357	22.8007332867505	Upregulated
Igtp	0.482927459330269	0.013326793975438	0.41655449311369	93.0998841101002	47.1439809349979	Upregulated
Clec4n	-0.0470695074784255	0.0133494492684943	NA	0	8.53604168019457	Downregulated
Dnajc3	0.480544524260647	0.0134844694696664	0.417419642680835	142.366354233465	72.5852228791932	Upregulated
C1qtnf6	0.215113676951081	0.0134997883110638	0.417419642680835	45.8322045039396	17.9470653363323	Upregulated
Naa20	0.476012914637422	0.0135128260655404	0.417419642680835	127.95443235034	67.5615592864636	Upregulated
Ccl7	0.0970580731541468	0.013676277308461	0.419447940944424	18.2751209885546	3.96934833670592	Upregulated
Trim12a	0.431323843227613	0.0136845686347574	0.419447940944424	71.985272093521	34.2081290077031	Upregulated
Tut4	0.464457118584994	0.0140893647018544	0.430188015684419	98.6730696676281	50.3522137144557	Upregulated
Ogfr	0.40064354172872	0.0141739222188717	0.431105295795529	68.5195472976784	32.2117569428883	Upregulated
Cxcr6	-0.456435943739189	0.0145570834943016	0.439399411085457	48.3971841820869	96.7615874310522	Downregulated
Socs3	-0.188564408140697	0.0145577447779957	0.439399411085457	14.0001548583091	40.6277071125417	Downregulated
Il1rn	-0.0450719596933413	0.0145835081611981	NA	0	8.48925009434732	Downregulated
Tnfrsf9	0.451020615867574	0.0149808874708929	0.450451932014529	512.166578073341	279.056699852284	Upregulated
Pnp2	0.0640252830751575	0.0151695747480183	NA	10.3971743875279	1.18846492171941	Upregulated
Dnm3	0.0457523279015913	0.0155046501627422	NA	7.06870526662387	0.40395357154768	Upregulated
Cd200r4	0.0993642559107858	0.0157174441753383	0.470808895979451	21.9238533509821	4.39981024710025	Upregulated
Hsp90b1	0.407076438284252	0.0158944497047683	0.473303867913901	546.886744384603	342.366656712498	Upregulated
Daxx	0.221623016348683	0.0159204386526426	0.473303867913901	46.5499420550501	19.2790175615165	Upregulated
Nkg7	0.379183829554658	0.0160135553054115	0.474289121180503	2067.73933166162	1375.22629883858	Upregulated
Fos	-0.42518628803825	0.0164943843820195	0.483537714953682	114.93223367779	203.740601086877	Downregulated
Il7r	-0.190111958560465	0.0165138844965823	0.483537714953682	18.6411361217243	49.7376980065954	Downregulated
Hba-a2	-0.0102197680951745	0.0166125161862191	0.483537714953682	0.854993226049105	288.803407863667	Downregulated
Tmsb10	0.37515624148407	0.0166248528925783	0.483537714953682	3575.21792183359	2386.25418641356	Upregulated
Fosb	-0.373048520835896	0.0166753726977484	0.483537714953682	66.3062900374719	135.962254572255	Downregulated
Marcks	-0.106931776387441	0.0166926904631203	0.483537714953682	4.36646991353794	21.8930178801146	Downregulated
Cma1	0.0895337208221197	0.0168120820440255	0.485218776657496	27.49703890851	5.37460048658401	Upregulated
Prdx5	0.408072349854018	0.0170614454522559	0.490625129587054	420.336327960066	255.68673786906	Upregulated
Kif18a	-0.044062422896973	0.0174230798963041	NA	0	7.84511350171734	Downregulated
Cd83	-0.0439889357415669	0.017459770624472	NA	0	7.86850929464096	Downregulated
Svbp	0.405382721548823	0.0175396998736519	0.502550531162461	116.38200149524	62.6408165031975	Upregulated
H2-DMa	-0.179631693136744	0.0176142876626022	0.502865656447141	14.9924037592968	41.2952394980953	Downregulated
Pdia6	0.399529108830403	0.0177069754850297	0.503693388977032	343.069548120083	211.300244556125	Upregulated
Gna13	-0.192848536091098	0.0178898182924947	0.506087164172418	18.3208728802009	48.279429179024	Downregulated
Pdia3	0.404746174010378	0.0179191206333178	0.506087164172418	261.176079731913	156.211341855869	Upregulated
Calr	0.395678605129563	0.018032993393061	0.507490789154186	784.580532703603	487.287581812033	Upregulated
Ctsh	-0.108008336893203	0.0181398291522213	0.508687123885694	5.17571124794084	23.8425983590822	Downregulated
Marcksl1	-0.0817015633132114	0.0184897232593324	0.516666895882689	1.80149023539062	15.7869227210522	Downregulated
Ms4a4b	0.354693570720616	0.0186973970382418	0.520630337247945	1233.48910703315	841.537279770263	Upregulated
Ifi30	-0.30063132056674	0.0188806813834823	0.523889222387994	34.214021757193	72.7193725448889	Downregulated
Rrm2	-0.304690179221151	0.0192881920262507	0.532647368550092	35.8325044259988	74.9356443837854	Downregulated
Chd3	-0.201239706928674	0.0194119396834069	0.532647368550092	20.0308593322991	49.9950517287553	Downregulated
mt-Nd3	-0.370016057572644	0.0194450765503069	0.532647368550092	377.772547970155	577.687328333325	Downregulated
Ncf4	0.379760067587586	0.0195604598374499	0.532647368550092	119.847726291082	65.8256534897317	Upregulated
Magt1	0.326169927328171	0.01958216945291	0.532647368550092	75.5425006726561	38.0604983797909	Upregulated
Rab6b	-0.0810344397748926	0.0196004532433076	0.532647368550092	1.70998645209821	15.5233439070463	Downregulated
Dnd1	0.0297311416863687	0.0196286087517646	NA	4.36646991353794	0	Upregulated
Hist1h2ae	-0.275514018242342	0.0196788896434182	0.532947463356682	35.8325044259988	76.5108921759749	Downregulated
Rnaset2b	0.28460939518239	0.0199033684990541	0.537187160718497	64.9623187185434	31.3804540068693	Upregulated
mt-Nd4	-0.336324991215009	0.020192701841899	0.543142469951488	1179.16988862155	1685.59508008443	Downregulated
Slc7a3	0.0288774146935721	0.0203374247372102	NA	4.45797369683035	0	Upregulated
Hist1h2bc	0.162868837007262	0.0205104484340474	0.54981907192016	47.587942847684	18.8719514440458	Upregulated
Fcmr	-0.0379502992399836	0.0206776338933152	NA	0	8.64990809888968	Downregulated
Ifi47	0.376273497642282	0.0208760507504117	0.557729085588702	126.458912641244	72.3419273121879	Upregulated
Ciita	-0.0412615368886695	0.021175627232826	NA	0	7.51134730894053	Downregulated
2410006H16Rik	0.35786961953601	0.0211909100868875	0.564234737262985	435.500320316679	287.570953711018	Upregulated
Gbp10	0.0426098762805478	0.0216469719616191	NA	6.12220825728235	0.190278889312027	Upregulated
Tmem184b	0.142737759335108	0.021785842748547	0.578129008239966	30.5652893947656	10.7694842201686	Upregulated
Aif1	-0.0744794465941776	0.0224145635699256	0.592823975621978	0.854993226049105	13.3600887458431	Downregulated
Lcn4	-0.0404140872710754	0.0228579196724097	NA	0	7.29767262670488	Downregulated
Dtx3l	0.189924951707104	0.0229267613844104	0.60255479449759	50.687652510357	22.3203672445859	Upregulated
Tor1aip2	0.182518777111045	0.0229348752078622	0.60255479449759	43.0842172592075	18.2808315291092	Upregulated
Nucb1	0.340626338029404	0.0230572944358083	0.603765180127061	114.534759368203	62.6938331808908	Upregulated
Kit	0.0636933055932693	0.0233977581045714	0.610510664580462	12.4274240811495	1.52223111449622	Upregulated
Fhl2	0.288681266839214	0.0234693022296991	0.610510664580462	85.5422007505969	43.5317945839924	Upregulated
Ddx24	0.357587419592735	0.0236568066837551	0.612646163995351	193.92616643106	117.629910939913	Upregulated
Alox5ap	-0.0707956002552356	0.0237063386674984	0.612646163995351	0.854993226049105	13.4770677104612	Downregulated
Tmsb4x	0.355230276714431	0.0242883509927111	0.620923647396755	20189.4862039972	13263.7055448536	Upregulated
Ccl3	-0.306142443551588	0.0243023739435043	0.620923647396755	164.887855921808	306.478647734677	Downregulated
Padi2	0.168749188530529	0.0243206800656304	0.620923647396755	50.9621638602343	20.0931497964579	Upregulated
Rnaset2a	0.244561669708335	0.0243407094958263	0.620923647396755	62.3058352571037	30.3354763886147	Upregulated
Klhl5	0.0946143785116245	0.0246852110331768	0.627305133117852	17.5573834374442	4.51678921171837	Upregulated
Ifi27	-0.336999383177737	0.0247495196677756	0.627305133117852	76.4889976819976	134.669260869609	Downregulated
Cfp	-0.0395331930977557	0.024757108034667	NA	0	7.0606021515456	Downregulated
Slfn5	0.133044013972464	0.025097717249764	0.634098236457295	30.7482969613504	11.2670209634108	Upregulated
Rgcc	-0.0793279013559138	0.0253393615689311	0.638164558239195	2.70223535308593	16.761712960536	Downregulated
Bach2	-0.0688924763690337	0.0257101643493391	0.645447554522456	0.854993226049105	13.0731141389135	Downregulated
Zfp697	0.038998612087258	0.025834305722064	NA	6.21371204057476	0.40395357154768	Upregulated
Adar	0.160412961385787	0.0262357765987498	0.656558611844662	37.8170022279742	15.2394818460397	Upregulated
Sprr2a3	0.0386490608192029	0.0262407536107085	NA	6.03070447398994	0.190278889312027	Upregulated
Txk	0.336551108286	0.026680440448246	0.665014001607564	188.764747898348	112.387852147562	Upregulated
Dusp2	0.336389699089561	0.026741837697421	0.665014001607564	286.30543924409	172.057506346461	Upregulated
Hsh2d	0.0867725052769829	0.0269714347762001	0.666552358153994	15.8016450936997	3.70888206862301	Upregulated
S1pr1	-0.0944349831237634	0.0270369779853476	0.666552358153994	4.36646991353794	19.636179547217	Downregulated
Hbb-bt	-0.0050216152273434	0.0270565638552645	0.666552358153994	0	493.607868638341	Downregulated
Sirpa	-0.0383350131958925	0.0272164536305264	NA	0	6.84692746930995	Downregulated
Chil3	-0.065417370947378	0.0274342373606741	0.672875912318308	0.854993226049105	12.7455730379828	Downregulated
Wdfy1	0.125735748585344	0.0274834243397589	0.672875912318308	28.2290691748493	10.0317644558441	Upregulated
Cyb5a	-0.262973481280821	0.0278752319898286	0.679659601289504	51.0536676435267	97.7707190726911	Downregulated
Ube2c	-0.331303076419963	0.0279323938314477	0.679659601289504	145.634778747494	229.7651298827	Downregulated
Ccnd2	0.330468157723965	0.0280393750493392	0.680169870828755	217.588591664598	135.72046357971	Upregulated
Ltc4s	-0.0376047654514734	0.0282330910434795	NA	0	6.8001358834627	Downregulated
Tapbp	0.324351825373276	0.0284055135480904	0.686944345988681	146.535523865189	88.5094078118641	Upregulated
Rnf43	0.0798151162870173	0.0285251599306585	0.687734648572095	14.9466518676506	3.09125381483968	Upregulated
Atp1a1	-0.220567900018044	0.0291489427564462	0.700637809477133	34.0310141906082	69.5407606502008	Downregulated
Gadd45a	0.0719905796187402	0.0296197531891017	0.709796994604292	15.5271337438225	3.37511587584621	Upregulated
Pf4	-0.0373244554434172	0.0296940810800692	NA	0	6.68004437292155	Downregulated
Sprr1b	0.113973547366384	0.0300287048698069	0.717422955016413	34.5657441751339	12.0749281065062	Upregulated
Klrb1a	0.151738264592756	0.0305251045922593	0.724920011460039	46.2754307051729	18.5709186819617	Upregulated
Gpr34	0.0641680483798082	0.0305365931672341	0.724920011460039	12.2444165145647	2.40032563636245	Upregulated
Ppm1m	-0.0781899909196961	0.030617511864903	0.724920011460039	2.65648346143973	15.4531565282754	Downregulated
Nomo1	-0.10167901739087	0.0310002770943957	0.7317916157089	6.12220825728235	22.4669670939737	Downregulated
Cd24a	-0.033178558833146	0.0314232947790863	NA	0	7.65172206648229	Downregulated
Psmb9	0.31298326465148	0.0316258270210409	0.742774923299467	356.780898913286	237.766180871575	Upregulated
Ccl6	-0.0759863726447309	0.031653407834082	0.742774923299467	3.46572479584263	18.9421388228167	Downregulated
Gzmd	0.0114180034270056	0.0318158200530417	0.744377233667024	4851.80803251428	46.6183278814466	Upregulated
Trp53i11	0.132327628124665	0.0321180643756297	0.749232014992565	42.7324948412667	16.7118088287657	Upregulated
Dsp	0.0235201154243776	0.0321446169667556	NA	4.27496613024553	0	Upregulated
Lst1	-0.0644952481991498	0.0322911856894603	0.751054989506623	0.854993226049105	11.7910660454996	Downregulated
Gm4070	0.104434323644734	0.0325193195238008	0.754143046317351	21.8781014593359	6.82353167638632	Upregulated
Chmp4b	0.30871967657813	0.0326889651121168	0.755860631890701	209.298878038755	133.653904136124	Upregulated
Psme1	0.306473965613197	0.0328952200804986	0.758412246054178	572.628044949368	384.879982017083	Upregulated
Hba-a1	-0.00499755724545112	0.0334832727146542	0.769725932056643	0	373.03942542782	Downregulated
Nap1l1	-0.31037815798821	0.0337418609630559	0.773422134770568	182.062057764894	278.560771080505	Downregulated
Plp2	0.263066486563586	0.0340044012004589	0.777187296801239	97.5578578069306	55.13258174018	Upregulated
Lgals8	0.113649436248208	0.0344777336937445	0.785734634150234	29.221318075837	10.6727885025511	Upregulated
Ptgds	-0.0721213010693641	0.0347066161892929	0.788677933404966	2.56497967814732	15.5701354928935	Downregulated
Gtf2i	-0.171183926054787	0.0348902590623139	0.790579279841772	23.5423360197879	51.7543533184108	Downregulated
Aoah	0.0848270347621796	0.0353282331180408	0.795998874591691	17.6488872207366	4.4466018329475	Upregulated
Sub1	0.299184104932919	0.0353568476829467	0.795998874591691	1452.70472658986	962.652957061792	Upregulated
Fosl1	-0.101944469564539	0.0354314117167773	0.795998874591691	7.02295337497766	23.8192025661585	Downregulated
Gm8817	0.0546977309812253	0.035580328780363	NA	8.82444361036828	1.16506912879579	Upregulated
Brd9	-0.120017498852735	0.0358815524182379	0.802829966232186	10.4886781708203	29.7880355136022	Downregulated
Nt5c3	0.152030926347971	0.0359385189739749	0.802829966232186	48.1226728322097	21.9866010518091	Upregulated
Rel	-0.133520459100676	0.0363227210418191	0.809126980278043	14.9466518676506	38.2944563090271	Downregulated
Gm8369	-0.258113409647976	0.0364877253637597	0.810519472406212	61.5880977059932	108.519920045859	Downregulated
Hist1h2ap	-0.25519489565022	0.0366358310477062	0.81152983732566	123.359202978571	212.639926447616	Downregulated
Tmem120b	0.0616756204558215	0.0367680336733228	0.812183268962672	10.5801819541127	1.97297627189115	Upregulated
Ppp1r3b	0.09105417851084	0.0370641077959247	0.815058934199686	19.3131217811886	5.42139207243126	Upregulated
Tcf7	-0.115162215683294	0.0371043520879979	0.815058934199686	11.252167613577	32.5190147968185	Downregulated
Serpinb1a	-0.08914884509887	0.0372977108977825	0.816491163990732	5.22146313958704	20.2335245539997	Downregulated
Eno3	-0.179219705475705	0.0373760497426208	0.816491163990732	37.3594833115122	77.6104944433853	Downregulated
Gpr87	0.0116624313152365	0.037659809806266	0.818918170509857	12.5646797560881	0	Upregulated
Ccl22	-0.0341109008879896	0.0376782157656072	NA	0	6.20590342260299	Downregulated
Gdi2	-0.267773172901984	0.0376942607569029	0.818918170509857	80.6724600289507	135.02642285531	Downregulated
Irf9	0.139233658157614	0.0379314014127294	0.819842377293096	35.9697601009374	15.5467396999699	Upregulated
mt-Nd5	-0.28908481129013	0.0380297547661026	0.819842377293096	212.124076351551	318.074921167483	Downregulated
Ifitm1	0.0651852398682406	0.0380478189765511	0.819842377293096	1284.09372496895	293.511670348152	Upregulated
Cd59a	0.034454556299857	0.0380713277095582	NA	5.35871881452566	0.190278889312027	Upregulated
Myo10	0.137115507458642	0.0382831753377404	0.822672148290357	43.4502323923771	18.7315766865041	Upregulated
Rps6kc1	0.050653280668372	0.0383705620623468	NA	7.92369849267297	0.974790239483761	Upregulated
Lat2	0.269244135343166	0.0388596377731628	0.830167318042832	130.016141220379	79.308946292039	Upregulated
Hsd11b1	0.190327209176124	0.0389191767222426	0.830167318042832	62.9778209165679	31.7641243314164	Upregulated
Psmb8	0.287112486425178	0.0389468987093944	0.830167318042832	1046.85753158099	716.90139132796	Upregulated
Wdr34	-0.0341238661501734	0.0395287653708225	NA	0	6.06241611913822	Downregulated
Plbd1	-0.0341238661501734	0.0395287653708225	NA	0	6.06241611913822	Downregulated
Mto1	-0.0341238661501734	0.0395287653708225	NA	0	6.06241611913822	Downregulated
B4galt5	0.157335088453411	0.0403268428930687	0.855127431490529	43.9392104852566	20.5641782008535	Upregulated
Serpinb9b	0.0446358456303172	0.0403341593254891	0.855127431490529	112.76185456327	16.4310593136822	Upregulated
Gm13822	0.0440352076774852	0.0405911763192109	NA	7.06870526662387	0.570836667936081	Upregulated
Rnf114	0.181153522341765	0.0406777155843025	0.860105280322632	55.3286337737722	28.0053381310231	Upregulated
Gm47242	0.0234994117122494	0.0408326295375984	NA	3.55722857913504	0	Upregulated
Sh3gl3	-0.080928023258571	0.0410840942054002	0.864524669531423	5.98495258234374	23.9829731166239	Downregulated
Mzb1	-0.0330120571394877	0.0410938140841365	NA	0	6.15599929083272	Downregulated
Bspry	0.110439352981358	0.0411102059610617	0.864524669531423	30.1678150851785	10.8895757307098	Upregulated
Ccn1	-0.108353204206045	0.0412621218545551	0.864524669531423	14.9008999760044	42.0906964574986	Downregulated
Smchd1	0.25968473496161	0.0413341898081739	0.864524669531423	132.53536900688	80.6674068560698	Upregulated
Cyba	0.279732177367626	0.0414333396247356	0.864524669531423	955.376130139691	641.165569467386	Upregulated
Adgrg3	0.043670538025942	0.0418969640428608	NA	6.97720148333146	0.570836667936081	Upregulated
Tuba8	0.0631203812749233	0.0422945769584867	0.880172406809772	11.5266789634542	2.3535340505152	Upregulated
Kctd11	0.079568502460803	0.0431877026283756	0.896399875026757	15.7101413104073	4.30311452948272	Upregulated
Pld4	-0.0328177549549329	0.0432932757845408	NA	0	5.89553302274981	Downregulated
Sprr2f	0.0230512221722473	0.0433900173596949	NA	3.46572479584263	0	Upregulated
Zfp608	-0.032677801062488	0.0436009538353795	NA	0	5.91892881567344	Downregulated
Fxyd3	0.033040848559055	0.043710688055352	NA	5.22146313958704	0.40395357154768	Upregulated
Ascc3	0.165915394799497	0.0437201685331977	0.903246517611611	50.8706600769418	24.9873842408773	Upregulated
Ilrun	0.138567430379836	0.0437848719548235	0.903246517611611	42.0004645749274	18.2371524891849	Upregulated
Itm2a	-0.0803334261733103	0.0439098230843517	0.903246517611611	4.36646991353794	17.9470653363323	Downregulated
Cnn3	-0.0639663305111093	0.0440718182406372	0.903246517611611	2.56497967814732	15.3065566788876	Downregulated
Trim34a	0.11556101854591	0.0440886641120488	0.903246517611611	28.0460616082644	11.1968335846399	Upregulated
Mgat1	0.149640294266955	0.044378411146941	0.906833269638267	43.6646991353794	20.5641782008535	Upregulated
Cd14	-0.0894001099095516	0.0446164824050754	0.909178042927992	6.07645636563615	21.2285980404841	Downregulated
Dst	-0.0901367694030807	0.0447230979639592	0.909178042927992	7.74069092608815	26.0994366919798	Downregulated
Csprs	0.0407677041024216	0.0447520746488762	NA	6.12220825728235	0.594232460859707	Upregulated
Prxl2a	-0.0686508146205071	0.0448538042109279	0.909497137692353	2.61073156979352	14.0276211313967	Downregulated
Etnk1	0.172743629805253	0.0449837854705308	0.909799937342603	54.4278886560769	27.7916634487875	Upregulated
C3	-0.0321473968134343	0.0450011481172079	NA	0	5.82534564397894	Downregulated
3830406C13Rik	0.157597988689287	0.0453995418509953	0.914663564152349	51.1909233184653	24.7971053515653	Upregulated
Wsb1	0.141268484342327	0.0455199366396243	0.914663564152349	39.5727405717187	17.973573675179	Upregulated
Kdm2b	-0.110945858672004	0.0455712499084503	0.914663564152349	10.5344300624665	28.5527790060356	Downregulated
Esyt1	0.241234375376997	0.0457667782375187	0.916262486841261	121.772179486183	74.5316908122377	Upregulated
Sult2b1	0.187522610562685	0.0459655118157094	0.917917342016742	77.3439909080467	40.8008153007762	Upregulated
Degs1	0.159392368076182	0.0461835482626415	0.91994836186642	57.4503872506863	28.0552422627934	Upregulated
Batf	-0.179296595541023	0.0463253820176115	0.920455077877568	39.8472519215959	75.9541136631934	Downregulated
Hagh	-0.131990393788982	0.0466141728347216	0.923871876634031	17.4658796541517	40.7914776630071	Downregulated
mt-Co3	-0.252416069701785	0.0470260566433254	0.92823260740276	6310.55541464939	8434.25320259199	Downregulated
Ar	-0.0770314987694336	0.0470689523986478	0.92823260740276	4.36646991353794	18.0172527151032	Downregulated
Upk1a	0.0518003232755956	0.0471067158590108	NA	9.67943683641739	1.33195222518419	Upregulated
Ms4a6c	-0.0687989702371036	0.0478024713107798	0.938448986835811	3.55722857913504	16.4076635207585	Downregulated
Eid1	-0.15606877297994	0.047824347710525	0.938448986835811	24.5803368124218	50.589284189615	Downregulated
Pxmp2	-0.0546964108191337	0.0479146588260081	NA	0.900745117695311	10.2220433451562	Downregulated
Gca	0.0295611123336567	0.0481764711704195	NA	5.40447070617186	0.190278889312027	Upregulated
Oxct1	-0.122310691659085	0.0482264647108505	0.939665069456518	14.0001548583091	34.0677542501613	Downregulated
Iglc3	-0.0152509958614082	0.0482492307498943	0.939665069456518	0	17.8706528657154	Downregulated
Sdf4	-0.25662936591607	0.0483369471012641	0.939665069456518	238.351481263236	359.028561409493	Downregulated
Gpr141	0.0946090780932534	0.0483893898880904	0.939665069456518	23.0533579269084	8.03539239102936	Upregulated
Mt3	-0.120030320246534	0.0484804436441906	0.939665069456518	21.5120863261662	52.1785901369591	Downregulated
Selenos	0.245133460855663	0.0487311409436065	0.942214822938973	169.191407482511	106.960234983285	Upregulated
BC051226	0.0711240571510853	0.048870502849927	0.942604723261519	15.5728856354687	3.87576516501142	Upregulated
Mxi1	-0.0926011459493792	0.049601070449224	0.954368041636164	7.83219470938056	24.5070181987127	Downregulated
Cited4	0.0715789093927107	0.0499916619882581	0.959155400272989	14.9008999760044	3.66209048277576	Upregulated
Oas1c	0.0588205503442812	0.0500924608387386	0.959155400272989	11.2979195052232	2.11646357535592	Upregulated
Noc4l	-0.0950689260436712	0.0506000685812306	0.96653464333423	7.92369849267297	23.6086404298459	Downregulated
Srgn	0.255027225676735	0.0507755938242403	0.967453767104656	1148.91624123043	778.174409629358	Upregulated
Ighd	-0.030450686730381	0.0508371112272148	NA	0	5.77544151220867	Downregulated
P2rx4	-0.0531017629342368	0.0508398342943412	NA	0.900745117695311	10.0551602487678	Downregulated
Lilrb4a	0.155624673947873	0.0509469409892212	0.967453767104656	52.0459165445144	26.222640748444	Upregulated
Selenon	0.103287434252973	0.0510295603846471	0.967453767104656	24.5803368124218	9.39074040913718	Upregulated
Clcf1	0.102474908516121	0.0512202222063295	0.967453767104656	24.4888330291294	9.4141362020608	Upregulated
Gmip	-0.0815812681944086	0.0512598796682917	0.967453767104656	5.22146313958704	18.7580850253507	Downregulated
Them6	-0.109398256370328	0.0516306517978843	0.971735945049752	13.0536578489676	33.8010628902324	Downregulated
Stat2	0.10004159485894	0.0517325281823401	0.971735945049752	25.664089496702	9.84148556653211	Upregulated
Txn1	0.255114454099334	0.0521925966638776	0.978054631322142	1094.17096307879	772.085485171373	Upregulated
Zfp36l1	-0.183559900803976	0.0525363514473918	0.98009021016664	53.2068802968581	96.5089542262778	Downregulated
Clnk	0.0906421382042576	0.0525490957398401	0.98009021016664	20.2138668988839	7.0606021515456	Upregulated
Grhpr	-0.135178378554051	0.052728931937793	0.981130338268393	19.3131217811886	42.0064509235732	Downregulated
Eef2k	0.0810305607609023	0.0528770210449533	0.981576249820401	19.4961293477734	5.80194985105531	Upregulated
Oip5os1	0.204686570478207	0.0533228706100916	0.986326563675931	101.206590169358	59.2719257191974	Upregulated
Mlkl	0.0958725765038232	0.0533823683931839	0.986326563675931	23.9083511529575	8.8199037412011	Upregulated
Dpysl3	-0.0584017376420392	0.0536346009977812	0.988676980630428	1.75573834374442	11.6475787420349	Downregulated
Cnih4	-0.210228198455983	0.0541455379968116	0.995774219718108	68.4737954060322	114.128478461679	Downregulated
Lgals1	0.244734965362742	0.054515616809534	0.996027215330489	3750.6774144862	2784.1729411674	Upregulated
Rpusd4	-0.0576443510782676	0.0545754600014194	0.996027215330489	1.75573834374442	11.6709745349585	Downregulated
Styk1	0.103208158841331	0.0545916300198176	0.996027215330489	26.3360751561662	10.105064380538	Upregulated
Tubgcp3	0.0798210646461621	0.0546631021058968	0.996027215330489	17.511631545798	5.23111318311923	Upregulated
Trib1	-0.117184007659948	0.0549183997994773	0.998378633596016	18.4123766634933	43.4491570215295	Downregulated
Ybx1	-0.245080599552064	0.0556069150997139	0.999978555626981	560.30641736674	804.364316947109	Downregulated
Psme2	0.24833873181801	0.0556086868386063	0.999978555626981	430.719209632365	300.046722843149	Upregulated
Mrpl30	0.243508747994054	0.0558003905856468	0.999978555626981	256.169083335329	173.523608237341	Upregulated
Hsd17b10	0.210329841370844	0.0562484243132147	0.999978555626981	166.366209169715	101.869496557707	Upregulated
Tap1	0.216891679448985	0.0563478575293677	0.999978555626981	138.383065914285	85.3074001242524	Upregulated
Pik3r1	0.175755398980209	0.0569104548230648	0.999978555626981	90.8866268498938	50.0745767452952	Upregulated
Clcc1	-0.0560481748287516	0.0569505827423408	0.999978555626981	1.80149023539062	11.6007871561876	Downregulated
Lsm2	-0.214396983439971	0.0570017614548246	0.999978555626981	74.6417555549608	120.130044839816	Downregulated
Tnfaip8	-0.183630537181731	0.0570345403219239	0.999978555626981	49.4351849747209	86.4397358223555	Downregulated
Myof	-0.142084075968696	0.057108081536373	0.999978555626981	25.3895781468247	51.8448239441823	Downregulated
Idh2	-0.115937471028903	0.0572557403116694	0.999978555626981	18.1836172052622	42.6443624243571	Downregulated
Phb	-0.136551595327353	0.057427404901619	0.999978555626981	21.9696052426283	45.4813750629599	Downregulated
Ccrl2	0.11732824113822	0.0575919484087032	0.999978555626981	32.5955390883872	14.5017620817153	Upregulated
Ighm	-0.151679492470602	0.0576189545358827	0.999978555626981	40.0617186645981	77.9645438831627	Downregulated
Lrrc32	-0.0280620603699957	0.057828435520639	NA	0	5.82223309805592	Downregulated
Ccdc125	-0.0293960612902698	0.058402115671799	NA	0	5.32469635481373	Downregulated
Lag3	-0.213831600445877	0.0592600281767628	0.999978555626981	86.1226826267688	136.785724444965	Downregulated
Ubald2	0.220495508497648	0.0597535625839442	0.999978555626981	150.581730537204	96.6680042593577	Upregulated
Fkbp10	-0.0280287485352089	0.0602592360865031	NA	0	5.60855841582026	Downregulated
Hp1bp3	0.200889823531367	0.0603876538954213	0.999978555626981	100.977830711127	62.2368629316499	Upregulated
Sars	0.218312081726058	0.0605245115367428	0.999978555626981	163.878440559631	105.32102490417	Upregulated
Aprt	-0.237472421905082	0.0606493532452831	0.999978555626981	338.843207627443	475.92858564839	Downregulated
Mcm3ap	-0.0620132142067831	0.0606969867726934	0.999978555626981	2.61073156979352	12.8859477955245	Downregulated
Bbx	0.141278089739223	0.0607310041207484	0.999978555626981	45.6491969373548	23.3216658229164	Upregulated
Rapsn	-0.0530781916160498	0.0607505181110721	0.999978555626981	1.70998645209821	11.7177661208057	Downregulated
Bahd1	-0.0285744404338725	0.06093650349481	NA	0	5.37148794066099	Downregulated
H2-DMb2	-0.0285744404338725	0.06093650349481	NA	0	5.37148794066099	Downregulated
Twf2	-0.15617430880841	0.0610671908139115	0.999978555626981	33.985262298962	63.7356982532225	Downregulated
F2r	0.100981793101036	0.0610784924692381	0.999978555626981	30.9770564195814	12.1981321629703	Upregulated
Nhp2	-0.212975725733881	0.0612939443381651	0.999978555626981	142.946836109637	219.37148292377	Downregulated
Xcl1	-0.191715473565307	0.0615952020337235	0.999978555626981	163.575343779296	269.895196854998	Downregulated
Casp8	0.194795367413718	0.0618681668246228	0.999978555626981	100.351596943309	60.7910442877706	Upregulated
Ftl1-ps1	0.0896747325394107	0.0620095093116592	0.999978555626981	22.1068609175669	8.22567128034139	Upregulated
Gpatch2	0.0747604256646791	0.0623159787318516	0.999978555626981	17.3743758708593	5.23111318311923	Upregulated
Trim14	0.0635845835941198	0.0624793198602169	0.999978555626981	12.2901684062109	3.11464960776331	Upregulated
Dnajb11	0.210948783654915	0.0625970297654915	0.999978555626981	140.779330741077	89.4171232185001	Upregulated
Fuca2	0.114105376174158	0.0626983747074437	0.999978555626981	32.4125315218024	14.4315747029444	Upregulated
Adssl1	0.075060539967778	0.0630452600658658	0.999978555626981	16.6566383197488	5.53837103704939	Upregulated
Cd200	-0.0479095342846026	0.063323062565449	NA	0.900745117695311	9.29404469151965	Downregulated
Spint2	0.142125247167227	0.0633306289165491	0.999978555626981	50.2444263091238	26.3162239201385	Upregulated
Otulin	0.197879526940395	0.0633684022286495	0.999978555626981	101.878575828822	63.0478826206682	Upregulated
Ly96	0.0694399482945844	0.0636048462143272	0.999978555626981	14.0459067499553	4.11283564017069	Upregulated
M6pr	0.173251302784291	0.0641908182787762	0.999978555626981	90.1831820140121	52.255002607576	Upregulated
Gm19585	-0.193803452517985	0.0643467808854587	0.999978555626981	75.2679893227788	122.159150335323	Downregulated
Tdrd7	0.0662287042042577	0.0643799150548112	0.999978555626981	13.14516163226	3.73227786154664	Upregulated
Il2rb	0.232609254429894	0.0644737014049724	0.999978555626981	434.370815740752	306.268188995367	Upregulated
Adamts14	0.090342653252084	0.0645266720526657	0.999978555626981	25.2065705802399	9.29715723744267	Upregulated
Hck	-0.0282378427136278	0.0647675225036774	NA	0	5.13441746550171	Downregulated
Tcrg-C2	-0.0282378427136278	0.0647675225036774	NA	0	5.13441746550171	Downregulated
Arid4a	-0.131108137139978	0.0647711035457516	0.999978555626981	22.6873427937388	46.3797528318268	Downregulated
1190005I06Rik	-0.0453012251125001	0.0652738784194391	NA	0.900745117695311	9.57790675252618	Downregulated
Krt83	-0.0281228859583893	0.0654254551173163	NA	0	5.06423008673083	Downregulated
Xiap	0.138043213619901	0.0670678859602257	0.999978555626981	48.8861622749664	25.4147336053487	Upregulated
Chn2	0.0663483878930371	0.0672310410897426	0.999978555626981	14.1374105332477	3.87576516501142	Upregulated
Os9	0.161142593002795	0.0677265306542039	0.999978555626981	73.2977842360322	41.699193069643	Upregulated
Prkca	-0.12983634545726	0.0682000754888358	0.999978555626981	22.733094685385	45.7621245780435	Downregulated
Sdc2	-0.0467718582968388	0.068623790162387	NA	0.854993226049105	8.84329953412472	Downregulated
Mitd1	0.149794695613928	0.0689080473695659	0.999978555626981	57.8021096686271	31.6206370279516	Upregulated
Xrcc6	-0.0735855565428357	0.069044725146723	0.999978555626981	5.31296692287945	17.6164116894786	Downregulated
Serpina3g	0.183841971892291	0.0691789656319793	0.999978555626981	113.817021817092	69.4705732714299	Upregulated
Hes1	0.0598742252830994	0.0694597998162601	0.999978555626981	12.4274240811495	3.35172008292259	Upregulated
Tcrg-C4	-0.0511988864424537	0.0694647805258766	0.999978555626981	1.80149023539062	11.0767420740988	Downregulated
Arl5c	-0.077981169791981	0.0695031829271124	0.999978555626981	6.97720148333146	21.6060432731851	Downregulated
Nt5dc2	-0.0459393432908388	0.0699789941230903	NA	0.854993226049105	8.74971636243022	Downregulated
Krt7	0.038169839561567	0.0705361605535753	NA	6.07645636563615	0.784511350171734	Upregulated
Atg2a	-0.0730142242969948	0.0709343400771266	0.999978555626981	5.22146313958704	17.4729243860138	Downregulated
Bhlhe40	0.189085024814022	0.0711942809755258	0.999978555626981	145.832079029308	92.0280109911751	Upregulated
Pou2f2	-0.0995364268598243	0.0713537841478917	0.999978555626981	13.8628991833705	32.9057976672886	Downregulated
Fbl	-0.188040020783862	0.0714945847634179	0.999978555626981	81.175730837059	128.475807630698	Downregulated
Dcp2	0.112238734143887	0.0717469038150843	0.999978555626981	35.3435263331193	16.6416214499948	Upregulated
Dll1	0.0345529767347133	0.0717647107115686	NA	5.26721503123325	0.594232460859707	Upregulated
Plpp1	-0.0270704462596161	0.0719617444598433	NA	0	4.94413857618968	Downregulated
Ptpn6	-0.171907288617227	0.0721051835220658	0.999978555626981	59.1146218111383	97.8330733881535	Downregulated
Phkg1	0.0142129637681764	0.0723335790853599	0.999978555626981	19.8163925892968	0.594232460859707	Upregulated
Trap1	-0.090057754178482	0.0725583179628885	0.999978555626981	9.72518872806359	25.1277589984191	Downregulated
Slc25a4	-0.223164040838981	0.0725747852458375	0.999978555626981	178.550581077405	256.772281981316	Downregulated
Impdh1	0.112229555555885	0.0728768426777568	0.999978555626981	33.3132766394977	15.8805058927467	Upregulated
Gprc5a	-0.0563546122790436	0.0729953697404465	0.999978555626981	2.61073156979352	12.6925563602895	Downregulated
Cldn6	-0.0563546122790436	0.0729953697404465	0.999978555626981	2.61073156979352	12.6925563602895	Downregulated
Klra4	0.162076158183735	0.0736300889965905	0.999978555626981	226.676127655574	132.704014264025	Upregulated
Srpk2	-0.133341122491548	0.073724295649864	0.999978555626981	27.0538127072767	51.8479364901053	Downregulated
Apobec3	0.214684495696324	0.0737463356181837	0.999978555626981	241.651364953682	168.953802347929	Upregulated
Lyar	-0.179186798411754	0.0738802153797433	0.999978555626981	65.1910781767744	104.987258711394	Downregulated
A630001G21Rik	-0.0624114988668603	0.07394290157598	0.999978555626981	3.55722857913504	14.1446000960148	Downregulated
Ckb	-0.0515590708503877	0.0743054895799162	0.999978555626981	1.75573834374442	10.4591138203154	Downregulated
Vgll4	-0.147456889732674	0.074941709849241	0.999978555626981	35.7867525343526	64.0694644459992	Downregulated
Gns	0.0967095037201936	0.0749567009048861	0.999978555626981	28.6722953760825	12.5755773956714	Upregulated
6430590A07Rik	0.0562025775113212	0.0750042587134192	0.999978555626981	11.2979195052232	2.71069603621563	Upregulated
Inpp4b	-0.100079793496668	0.0752120574479061	0.999978555626981	13.9086510750167	32.2585485287356	Downregulated
Scand1	-0.207086859723355	0.0756778568873096	0.999978555626981	139.329562923627	202.998160805167	Downregulated
Sytl2	0.108544277945731	0.0758500793400606	0.999978555626981	32.549787196741	15.2394818460397	Upregulated
Anxa8	0.0741243625600979	0.0765704351810171	0.999978555626981	17.6946391123828	6.29948659429749	Upregulated
Cdkn1a	0.183086367029025	0.0767694079573001	0.999978555626981	135.114641400256	86.2962485188907	Upregulated
Aldh2	-0.0893059614320149	0.0768684695917911	0.999978555626981	10.4429262791741	26.6234817740687	Downregulated
St6galnac3	-0.0430281186893897	0.0768849388314052	NA	0.900745117695311	8.7466038165072	Downregulated
Hspd1	-0.209919909221001	0.0772517934644332	0.999978555626981	193.80320347135	275.357258818432	Downregulated
Tmem59	0.182679797594187	0.0772565664661478	0.999978555626981	110.565763764252	71.1503498445455	Upregulated
mt-Atp6	-0.211896621421267	0.077280584006019	0.999978555626981	6860.7963398394	8901.27452641934	Downregulated
Hist1h1b	-0.192897155658211	0.0773591490815373	0.999978555626981	140.627782350909	212.483988960459	Downregulated
Ifi207	0.0625538622658043	0.0784481663318088	0.999978555626981	17.2828720875669	5.58516262289664	Upregulated
Cops7a	-0.0743211737731383	0.0785323651028553	0.999978555626981	6.16796014892856	18.6847851006568	Downregulated
Emid1	0.0582141913806237	0.0785458536254679	0.999978555626981	11.4351751801618	3.13804540068693	Upregulated
Nr4a1	-0.102251471433071	0.0786685300811587	0.999978555626981	14.0459067499553	31.3570582139457	Downregulated
Lin54	0.0695317633101249	0.0787735640308332	0.999978555626981	15.8473969853459	5.0408342938072	Upregulated
Hivep3	-0.0540740438018107	0.0788923359303809	0.999978555626981	2.56497967814732	12.408694299283	Downregulated
Aldh3b1	-0.026192662891629	0.0789596905294286	NA	0	4.7070681010304	Downregulated
Pebp1	-0.20956327386779	0.0789625414101177	0.999978555626981	239.14642988241	333.473453046603	Downregulated
Cdk4	-0.180584664028244	0.0792805268259655	0.999978555626981	72.9317691028626	113.830558245518	Downregulated
Cd4	-0.0842617060769674	0.0795512797092969	0.999978555626981	9.7709406197098	25.1074757514185	Downregulated
Itgb3	0.0922047702778953	0.0797384483249238	0.999978555626981	28.1375653915569	11.6038997021106	Upregulated
Sh3bp5	-0.0576877705690269	0.079770022713023	0.999978555626981	3.41997290419642	14.4050663640977	Downregulated
Cfap298	-0.0933819749958504	0.0798053735599123	0.999978555626981	11.4351751801618	27.2910141596223	Downregulated
Cyb5b	0.180878130991087	0.0798655175375365	0.999978555626981	117.145490937996	75.5033685057984	Upregulated
Fam189b	-0.0985940157490227	0.079916424059409	0.999978555626981	15.0839075425893	34.0880374971619	Downregulated
D230025D16Rik	-0.0258981469443161	0.0801311326636394	NA	0	4.75385968687765	Downregulated
Tpmt	-0.0258981469443161	0.0801311326636394	NA	0	4.75385968687765	Downregulated
Ctsb	-0.168651046052916	0.0802443303013279	0.999978555626981	74.0469809635601	120.024011484429	Downregulated
Stap1	-0.114872548346465	0.0803084569831626	0.999978555626981	19.3131217811886	39.1787759227394	Downregulated
Prkg2	-0.0857239775750179	0.0808549018860024	0.999978555626981	13.7713954000781	34.8694363014107	Downregulated
Galnt2	-0.0890849906210938	0.081008424323372	0.999978555626981	10.4429262791741	25.9122703485908	Downregulated
Zfp414	0.0655865852357568	0.0811553465062834	0.999978555626981	14.0001548583091	4.51678921171837	Upregulated
Gng5	0.209347317871867	0.0815394781994148	0.999978555626981	593.010626699608	436.958763890501	Upregulated
Isyna1	-0.101280705580519	0.0824727079847214	0.999978555626981	14.9924037592968	32.805989403748	Downregulated
Trib3	0.0761020799355153	0.083151970517324	0.999978555626981	19.1301142146038	7.01381056569835	Upregulated
Ube2l6	0.0851154807018397	0.0833270519364352	0.999978555626981	22.8703503603236	9.13027414105427	Upregulated
Snx14	-0.0419815256916332	0.083416753410413	NA	0.900745117695311	8.31925445203589	Downregulated
Zfas1	0.187989896731091	0.0837287636447567	0.999978555626981	149.635233527862	100.771502261759	Upregulated
Ifi27l2b	0.0481909069554688	0.0841426895360601	NA	9.81669251135601	2.13985936827955	Upregulated
mt-Co2	-0.204168007864961	0.0842982759671027	0.999978555626981	5126.20694103394	6611.45298515844	Downregulated
Trappc6b	0.167381890466934	0.0843982567294133	0.999978555626981	96.8858721474663	60.8612316665414	Upregulated
Sephs2	0.121349752404344	0.0845337452105572	0.999978555626981	44.0764661601952	23.2982700299927	Upregulated
Poglut3	0.0467738734791321	0.0849935045267442	NA	8.68718793542967	1.97297627189115	Upregulated
Vrk1	-0.0757358349338283	0.0850573955363823	0.999978555626981	7.06870526662387	19.7796668506817	Downregulated
Hist1h1e	-0.196215429475898	0.0853243339046582	0.999978555626981	160.535678723499	228.852693958679	Downregulated
Utp14a	-0.085760403074993	0.0853933013824912	0.999978555626981	10.3971743875279	25.8888745556672	Downregulated
Dennd3	0.0534793669600632	0.0858260010336515	0.999978555626981	10.6259338457589	2.73409182913925	Upregulated
Ptpmt1	0.151851548861065	0.0861104769891694	0.999978555626981	72.1225277684597	43.4818904522221	Upregulated
Rhoh	-0.165098934478044	0.0861493647993483	0.999978555626981	64.870814935251	103.502481544976	Downregulated
Tlk2	0.085482771671949	0.0865595737220642	0.999978555626981	23.6338398030803	10.2688349310034	Upregulated
Gm17484	0.0178692323145571	0.0872441796289306	NA	2.65648346143973	0	Upregulated
Prph	0.0178692323145571	0.0872441796289306	NA	2.65648346143973	0	Upregulated
Gm49708	0.0178692323145571	0.0872441796289306	NA	2.65648346143973	0	Upregulated
4933426B08Rik	0.0178692323145571	0.0872441796289306	NA	2.65648346143973	0	Upregulated
C4a	0.0178692323145571	0.0872441796289306	NA	2.65648346143973	0	Upregulated
Dsg2	0.0178692323145571	0.0872441796289306	NA	2.65648346143973	0	Upregulated
Rfc4	-0.131660797543192	0.0873881562522806	0.999978555626981	31.7405458623381	56.7483960263707	Downregulated
S100a11	0.202947350951719	0.0878545494651782	0.999978555626981	790.874329558201	578.504676511192	Upregulated
5430416N02Rik	0.0834402049203262	0.0881247523046369	0.999978555626981	22.961854143616	9.34394882328992	Upregulated
Gpr183	-0.115886745361402	0.0881349459560355	0.999978555626981	21.9696052426283	42.5772875915093	Downregulated
Mcm3	-0.160118638846606	0.0884089150201886	0.999978555626981	56.2751307831137	90.1486178909785	Downregulated
Fcgr4	-0.0243204433380763	0.088583650889044	NA	0	4.6134849293359	Downregulated
Ccl24	-0.0237147543961868	0.0886058810208895	NA	0	4.7803680257243	Downregulated
Ninj1	-0.0959104831184161	0.0886807384273924	0.999978555626981	14.809396192712	32.9463641612898	Downregulated
Sipa1l1	0.145592369434553	0.0888887430008191	0.999978555626981	72.4742501864005	42.9375621231327	Upregulated
Plcxd2	-0.0669777849518723	0.0893268752500932	0.999978555626981	5.22146313958704	16.4747383536064	Downregulated
Sh3bgrl3	0.202512276276934	0.0894544644894409	0.999978555626981	1427.42669243348	1071.58155119658	Upregulated
Efhd2	0.17714504532306	0.0894626514449556	0.999978555626981	132.077850090418	87.3474512289914	Upregulated
Scimp	0.107010622203784	0.0895806710025669	0.999978555626981	35.9697601009374	17.7131074070961	Upregulated
Camk2n1	0.104844226539987	0.0899517723371584	0.999978555626981	33.3590285311439	16.6884130358421	Upregulated
Hmga1b	0.0176350378928088	0.0901806127970588	NA	2.61073156979352	0	Upregulated
Mgat3	0.0176350378928088	0.0901806127970588	NA	2.61073156979352	0	Upregulated
Samhd1	0.177517808489907	0.0903206386353121	0.999978555626981	138.611825372516	93.2570424068957	Upregulated
Abcf2	-0.091173962165208	0.0905592900782091	0.999978555626981	13.2824173071986	29.8145438524489	Downregulated
Gzme	0.0110756372890109	0.0912835476327167	0.999978555626981	2015.34154067003	53.2780890073675	Upregulated
Tdrd9	0.0229844368061999	0.091388105085134	NA	4.50372558847655	0.40395357154768	Upregulated
Irf4	-0.0609771673379105	0.0918793543992579	0.999978555626981	5.12995935629463	17.332549628472	Downregulated
Tpi1	-0.195015584792202	0.0920302918689281	0.999978555626981	345.222760773414	476.302814938166	Downregulated
Parvb	-0.0577395149375107	0.0920914831625656	0.999978555626981	3.51147668748883	13.1932056494547	Downregulated
Rnf34	0.0938838977334859	0.0921374694904491	0.999978555626981	28.2290691748493	13.1230182706838	Upregulated
Mylk	-0.040187804045474	0.092146839684539	NA	0.854993226049105	7.91530088048821	Downregulated
Dock11	-0.086825740534917	0.0922684245539459	0.999978555626981	11.2979195052232	26.6031985270681	Downregulated
Slc38a6	-0.0241164351420562	0.092293898973891	NA	0	4.58697659048925	Downregulated
Fyb	0.192457149426683	0.0923972423374574	0.999978555626981	200.91766062962	141.756371360001	Upregulated
Ssr3	0.165422520746377	0.092463261349177	0.999978555626981	110.168289454665	71.2969496939332	Upregulated
Cct6a	-0.185603536086865	0.0925154964137909	0.999978555626981	128.168899093342	184.31337570451	Downregulated
Ccl2	0.126976373992256	0.0933215885197889	0.999978555626981	66.6723051706416	38.6251099558809	Upregulated
Dnajc7	0.162390918653472	0.0933458736384301	0.999978555626981	95.4818562216627	61.525651506172	Upregulated
Socs1	0.142333198619253	0.0935779673497427	0.999978555626981	106.442346024174	64.209839203541	Upregulated
Fbxo17	0.0431200287634701	0.0938573100739094	NA	7.96945038431918	1.54562690741984	Upregulated
Tnf	0.0676253622014762	0.0939476009689632	0.999978555626981	17.7861428956752	6.22929921552662	Upregulated
Plat	-0.0452428238026654	0.0941331570246941	NA	1.70998645209821	9.88827715237936	Downregulated
Zup1	0.117527921559927	0.0941541576692602	0.999978555626981	43.7104510270256	23.6788278086168	Upregulated
Zfp428	-0.0393249120659669	0.0941887578175715	NA	0.900745117695311	7.93869667341184	Downregulated
Lat	-0.159669191233094	0.0942601964145096	0.999978555626981	83.7864624068525	130.100959554658	Downregulated
Pxdc1	0.0447543263695469	0.0944119577592979	NA	9.67943683641739	1.90278889312027	Upregulated
Serpinb6b	0.188146068236628	0.0947405345136631	0.999978555626981	447.942037113057	315.701000472966	Upregulated
Wdcp	-0.050265357059075	0.095018240828466	0.999978555626981	2.70223535308593	11.7208786667288	Downregulated
Dennd4a	0.168797489946428	0.0950807366132552	0.999978555626981	113.313751008984	75.0292275554799	Upregulated
Gng2	0.182412491495135	0.0951232203448013	0.999978555626981	223.985311271757	155.079006157766	Upregulated
Slurp1	0.150154022961325	0.0955743923188409	0.999978555626981	129.361322022103	80.6175027242996	Upregulated
Slfn3	0.0375310642346943	0.0955802596187582	NA	6.97720148333146	1.40213960395507	Upregulated
Tbrg1	0.177201645793758	0.0957227266730053	0.999978555626981	159.328963079509	109.164056638489	Upregulated
Serp1	0.16427625189437	0.0959585881837213	0.999978555626981	152.091542961529	99.6329414718102	Upregulated
Gm7160	0.0403601051267855	0.0960525983277326	NA	7.92369849267297	1.33195222518419	Upregulated
Sdcbp	0.164247327806529	0.0963113487270063	0.999978555626981	110.153996739436	71.9878778724105	Upregulated
Gpm6b	-0.0396068395165768	0.0963184360373188	NA	0.900745117695311	7.67823040532893	Downregulated
Tmbim4	0.166789444541239	0.0965758888565105	0.999978555626981	125.160693213962	82.5904789961907	Upregulated
Zfhx3	-0.0672340242394963	0.0967022212892137	0.999978555626981	7.02295337497766	20.4877657302366	Downregulated
Tk2	-0.0463842526690062	0.0969236983285569	NA	1.75573834374442	9.43753199498443	Downregulated
Clec10a	-0.0239881776654765	0.0973227294349196	NA	0	4.32651032240635	Downregulated
Tbc1d2b	0.0999557912067874	0.0973448229808745	0.999978555626981	32.549787196741	16.0005974032878	Upregulated
Lrrc25	-0.0239557796544649	0.0976968182703463	NA	0	4.30311452948272	Downregulated
Pilrb1	0.0431061902215697	0.0984224547452442	NA	9.7709406197098	1.90278889312027	Upregulated
Dock8	0.146366323793588	0.0984633634747791	0.999978555626981	80.1834819360712	49.6877938748251	Upregulated
Polr3a	0.0703542020247831	0.0985062086183587	0.999978555626981	17.4201277625055	6.65664857999792	Upregulated
Sox9	-0.0965459861419085	0.0985685455371533	0.999978555626981	16.6566383197488	34.9427362261046	Downregulated
S100a13	0.185720200602608	0.0986691556371495	0.999978555626981	325.314864400825	232.046868582982	Upregulated
Gcat	-0.0901336708770626	0.0987033330846038	0.999978555626981	14.0459067499553	31.0201794752459	Downregulated
Ulk2	-0.0447668676231747	0.0988219574383669	NA	1.80149023539062	9.62781088429645	Downregulated
Lta	-0.0513249939368713	0.09892937916306	0.999978555626981	2.65648346143973	11.1500419987927	Downregulated
Tagap1	-0.0237286132377477	0.0991810346857268	NA	0	4.2797187365591	Downregulated
Pnp	0.165607309373704	0.0996887496307459	0.999978555626981	117.863228489107	78.5244349418673	Upregulated
Usp3	0.121464781046731	0.0997934870146255	0.999978555626981	49.0691698415512	27.5311971807046	Upregulated
Snrnp200	-0.105932124798969	0.100054004857932	0.999978555626981	20.9773563416406	40.9583607593955	Downregulated
Tcrg-C1	-0.0234541151257134	0.100058646815102	NA	0	4.3733019082536	Downregulated
Lasp1	0.141140495896915	0.100511631117142	0.999978555626981	70.1380299664842	43.3851947346046	Upregulated
Ola1	-0.153555811453882	0.100915452967864	0.999978555626981	65.0538225018358	101.459317894314	Downregulated
Tnip1	0.116227046885268	0.10093265847358	0.999978555626981	44.6569480363671	24.6302222551769	Upregulated
Slc37a4	-0.0387753591514665	0.101128177452101	NA	0.854993226049105	7.46455572309328	Downregulated
Slu7	0.114607793986594	0.101227522077037	0.999978555626981	43.0384653675613	23.7022236015404	Upregulated
Scnm1	0.104080584408237	0.101246784066408	0.999978555626981	38.8550030206082	19.8763625682993	Upregulated
Anxa2	0.194381429695919	0.101257041267472	0.999978555626981	936.128800457297	719.365679251247	Upregulated
Edem2	0.115618868191311	0.101615172193278	0.999978555626981	45.8322045039396	25.5083167770432	Upregulated
Ogfod2	0.0762948479422061	0.101889807486464	0.999978555626981	21.2518676915178	8.79650794827747	Upregulated
Dtymk	-0.153340862712431	0.102289557416723	0.999978555626981	62.9778209165679	97.8268482963074	Downregulated
Sec11c	0.183484239002534	0.102299511176	0.999978555626981	381.741543574106	274.831605764881	Upregulated
Klrb1c	0.146631297141838	0.102722830451573	0.999978555626981	109.61926675491	68.3351250274038	Upregulated
Ccnd1	-0.108327756982875	0.102799601869566	0.999978555626981	46.6271531231137	87.6859379391537	Downregulated
Bap1	-0.0484095699099638	0.102935204840626	0.999978555626981	2.56497967814732	11.4339040597992	Downregulated
Letmd1	-0.0379990635150076	0.103159440490321	NA	0.900745117695311	7.51134730894053	Downregulated
S100a10	0.18862164846206	0.103598956438355	0.999978555626981	1628.78757926433	1255.45834329586	Upregulated
Igfbp7	-0.052340300560108	0.103824835983288	0.999978555626981	3.60298047078124	13.3132971599958	Downregulated
Ubc	0.189048237579944	0.103932678112292	0.999978555626981	536.049217541801	404.934173291002	Upregulated
Lyst	-0.0869057957748178	0.103956475675812	0.999978555626981	13.8628991833705	30.4321721062322	Downregulated
Tmem176b	-0.131985310888441	0.104932496058101	0.999978555626981	48.7031547083816	81.4425805684725	Downregulated
Fam214b	0.0571173194947233	0.105068655058221	0.999978555626981	13.3281691988448	4.30311452948272	Upregulated
Tor1aip1	0.131921780418128	0.105096249863269	0.999978555626981	62.3973390403961	37.8936152834025	Upregulated
Atp5a1	-0.182020624899914	0.105273160421388	0.999978555626981	205.74164945962	282.313332189052	Downregulated
Lmo1	-0.0850460770447099	0.105275000662046	0.999978555626981	13.0079059573214	29.1205031280486	Downregulated
Mfsd10	0.134002437880046	0.105375298353581	0.999978555626981	65.0538225018358	39.5125421155162	Upregulated
Pabpc4	-0.0930596561295973	0.105392871281428	0.999978555626981	15.8016450936997	32.9229683683662	Downregulated
Tlr7	0.0234756092519824	0.10563574533445	NA	3.55722857913504	0.190278889312027	Upregulated
Zfp341	0.0280897195918327	0.105755448531524	NA	4.41222180518414	0.380557778624054	Upregulated
Igfbp2	0.0153579310666224	0.106258537882872	NA	2.70223535308593	0	Upregulated
Nupr1l	0.0153579310666224	0.106258537882872	NA	2.70223535308593	0	Upregulated
Thap8	0.0153579310666224	0.106258537882872	NA	2.70223535308593	0	Upregulated
AC168977.2	0.0153579310666224	0.106258537882872	NA	2.70223535308593	0	Upregulated
Aimp2	-0.111626652679942	0.106268996627458	0.999978555626981	30.3365299365345	55.5334227658047	Downregulated
Gja1	-0.0426553427934311	0.106296166572344	NA	1.70998645209821	9.50771937375531	Downregulated
Pcbd1	-0.0675912516153225	0.106409763286301	0.999978555626981	6.93144959168525	19.1121344651281	Downregulated
Gas5	0.189155583113432	0.106584337924137	0.999978555626981	628.751627342314	476.625738918714	Upregulated
Slamf8	-0.0225394141777775	0.106799665450303	NA	0	4.23292715071184	Downregulated
Hist1h2ac	-0.0492014763843672	0.106963624335707	0.999978555626981	2.65648346143973	11.0533462811751	Downregulated
Por	-0.0962057640278468	0.107179050206526	0.999978555626981	16.6566383197488	33.5671049609961	Downregulated
Ptgr2	-0.0694673842405573	0.10720153725253	0.999978555626981	7.02295337497766	18.6379935148096	Downregulated
Ifih1	0.0614381981351543	0.107290001894126	0.999978555626981	14.0459067499553	4.8739511974188	Upregulated
Tspan8	0.0278817505446393	0.107700737994461	NA	4.36646991353794	0.380557778624054	Upregulated
Pdia4	0.135473904873957	0.108064591111915	0.999978555626981	79.3742406016683	49.6113814042082	Upregulated
AC149090.1	0.142236234951186	0.108075325772221	0.999978555626981	91.3441457663558	59.6930499918226	Upregulated
Tmem167	0.174621997580452	0.108310707008557	0.999978555626981	229.970263854101	163.775705842503	Upregulated
Tube1	-0.0228617018812512	0.108472676328361	NA	0	4.11283564017069	Downregulated
Isy1	-0.142351793512236	0.109245997903662	0.999978555626981	58.0308691268581	90.5587965543722	Downregulated
Stat4	-0.122738933448978	0.109789207879716	0.999978555626981	33.3590285311439	56.8653749909889	Downregulated
Klf13	-0.121256462762105	0.109801367944128	0.999978555626981	40.0159667729519	68.9605863444956	Downregulated
Egfl7	-0.0226749409669827	0.109831350726976	NA	0	4.08943984724707	Downregulated
Utp4	-0.0763565711880569	0.11005915228207	0.999978555626981	9.63368494477118	23.0580870089104	Downregulated
Itgal	0.159776427793696	0.110509673306787	0.999978555626981	134.642829768566	91.2232163940028	Upregulated
C1s1	-0.0362648443487576	0.110854381148398	NA	0.854993226049105	7.34446421255213	Downregulated
Col4a1	-0.0659907491227046	0.111187537882649	0.999978555626981	7.78644281773436	21.225485494561	Downregulated
Hdac2	-0.0866031606890175	0.11139244985896	0.999978555626981	13.14516163226	28.0287339239468	Downregulated
Izumo1r	-0.0669472600555829	0.111517968516497	0.999978555626981	12.0614089479799	31.5613952584123	Downregulated
Ctla2a	0.16280280399313	0.111617181010739	0.999978555626981	661.555885681784	457.881608651516	Upregulated
Ccr2	0.157132323148888	0.111767047090249	0.999978555626981	152.780695082182	102.733532924419	Upregulated
Mtap	-0.107325127407647	0.111886901906335	0.999978555626981	32.1837720635714	59.1627798178878	Downregulated
Psmd7	-0.162672199874641	0.111890500816664	0.999978555626981	106.382301417299	153.998182562896	Downregulated
Rgs17	-0.0688657819482993	0.112408385236794	0.999978555626981	11.1606638302846	28.5699497071132	Downregulated
Maf	-0.117655700376259	0.112618712868622	0.999978555626981	32.2752758468638	55.960772130276	Downregulated
Tm9sf4	-0.0874505367980969	0.112688603439932	0.999978555626981	13.9544029666629	29.4308735279018	Downregulated
Abr	0.0944893772645898	0.112811052852567	0.999978555626981	32.5040353050948	16.3577593889883	Upregulated
Slfn9	0.0674089614636078	0.112973373277645	0.999978555626981	17.4201277625055	6.82353167638632	Upregulated
Coq2	0.0898553092121184	0.113724196767808	0.999978555626981	29.6645442770702	14.64524938518	Upregulated
Kcnn4	-0.127837768638469	0.11415844189531	0.999978555626981	41.0539675655859	67.3977887359982	Downregulated
Phf2	-0.0362949144065684	0.114259059540482	NA	0.900745117695311	7.03720635862198	Downregulated
Clic1	0.178993421349808	0.1144726398115	0.999978555626981	1052.55655384418	811.488777988578	Upregulated
Mthfsl	0.0909334613840434	0.114998818837342	0.999978555626981	31.4202826208147	15.5732480388165	Upregulated
Castor1	-0.0359494494900835	0.115236389838188	NA	0.900745117695311	7.10739373739285	Downregulated
Rab27a	0.0812605151091885	0.115459705431613	0.999978555626981	24.626088704068	11.2935293022574	Upregulated
Itga2	0.0504437835505425	0.115692335262882	0.999978555626981	12.1071608396261	3.47181159346374	Upregulated
Ccdc6	0.08816229460455	0.116072733216329	0.999978555626981	28.0003097166182	13.9075296208556	Upregulated
Tbc1d1	0.11355089632855	0.116104207602866	0.999978555626981	52.3061351791628	30.0516143276082	Upregulated
Hilpda	0.135662249885972	0.116114216013267	0.999978555626981	107.160083575284	68.2290916720172	Upregulated
Atp6v0c	-0.173701308668374	0.116215844190342	0.999978555626981	202.719150865011	274.772363995342	Downregulated
Aig1	-0.0520160034017454	0.11633573910224	0.999978555626981	3.55722857913504	12.3385069205121	Downregulated
Ywhah	0.168576397238424	0.116527068901867	0.999978555626981	200.688901171389	143.858776780203	Upregulated
Duoxa1	0.0147115739680171	0.116869823162603	NA	2.56497967814732	0	Upregulated
Edn2	0.0147115739680171	0.116869823162603	NA	2.56497967814732	0	Upregulated
Klrc3	0.0147115739680171	0.116869823162603	NA	2.56497967814732	0	Upregulated
5031425F14Rik	0.0552833962665621	0.116895606473515	0.999978555626981	13.2824173071986	4.25632294363547	Upregulated
Nlrc5	0.0802967396440167	0.117078848667704	0.999978555626981	27.8630540416796	12.5786899415944	Upregulated
Ctla2b	0.133014328415696	0.117130095599934	0.999978555626981	110.886027005775	73.1326637542057	Upregulated
Rps27rt	0.127115716399423	0.117506541450184	0.999978555626981	66.0460714028235	41.0316606840894	Upregulated
Polr1e	-0.0523615419221449	0.117550411567023	0.999978555626981	3.51147668748883	12.1716238241237	Downregulated
Bdh2	-0.0214318604368601	0.117687385305306	NA	0	4.2064188118652	Downregulated
Dtd2	-0.06293915014361	0.117820731456813	0.999978555626981	6.12220825728235	16.948879303925	Downregulated
Fkbp5	0.102092235187933	0.119154058470959	0.999978555626981	39.43548489678	21.4453852686427	Upregulated
Mrps18b	-0.11306824146002	0.119280976229527	0.999978555626981	32.6870428716796	55.8905847515051	Downregulated
Spcs2	0.168484673411452	0.119624291718014	0.999978555626981	306.871028560915	223.091310601625	Upregulated
Sh2d1a	0.155920724728806	0.119793619476731	0.999978555626981	145.863538205725	100.259907363363	Upregulated
Sh3kbp1	-0.117961669525109	0.119810176893184	0.999978555626981	33.3132766394977	56.0808636408171	Downregulated
H2-Q4	0.122061521910249	0.119904340942488	0.999978555626981	62.7948133499831	38.4176603654913	Upregulated
Itga1	0.0729295821208609	0.120020674289039	0.999978555626981	21.7865976760435	9.88827715237936	Upregulated
H2-T24	0.0386734570160511	0.120027592636064	NA	6.97720148333146	1.56902270034347	Upregulated
Aaas	-0.062947340860791	0.120049912007474	0.999978555626981	6.12220825728235	16.6884130358421	Downregulated
Cd2	-0.172130859426509	0.120135233649079	0.999978555626981	233.467447826361	313.257099193681	Downregulated
Sec61b	0.168273046675619	0.120293009215519	0.999978555626981	711.374252250863	518.033236864042	Upregulated
Pnpo	-0.0353877539540325	0.120345415271702	NA	0.854993226049105	6.87032326223358	Downregulated
A430093F15Rik	-0.0871643818251031	0.120395517105167	0.999978555626981	14.9924037592968	30.382267974462	Downregulated
Abca3	-0.021808143715058	0.120653723633775	NA	0	3.92255675085867	Downregulated
Cysrt1	-0.0595647764959808	0.120671406760034	0.999978555626981	6.88569770003905	19.6564627942176	Downregulated
Lrrc20	-0.0217601009015536	0.120849595302834	NA	0	3.94595254378229	Downregulated
Gm26510	-0.0217601009015536	0.120849595302834	NA	0	3.94595254378229	Downregulated
Gins2	-0.0947023636232203	0.120935414155692	0.999978555626981	18.4123766634933	35.3264065506516	Downregulated
Tns1	-0.0352521391265595	0.120972480022391	NA	0.900745117695311	6.87032326223358	Downregulated
Nop16	-0.0997328401257374	0.120999710190662	0.999978555626981	21.068860124933	39.011892826351	Downregulated
Sema6d	0.0272263287907274	0.121164342234718	NA	4.45797369683035	0.594232460859707	Upregulated
Gm15473	0.0272263287907274	0.121164342234718	NA	4.45797369683035	0.594232460859707	Upregulated
Fxyd5	0.176022763436512	0.121217905244327	0.999978555626981	1022.49453525753	793.11908380516	Upregulated
Mov10	0.076568709231741	0.121360583250638	0.999978555626981	23.7710954780189	11.2670209634108	Upregulated
Slc52a3	0.0333315557270431	0.121476662211125	NA	6.16796014892856	0.951394446560135	Upregulated
Cox6a2	0.0333315557270431	0.121476662211125	NA	6.16796014892856	0.951394446560135	Upregulated
Hist1h2bm	-0.040830325280306	0.121658610137308	NA	1.75573834374442	8.70292477658297	Downregulated
Samd3	0.0839067148585111	0.12204587229528	0.999978555626981	26.3818270478124	12.9093435884482	Upregulated
Cldnd1	-0.100379993834355	0.122160135946241	0.999978555626981	24.7175924873604	45.3550584605727	Downregulated
Gm6133	0.0660492732971879	0.12253345643812	0.999978555626981	17.6031353290904	6.99041477277473	Upregulated
Homer3	-0.0214745592900347	0.122574989551553	NA	0	3.96934833670592	Downregulated
Bloc1s5	-0.0214745592900347	0.122574989551553	NA	0	3.96934833670592	Downregulated
Selp	0.0216710804973769	0.122867602762876	NA	3.51147668748883	0.40395357154768	Upregulated
Bcl2l11	0.125156720796321	0.122940018458159	0.999978555626981	69.8177667249608	43.364911487604	Upregulated
Sesn3	0.101173680750482	0.123057493690984	0.999978555626981	38.6262435623771	21.5857600261845	Upregulated
Plekho1	-0.0542205898908092	0.123105076611201	0.999978555626981	4.32071802189173	13.7406465244672	Downregulated
Fkbp2	0.165211439504857	0.1236621615955	0.999978555626981	210.871608815915	153.19961305757	Upregulated
Dtd1	-0.0734210558861368	0.123944782361052	0.999978555626981	9.67943683641739	22.1332009011969	Downregulated
Prf1	0.056936408216652	0.124027614418617	0.999978555626981	860.569133323452	321.272001543706	Upregulated
Sft2d2	0.0952518871450591	0.124245856837133	0.999978555626981	35.2062706581807	18.7346892324271	Upregulated
Spc24	-0.128787523482633	0.124355720833106	0.999978555626981	50.1529225258314	78.6476389983314	Downregulated
Gm17259	0.0347835830056743	0.124463640324637	NA	6.21371204057476	1.16506912879579	Upregulated
Slc36a3os	-0.0400292058244296	0.12475870634588	NA	1.80149023539062	8.86669532704835	Downregulated
Cp	-0.0568419519183822	0.125127846383853	0.999978555626981	5.17571124794084	15.3096692248106	Downregulated
Bex6	0.00612971472819194	0.126262944116323	0.999978555626981	27.0223535308593	0.190278889312027	Upregulated
Asf1b	-0.0930118246578976	0.126317584521338	0.999978555626981	19.9851074406529	38.0604983797909	Downregulated
Sept6	0.135148933892515	0.12639917887354	0.999978555626981	84.8559223759038	55.9139805444287	Upregulated
Cmbl	-0.0209687890834632	0.126424179888421	NA	0	3.99274412962955	Downregulated
Selenom	-0.0923367528774933	0.126459913101344	0.999978555626981	20.0308593322991	38.4379436124919	Downregulated
Camk4	-0.089337848191245	0.126502914418576	0.999978555626981	16.7023902113951	32.5923147215124	Downregulated
Edem1	0.109000645886739	0.126607771530842	0.999978555626981	59.3891331610155	34.922452979104	Upregulated
Themis	-0.08187856314806	0.12742217252875	0.999978555626981	14.9924037592968	30.4820762380025	Downregulated
Morf4l2	0.124350777695708	0.12762769697125	0.999978555626981	66.7180570622878	42.4338002880445	Upregulated
Rragb	0.0266397364649631	0.127794276970404	NA	4.32071802189173	0.594232460859707	Upregulated
Cd96	0.0823105451896583	0.128162878665765	0.999978555626981	28.3205729581417	14.1212043030912	Upregulated
Als2cl	-0.034022402482387	0.128450615560384	NA	0.854993226049105	6.70344016584517	Downregulated
Tor4a	0.0461399814553536	0.128556337308943	0.999978555626981	9.63368494477118	2.71069603621563	Upregulated
Trappc4	0.149079308540051	0.129364033114809	0.999978555626981	156.9012390763	108.746044911787	Upregulated
Mgp	0.0304044265013206	0.129378375704517	NA	5.26721503123325	0.998186032407386	Upregulated
a	-0.0207090186007942	0.129536042357405	NA	0	3.85236937208779	Downregulated
Clec4a3	-0.0207090186007942	0.129536042357405	NA	0	3.85236937208779	Downregulated
C5ar1	-0.0207090186007942	0.129536042357405	NA	0	3.85236937208779	Downregulated
Crb3	0.0208910512862548	0.129884309800666	NA	3.46572479584263	0.40395357154768	Upregulated
Kctd14	0.0301416346927086	0.129991319595841	NA	5.31296692287945	0.998186032407386	Upregulated
Plxnc1	-0.0436017793729427	0.130122663967857	0.999978555626981	2.65648346143973	10.4154347803912	Downregulated
Znfx1	0.0696292085140373	0.130191470671754	0.999978555626981	19.3588736728348	8.62962485188907	Upregulated
Cd302	-0.0453427668088397	0.130201076880814	0.999978555626981	2.65648346143973	10.2220433451562	Downregulated
Smc4	-0.150680350119801	0.130376023870546	0.999978555626981	109.253251621741	155.172589329461	Downregulated
Fbxw17	0.0596013389257202	0.130668813492868	0.999978555626981	14.9008999760044	5.63506675466691	Upregulated
Prodh	0.0390308239192917	0.13073436693442	NA	8.73293982707587	1.90278889312027	Upregulated
Cant1	0.0733338595682257	0.130820063991331	0.999978555626981	21.8323495676897	9.93818128414963	Upregulated
Pik3ip1	-0.0382299553398558	0.131021394796753	NA	1.80149023539062	8.93688270581923	Downregulated
Iqcg	0.03560544923827	0.131037592732243	NA	7.16020904991628	1.56902270034347	Upregulated
Impa2	0.122186823856052	0.131089513235983	0.999978555626981	88.5646993452063	55.9872804691226	Upregulated
Lzts1	0.0309330588032189	0.131221153545253	NA	6.25946393222097	0.951394446560135	Upregulated
Ehd3	-0.039119640939092	0.131351028164041	NA	1.80149023539062	8.6530206448127	Downregulated
Klhl11	0.0273091488669244	0.131484749112448	NA	5.98495258234374	0.761115557248108	Upregulated
Bank1	-0.0310261220712968	0.131560990899407	NA	0.900745117695311	7.22437270201098	Downregulated
Anxa7	0.132306932360134	0.131624520000699	0.999978555626981	84.0009291498547	55.3930480082629	Upregulated
Fcgr1	-0.0384970898819079	0.132587997983898	NA	1.70998645209821	8.53604168019457	Downregulated
Hdac7	-0.0873009124628953	0.132783498360192	0.999978555626981	16.6108864281026	32.1415695641175	Downregulated
Rnf19a	-0.0568447199190411	0.134046875066629	0.999978555626981	5.26721503123325	14.6686451781037	Downregulated
6430548M08Rik	0.0297753187535963	0.134112223350718	NA	5.22146313958704	0.998186032407386	Upregulated
Trmt1	-0.078098059634647	0.134207108028284	0.999978555626981	13.2824173071986	27.3643140843162	Downregulated
Fst	-0.0199491621976881	0.134387152944753	NA	0	4.01613992255317	Downregulated
S100a8	-0.0298737501832269	0.134476529819012	NA	0.900745117695311	7.06371469746862	Downregulated
Clns1a	-0.112704479441729	0.134968572688634	0.999978555626981	35.0232630915959	57.4830032447722	Downregulated
Lmo2	-0.0206282630631204	0.135068469168105	NA	0	3.75567365447027	Downregulated
Arhgap6	-0.0206282630631204	0.135068469168105	NA	0	3.75567365447027	Downregulated
St6gal1	-0.0206339952254118	0.135394450945847	NA	0	3.70888206862301	Downregulated
Pitpnm2	-0.0445630816196221	0.135494418676225	0.999978555626981	2.61073156979352	10.0083686629205	Downregulated
Mtr	0.0407182243572877	0.135572510944037	NA	7.92369849267297	2.16325516120317	Upregulated
Ass1	-0.0738167383871558	0.135747382500052	0.999978555626981	11.2979195052232	24.4867349517121	Downregulated
Adam15	-0.0330624328449031	0.135775709776952	NA	0.854993226049105	6.48976548360952	Downregulated
Gm50012	0.0566061557981536	0.135796778098484	0.999978555626981	14.1374105332477	5.25450897604286	Upregulated
Trim30c	0.0404790500763899	0.136009951168211	NA	8.87019550201449	2.59060452567448	Upregulated
Adprm	0.0820851153114042	0.13649254417558	0.999978555626981	29.1298142925446	15.1661819213458	Upregulated
Dnph1	-0.0328976449438081	0.136498436846209	NA	0.900745117695311	6.48976548360952	Downregulated
Dhx16	-0.060507016292245	0.136753694577416	0.999978555626981	6.93144959168525	17.7131074070961	Downregulated
Baiap3	0.0484068343127134	0.13682588715934	0.999978555626981	10.5344300624665	3.54199897223461	Upregulated
Sh3glb1	0.152505391499256	0.137260012753863	0.999978555626981	172.688591454771	125.471911895707	Upregulated
Accs	0.0431374261291507	0.13730273045195	0.999978555626981	9.49642926983257	2.73409182913925	Upregulated
Apobr	0.0870091697516162	0.137352191085258	0.999978555626981	31.7405458623381	16.8085045463832	Upregulated
Mrpl38	-0.115552327686984	0.137449079963479	0.999978555626981	39.43548489678	63.4721194392165	Downregulated
Jmjd8	-0.0203083351987431	0.137564277532649	NA	0	3.77906944739389	Downregulated
H2-Ob	-0.0203083351987431	0.137564277532649	NA	0	3.77906944739389	Downregulated
Espl1	-0.0325385621730235	0.137891194146502	NA	0.900745117695311	6.41957810483864	Downregulated
Kif22	-0.0699330086133448	0.137920503526581	0.999978555626981	10.3971743875279	23.2280826512219	Downregulated
Sdc4	-0.099491454810166	0.13832658260098	0.999978555626981	26.1530675895814	45.7387287851198	Downregulated
Bpgm	-0.0526343011765382	0.138329998131923	0.999978555626981	6.07645636563615	17.7770696940209	Downregulated
Eipr1	0.08288108710418	0.138398358732339	0.999978555626981	28.0918134999106	14.454970495868	Upregulated
Commd9	-0.0616541978250161	0.1393136335078	0.999978555626981	6.97720148333146	17.4729243860138	Downregulated
Col6a3	-0.0867497566352913	0.140202950919878	0.999978555626981	14.9466518676506	29.4776651137491	Downregulated
Laptm5	0.162709082402799	0.140209137802213	0.999978555626981	446.752487930256	344.172749888001	Upregulated
Zfp326	-0.058056289443123	0.140217792223121	0.999978555626981	6.07645636563615	16.0941805749824	Downregulated
Nebl	0.0406367709357964	0.1407601758281	NA	8.91594739366069	2.56720873275085	Upregulated
Zcchc2	0.0692420089339704	0.141265217905424	0.999978555626981	20.2596187905301	9.4141362020608	Upregulated
Wdr26	0.117883159630926	0.141354192363562	0.999978555626981	67.2527870468135	43.1013326735981	Upregulated
C1qtnf12	-0.0473370962365013	0.141545345155974	0.999978555626981	3.46572479584263	11.6241829491112	Downregulated
Bnip3l	-0.131868650600353	0.141601786871218	0.999978555626981	73.5580028706806	109.301318850108	Downregulated
Pstk	-0.062355594156691	0.141713790123547	0.999978555626981	7.78644281773436	18.99515550051	Downregulated
Mrps26	-0.129241316605611	0.141973501610028	0.999978555626981	60.5500969133592	90.1751262298251	Downregulated
Rhoq	0.0760992033910848	0.143398366643991	0.999978555626981	29.221318075837	14.1477126419379	Upregulated
B4galt6	0.0386688217217603	0.143600872805026	NA	8.01520227596538	2.16325516120317	Upregulated
Ctsl	0.152746430650326	0.143688660039608	0.999978555626981	636.895540069909	472.353853245463	Upregulated
Ankrd46	-0.0374238033537432	0.143746856703064	NA	1.70998645209821	8.24906707326502	Downregulated
Tmem175	0.0544094351206269	0.143755378683711	0.999978555626981	13.14516163226	5.11102167257808	Upregulated
Ern1	0.0544094351206269	0.143755378683711	0.999978555626981	13.14516163226	5.11102167257808	Upregulated
Rhof	0.10947121923833	0.143959096800295	0.999978555626981	65.0538225018358	39.6123503790568	Upregulated
Dnaja1	0.159458678153803	0.144212847690929	0.999978555626981	360.735601802008	277.029202328239	Upregulated
H3f3a	-0.161467433635652	0.144326627104555	0.999978555626981	707.242289287476	893.974831600844	Downregulated
Slfn4	0.0356240288427851	0.14444829999777	NA	6.93144959168525	1.54562690741984	Upregulated
Apol9a	0.0748010379820507	0.144586922575373	0.999978555626981	23.7710954780189	11.7442744596524	Upregulated
Cdc42bpb	0.0467998888363118	0.144600808251472	0.999978555626981	10.4429262791741	3.54199897223461	Upregulated
Ammecr1	0.0470796250133973	0.145256910125823	0.999978555626981	10.6259338457589	3.51860317931099	Upregulated
Elk3	-0.0966275801215529	0.145552419813143	0.999978555626981	24.5803368124218	42.530496005662	Downregulated
Tbc1d10c	0.126133396450151	0.145838248700611	0.999978555626981	100.717612076479	67.350997150151	Upregulated
Mef2c	-0.0471402563592764	0.145892464589282	0.999978555626981	4.36646991353794	13.9746044537034	Downregulated
Limd2	-0.157520355667234	0.146172267986851	0.999978555626981	168.322121541233	225.922098148382	Downregulated
Ssr4	0.155624505204111	0.147478451438689	0.999978555626981	528.291360154524	400.147580173431	Upregulated
Stat3	-0.134794021127932	0.147533850767494	0.999978555626981	78.1532322424496	112.281818792175	Downregulated
Pin4	0.133421189410636	0.147770690540313	0.999978555626981	106.428053308945	73.5802963656776	Upregulated
Id1	-0.0597557361699895	0.147780952897126	0.999978555626981	8.77869171872208	21.5093475555676	Downregulated
Ugcg	0.1413359368537	0.147880531436421	0.999978555626981	180.429282380859	127.914308600531	Upregulated
H2afx	-0.132855153284499	0.148616593200888	0.999978555626981	74.5044998800222	107.551354898221	Downregulated
Jup	0.0361347528282656	0.148645792605221	NA	7.11445715827007	1.75930158965549	Upregulated
Pmm1	-0.0778991259325224	0.14880241072444	0.999978555626981	14.0459067499553	27.6013845594754	Downregulated
Smc2	-0.121535332973362	0.148959188886128	0.999978555626981	59.2833366624943	89.6245728088897	Downregulated
Psen1	0.0772700456935296	0.149070237488603	0.999978555626981	26.4275789394586	13.7640423173908	Upregulated
Abca2	0.0800044845937993	0.149169257850215	0.999978555626981	27.954557824972	14.6686451781037	Upregulated
Dennd5a	-0.0495490169115582	0.149342549388877	0.999978555626981	4.32071802189173	12.8859477955245	Downregulated
Cd44	-0.125772793975864	0.149529482413912	0.999978555626981	79.3599478864396	117.764060605608	Downregulated
Pdcd7	0.0806818917323255	0.14962520025025	0.999978555626981	31.3287788375223	16.948879303925	Upregulated
Sft2d1	0.0980310810196846	0.149799170837231	0.999978555626981	43.801954810318	26.3396197130621	Upregulated
Cfap20	-0.0871140929374985	0.149912350767192	0.999978555626981	19.2673698895424	35.1361276613396	Downregulated
Cad	-0.0648419435315409	0.149991124674667	0.999978555626981	8.73293982707587	19.7796668506817	Downregulated
Gpr35	-0.0196321803135674	0.150079004451486	NA	0	3.54199897223461	Downregulated
Itsn1	-0.0196321803135674	0.150079004451486	NA	0	3.54199897223461	Downregulated
Zfp523	-0.0196321803135674	0.150079004451486	NA	0	3.54199897223461	Downregulated
Uba7	0.071169234807288	0.150699511725763	0.999978555626981	22.7788465770312	10.8895757307098	Upregulated
Cmtr2	-0.0195853045677296	0.150724096389527	NA	0	3.51860317931099	Downregulated
Pla2g7	-0.0195853045677296	0.150724096389527	NA	0	3.51860317931099	Downregulated
Hjurp	-0.0955541102664636	0.150847383328089	0.999978555626981	25.3438262551785	43.5286820380694	Downregulated
Ap3b1	-0.0911575086939111	0.150945145214524	0.999978555626981	23.5423360197879	41.7194763166436	Downregulated
Nfatc2ip	0.0510498475377751	0.151039045052663	0.999978555626981	12.3359202978571	4.73046389395403	Upregulated
Ckm	0.0416734196912906	0.15127090467569	NA	8.73293982707587	2.5204171469036	Upregulated
Hk1os	-0.0194817928027446	0.151277348272524	NA	0	3.56539476515824	Downregulated
Csf1r	-0.0194817928027446	0.151277348272524	NA	0	3.56539476515824	Downregulated
Brd4	-0.109923576580798	0.151632574598851	0.999978555626981	38.5347397790847	60.8846274594651	Downregulated
Satb1	-0.119493177026687	0.151841417572227	0.999978555626981	66.1690343625333	99.5455833919617	Downregulated
Ctdp1	-0.036361924688876	0.152045684757395	NA	1.70998645209821	8.03539239102936	Downregulated
Serp2	-0.0395457659237505	0.152265129897496	0.999978555626981	2.70223535308593	10.3156265168507	Downregulated
Il21r	-0.0786802638832379	0.152311320686397	0.999978555626981	14.9466518676506	28.8366410670421	Downregulated
Afmid	-0.0467033534131242	0.152428986562233	0.999978555626981	4.27496613024553	13.3834845387667	Downregulated
B230118H07Rik	0.0562270726729486	0.152661948325558	0.999978555626981	15.038155650943	6.03902032621459	Upregulated
Rab13	-0.0308536019288241	0.153094855278693	NA	0.854993226049105	6.08581191206184	Downregulated
Casp3	0.117714847763784	0.153118090707478	0.999978555626981	95.5876527201839	63.1648615852864	Upregulated
Ptafr	-0.0193403473155937	0.153242029877306	NA	0	3.49520738638736	Downregulated
Abcg3	-0.0193403473155937	0.153242029877306	NA	0	3.49520738638736	Downregulated
Fam162a	-0.145760535369578	0.153271373405624	0.999978555626981	143.069799069347	193.60742039603	Downregulated
Runx3	0.134205900536602	0.153701409041245	0.999978555626981	135.878130843013	95.5934057563334	Upregulated
Gxylt1	0.0621637011943491	0.153834586441689	0.999978555626981	18.4123766634933	7.94180921933486	Upregulated
Oma1	-0.0533072175807455	0.153871311207345	0.999978555626981	5.26721503123325	14.1212043030912	Downregulated
Atg10	-0.0306682895165171	0.154036755350276	NA	0.900745117695311	6.06241611913822	Downregulated
Iars	0.0885605986488072	0.154114642965756	0.999978555626981	37.4509870948046	21.3486895510252	Upregulated
Ankrd28	-0.0306208112633606	0.15414649745268	NA	0.854993226049105	6.03902032621459	Downregulated
Fam177a	0.0258322923292093	0.154155454711078	NA	4.41222180518414	0.570836667936081	Upregulated
Rangap1	-0.109506197023054	0.154270524982932	0.999978555626981	39.5727405717187	62.0496965882608	Downregulated
Uba2	-0.107171435690791	0.154507125328037	0.999978555626981	36.9162571102789	58.5076976160262	Downregulated
Rpl32	0.152202841663975	0.154532609097606	0.999978555626981	7666.44837837018	5860.7516219267	Upregulated
Macrod1	-0.0305101990047816	0.154594804768055	NA	0.900745117695311	6.10920770498547	Downregulated
Trps1	-0.0582774543514907	0.1547263846054	0.999978555626981	7.02295337497766	16.9285960569244	Downregulated
Mif	-0.15238106319262	0.154862700773833	0.999978555626981	793.865368976393	1025.77886012454	Downregulated
Pax5	-0.0190744656869374	0.154885261725291	NA	0	3.58879055808187	Downregulated
Pigs	0.0767947103571367	0.155201294447759	0.999978555626981	29.8017999520089	15.099107088498	Upregulated
C1qb	-0.0303435506850466	0.155228093435424	NA	0.854993226049105	6.13260349790909	Downregulated
Afp	-0.0808683389485331	0.155263516253994	0.999978555626981	24.0456068278962	44.6641302820955	Downregulated
Mgat5	0.0691859460455385	0.15533537897654	0.999978555626981	21.8323495676897	10.8162758060159	Upregulated
Cuedc2	-0.123226420058744	0.155556726484892	0.999978555626981	64.9623187185434	96.0145300289586	Downregulated
Cenpw	0.116199310619844	0.155591182961197	0.999978555626981	70.321037533069	46.4530527565207	Upregulated
Gm26532	0.0986604990259553	0.155652239850964	0.999978555626981	50.1986744174776	30.949992096475	Upregulated
Anp32e	-0.124799887399753	0.155663527421523	0.999978555626981	63.206580374799	92.4553603556464	Downregulated
Tnp2	0.0309462768403251	0.155774277456625	NA	7.20596094156249	1.56902270034347	Upregulated
Myo1f	0.095200195300722	0.155895830413551	0.999978555626981	48.5344398570256	28.3890084555702	Upregulated
Tnfsf11	-0.0302124401258555	0.155970153980927	NA	0.854993226049105	6.01562453329096	Downregulated
Polr3h	-0.0635421571945349	0.156209234063664	0.999978555626981	8.73293982707587	19.6127837542933	Downregulated
Acadm	-0.0652318664751872	0.156225099600156	0.999978555626981	9.72518872806359	21.2285980404841	Downregulated
Ahdc1	0.0480568822200783	0.156351495962124	0.999978555626981	13.7713954000781	4.85055540449518	Upregulated
Unc119	0.119532749141064	0.156428053836685	0.999978555626981	97.2518872806359	64.9506715137885	Upregulated
Cmpk1	0.128826636743273	0.157216473026571	0.999978555626981	94.7641186705522	65.6384871463427	Upregulated
Atp11b	-0.118727468980331	0.157228999182233	0.999978555626981	53.4356397550892	79.9733661316696	Downregulated
Bag2	-0.0542208366534164	0.15777982544971	0.999978555626981	6.07645636563615	15.7838101751292	Downregulated
Dcaf4	0.041830523512536	0.158333008647388	NA	8.77869171872208	2.73409182913925	Upregulated
Rnf19b	0.075455730340677	0.158412319395622	0.999978555626981	27.4198278404464	14.2880873994796	Upregulated
Bzw2	-0.0963951315155994	0.158436189832072	0.999978555626981	28.1375653915569	46.9505894997629	Downregulated
S100a9	-0.0340043177860137	0.159032065114067	NA	1.70998645209821	8.08529652279964	Downregulated
Wnt10a	-0.0522196262343392	0.159145849739086	0.999978555626981	6.12220825728235	16.304742711295	Downregulated
Topbp1	-0.0965703357307835	0.159323452506708	0.999978555626981	28.1375653915569	46.6199358529091	Downregulated
Cst3	-0.146289476805575	0.15933989449687	0.999978555626981	198.764447976289	263.024976989766	Downregulated
Tmem171	0.0724160635131938	0.159439483227294	0.999978555626981	26.5648346143973	13.7874381103144	Upregulated
A930037H05Rik	0.0378664533738561	0.159509371244345	NA	8.9616992853069	2.54381293982723	Upregulated
Il2rg	0.134595722028519	0.159524428390632	0.999978555626981	154.336259398153	110.619212920137	Upregulated
A330084C13Rik	0.0177250508397432	0.159704415427302	NA	3.41997290419642	0.40395357154768	Upregulated
Itga5	0.0475162038097744	0.1597261110839	0.999978555626981	11.2979195052232	4.11283564017069	Upregulated
Scd1	-0.0400554483265642	0.159793052477994	0.999978555626981	2.61073156979352	9.72139405599096	Downregulated
Phf5a	-0.13645942037744	0.160116284423694	0.999978555626981	112.64176534952	155.099289404767	Downregulated
Galk1	-0.112708470096114	0.160515206606145	0.999978555626981	51.0994195351729	77.2688951873	Downregulated
Zfp445	0.0719063459082664	0.160643887123279	0.999978555626981	24.5803368124218	12.2449237488176	Upregulated
Zfc3h1	0.074914565038827	0.160814462140113	0.999978555626981	29.4815367104854	15.4531565282754	Upregulated
Dnajb9	0.0722780679394459	0.160824605858503	0.999978555626981	23.6795916947265	12.1482280312001	Upregulated
Sdhb	0.138724060184274	0.160889748967732	0.999978555626981	164.367418652511	120.036461668121	Upregulated
Supt4a	0.143922554023575	0.161264134142805	0.999978555626981	322.855681221199	241.615437697739	Upregulated
Gpr18	0.0937956222631172	0.161598247110612	0.999978555626981	43.1757210424999	25.8186871768963	Upregulated
Gnpda1	-0.0645220690722594	0.161670605821989	0.999978555626981	9.58793305312498	20.7544570901655	Downregulated
Hnrnpd	-0.130261108845045	0.161691556763531	0.999978555626981	100.33730422808	141.402321920224	Downregulated
Rdh10	0.0357147259611175	0.16249464644481	NA	7.06870526662387	1.97297627189115	Upregulated
Gbp7	0.114011086070592	0.162971607782711	0.999978555626981	82.5654540476338	54.2809955571604	Upregulated
Bcl2a1b	-0.134060398845006	0.163179369380207	0.999978555626981	191.893042991478	263.458551446084	Downregulated
Ptcd3	-0.0474984862214914	0.163291450845003	0.999978555626981	4.32071802189173	12.5521816027477	Downregulated
Ap1s3	0.0513916264140763	0.163540791192667	0.999978555626981	13.1909135239062	5.0408342938072	Upregulated
Gm28935	-0.0388450734080425	0.164145383574698	0.999978555626981	2.56497967814732	9.65120667722008	Downregulated
Emp2	-0.0589487874201983	0.164285948003274	0.999978555626981	9.45067737818636	21.8228305013438	Downregulated
Serpinb6a	0.145503076397081	0.164384159074577	0.999978555626981	274.567167283593	210.005746279019	Upregulated
Akna	0.0938263171061839	0.164683614380987	0.999978555626981	49.023417949905	29.1267282198947	Upregulated
Nfic	0.0923038261644275	0.164773508114126	0.999978555626981	42.0462164665736	25.5551083628904	Upregulated
Smco4	-0.0853590527973889	0.164902625217078	0.999978555626981	21.1603639082254	37.0389165544599	Downregulated
Mrps6	-0.112362173301939	0.165229225310974	0.999978555626981	53.7559029966126	81.0386269969248	Downregulated
Cd2ap	-0.0728559011694417	0.165348096108815	0.999978555626981	14.0001548583091	27.3845973313168	Downregulated
Klhl8	0.0293063694822698	0.16541207279309	NA	5.31296692287945	1.18846492171941	Upregulated
Brd8	-0.0901294766322269	0.1659408236264	0.999978555626981	24.4888330291294	41.5791015591019	Downregulated
Pik3r6	0.0244073428673563	0.16636280709699	NA	4.32071802189173	0.570836667936081	Upregulated
Prss16	0.0244073428673563	0.16636280709699	NA	4.32071802189173	0.570836667936081	Upregulated
Kptn	-0.0478056397013929	0.166383467668386	0.999978555626981	4.36646991353794	12.3852985063593	Downregulated
Ncl	-0.146414081988587	0.166473083201787	0.999978555626981	457.681518556349	585.363950767192	Downregulated
Maff	0.0538635940274141	0.166880941007629	0.999978555626981	14.0001548583091	5.87213722982619	Upregulated
Cd68	-0.0726101498812694	0.167191279071982	0.999978555626981	14.1374105332477	27.2910141596223	Downregulated
Casp1	0.0871096768380732	0.16740064024759	0.999978555626981	36.9162571102789	21.7994347084201	Upregulated
Slc11a2	-0.0474557454396764	0.167775013379799	0.999978555626981	4.36646991353794	12.408694299283	Downregulated
Fn1	-0.0185259801937946	0.167853150261658	NA	0	3.35172008292259	Downregulated
Ffar2	-0.0185259801937946	0.167853150261658	NA	0	3.35172008292259	Downregulated
Zscan2	-0.0185259801937946	0.167853150261658	NA	0	3.35172008292259	Downregulated
Ly6k	-0.0185259801937946	0.167853150261658	NA	0	3.35172008292259	Downregulated
Tob2	-0.0503304134101435	0.167972071588463	0.999978555626981	6.83994580839284	17.9470653363323	Downregulated
Frmd5	-0.0185259557978592	0.168084324726663	NA	0	3.32832428999896	Downregulated
Pdcd10	0.125344299671063	0.1681960435181	0.999978555626981	127.95443235034	90.6695504271443	Upregulated
Nqo2	0.0756127093958316	0.168219500924547	0.999978555626981	27.2825721655078	14.6686451781037	Upregulated
Sae1	-0.104300587641562	0.168295159552498	0.999978555626981	40.1989743395367	62.6408165031975	Downregulated
Sema3e	-0.0284642606294329	0.168548378865723	NA	0.854993226049105	5.96572040152069	Downregulated
Ndel1	0.0798286033990429	0.16855211046828	0.999978555626981	30.7025450697042	16.9753876427716	Upregulated
C1qbp	-0.135050753194342	0.168639896377943	0.999978555626981	132.046390914001	178.80462555223	Downregulated
Acaa2	-0.084621578042936	0.168782768666404	0.999978555626981	20.9773563416406	36.6349629829122	Downregulated
Il13	-0.00493980690456927	0.16881275877998	0.999978555626981	0	31.0154589578604	Downregulated
Hcls1	0.126811720684986	0.169150752613696	0.999978555626981	121.466208959888	86.1823821001956	Upregulated
Klrk1	0.138269063296573	0.169483655192803	0.999978555626981	292.979543947086	218.048868336355	Upregulated
BC004004	0.103294506140827	0.169522054771104	0.999978555626981	56.9013645509318	36.8954292509951	Upregulated
Cdk1	-0.123466129067155	0.16955091549817	0.999978555626981	74.4587479883759	105.88563648026	Downregulated
Supt5	0.106105722041871	0.169583561834407	0.999978555626981	62.4888428236885	40.677611244312	Upregulated
Gbp2	-0.0906255833504798	0.169643627048617	0.999978555626981	27.0995645989229	45.030629905565	Downregulated
Mfsd5	0.0776943641087689	0.169647792950369	0.999978555626981	29.7560480603627	16.1674804996762	Upregulated
Cacna1s	-0.0183155499908478	0.169818720408892	NA	0	3.37511587584621	Downregulated
Apoe	-0.0189928459121853	0.169852796085471	0.999978555626981	3.41997290419642	26.2600946965222	Downregulated
Unc93b1	0.0700297150713418	0.17019048362726	0.999978555626981	24.5345849207756	13.0263225530663	Upregulated
Ppp1r35	-0.10331549895746	0.170332124538901	0.999978555626981	39.3439811134876	61.0047189700062	Downregulated
Rbis	0.118311357769321	0.170942426144848	0.999978555626981	119.404500089849	82.4002001068787	Upregulated
Cep57l1	0.0531852013240312	0.170999935979644	0.999978555626981	14.0916586416015	5.84874143690256	Upregulated
Caln1	-0.034182986535811	0.171140974269899	NA	1.75573834374442	7.74841778409981	Downregulated
Kif3b	-0.0339474931403434	0.171447744991487	NA	1.70998645209821	7.67823040532893	Downregulated
Spry1	-0.0339474931403434	0.171447744991487	NA	1.70998645209821	7.67823040532893	Downregulated
Mdh1	-0.136737804606576	0.171858935480146	0.999978555626981	146.444020081897	195.673979839615	Downregulated
Sat1	0.129863910414081	0.172229544946242	0.999978555626981	129.833133653794	94.404940834614	Upregulated
Psmb10	0.141105420141536	0.17243029396012	0.999978555626981	317.29966212486	241.387704860349	Upregulated
Kif19a	0.0218915744386837	0.172495396197695	NA	3.51147668748883	0.380557778624054	Upregulated
D130020L05Rik	0.0218915744386837	0.172495396197695	NA	3.51147668748883	0.380557778624054	Upregulated
Gm47210	0.0218915744386837	0.172495396197695	NA	3.51147668748883	0.380557778624054	Upregulated
B630019K06Rik	0.0218915744386837	0.172495396197695	NA	3.51147668748883	0.380557778624054	Upregulated
Meis3	-0.0286003957940572	0.173245319584427	NA	0.854993226049105	5.68185834051416	Downregulated
Gm49504	-0.0286003957940572	0.173245319584427	NA	0.854993226049105	5.68185834051416	Downregulated
Pim2	-0.0523794321368747	0.173424039665791	0.999978555626981	6.07645636563615	15.095994542575	Downregulated
Cuta	0.129441208336018	0.173490619351008	0.999978555626981	147.985291682639	107.928800130922	Upregulated
Scarb2	0.0708121336552627	0.174098199065911	0.999978555626981	29.3128218591294	15.1926902601925	Upregulated
Serinc3	0.125675311777387	0.174440230533387	0.999978555626981	134.414070310335	96.8988496426709	Upregulated
Dok2	0.118747908106855	0.174711084879863	0.999978555626981	109.482011079972	75.7263808258032	Upregulated
Ttc27	-0.0282585756823095	0.174812093313949	NA	0.854993226049105	5.72864992636141	Downregulated
Sap18	-0.120809762790028	0.174845920686481	0.999978555626981	74.687507446607	106.026011237802	Downregulated
Plin2	0.109699964847289	0.174970129015534	0.999978555626981	89.0393847228569	60.7583108570779	Upregulated
Gm10125	-0.0178330371761997	0.175021194077603	NA	0	3.39851166876984	Downregulated
Vps52	-0.0453085745979161	0.175411344933945	0.999978555626981	4.32071802189173	12.4320900922066	Downregulated
Rhbdd1	-0.0281693127731894	0.175444921913872	NA	0.854993226049105	5.63506675466691	Downregulated
Cep192	0.0825498551750526	0.17552809397588	0.999978555626981	35.2520225498269	20.3037119327706	Upregulated
Fkbp11	-0.0993064931809748	0.175542939166528	0.999978555626981	46.2296788135267	72.6897516601193	Downregulated
Uqcrq	0.137148043642957	0.175888244576109	0.999978555626981	407.817400095624	307.830986603864	Upregulated
Gm13212	0.049015640525866	0.176081364716523	0.999978555626981	13.0079059573214	5.30130056189011	Upregulated
Klra9	0.0954789011385799	0.176174153927168	0.999978555626981	53.6643992133202	33.262959652989	Upregulated
Pex2	0.0671777944544521	0.176176593589905	0.999978555626981	22.6873427937388	11.7910660454996	Upregulated
Ccnd3	0.132240599534178	0.176882545809297	0.999978555626981	159.100203621278	115.879946988026	Upregulated
Treml2	0.0375154513633248	0.17702596969751	NA	8.82444361036828	2.99455809722216	Upregulated
Mgat2	0.0915356217114616	0.177206053704032	0.999978555626981	43.801954810318	26.9837563056921	Upregulated
mt-Nd6	-0.0668732113834833	0.177243982494338	0.999978555626981	12.2444165145647	24.4368308199419	Downregulated
Riok1	0.107840017413628	0.177347688038209	0.999978555626981	70.2295337497766	46.8601188739914	Upregulated
Ppil4	0.0912424089507714	0.177570741161223	0.999978555626981	46.7787015132811	29.0737115422014	Upregulated
Ccdc122	0.0251531920813352	0.177741988951303	NA	4.32071802189173	0.784511350171734	Upregulated
Has1	0.0251531920813352	0.177741988951303	NA	4.32071802189173	0.784511350171734	Upregulated
Hells	-0.0890748752795303	0.1777506557301	0.999978555626981	27.8630540416796	46.049099184973	Downregulated
Kif11	-0.0767043133893571	0.177829030441244	0.999978555626981	17.4658796541517	31.6175244820286	Downregulated
Acp5	-0.0803097835112759	0.178132741137771	0.999978555626981	20.1223631155915	35.4199897223461	Downregulated
Rbl2	0.0731964410824228	0.178144875523839	0.999978555626981	27.954557824972	15.5701354928935	Upregulated
2900060B14Rik	0.0458512801030303	0.178172130300236	0.999978555626981	11.2979195052232	4.30311452948272	Upregulated
Zer1	0.0553746950476403	0.178416075434374	0.999978555626981	15.8016450936997	7.29767262670488	Upregulated
Stt3b	0.0921171512076817	0.178466193389294	0.999978555626981	48.5801917486718	30.1451974993027	Upregulated
Senp5	0.0557888971994748	0.178700968058825	0.999978555626981	15.8473969853459	7.27427683378126	Upregulated
Blvrb	-0.0838630843582024	0.178720585462862	0.999978555626981	24.5345849207756	42.0501299634974	Downregulated
Bag6	-0.0815654433590813	0.178983453253631	0.999978555626981	22.1068609175669	37.9201236222491	Downregulated
Tubb3	-0.0589027903640772	0.178997234527802	0.999978555626981	10.4429262791741	22.8412997807518	Downregulated
Cdca5	-0.0424053232683282	0.179244842234797	0.999978555626981	3.51147668748883	10.5090179520857	Downregulated
Fosl2	-0.0887252735323387	0.179287551017212	0.999978555626981	26.3360751561662	43.1980283912156	Downregulated
Tiam2	0.0373132040993465	0.179295693573118	NA	7.92369849267297	2.56720873275085	Upregulated
Ecm1	-0.0738559479597171	0.179742749696116	0.999978555626981	18.2293690969084	33.7308755114615	Downregulated
Vav3	0.0565903788217125	0.180059099115354	0.999978555626981	16.7938939946875	7.60804302655806	Upregulated
Cmc1	0.111574647905854	0.180197583694725	0.999978555626981	77.9702246758648	53.3966759434482	Upregulated
Derl1	0.117463813528793	0.18088981035415	0.999978555626981	97.649361590223	69.0837904009598	Upregulated
Arhgdig	-0.0329783647565847	0.18094209516815	NA	1.70998645209821	7.46455572309328	Downregulated
Cysltr2	0.0604794994839634	0.180953753404977	0.999978555626981	18.4581285551395	9.03357842343675	Upregulated
Morc2a	-0.0380687720527263	0.180988770582337	NA	2.61073156979352	8.93999525174225	Downregulated
Ccdc137	0.041148470834671	0.180995242963576	0.999978555626981	9.54218116147877	3.32832428999896	Upregulated
Setd1a	-0.051210044985222	0.181079913448241	0.999978555626981	6.07645636563615	14.9057156532629	Downregulated
Mrpl52	0.135242582961258	0.181272239686789	0.999978555626981	251.665357746852	190.435033593188	Upregulated
Gm11714	0.0410730275678002	0.181407801930862	0.999978555626981	10.5344300624665	3.99274412962955	Upregulated
Ly6c1	0.118856318277198	0.181815072563304	0.999978555626981	111.818231299888	79.9702535857465	Upregulated
Ramp1	-0.0456019206053135	0.182540651152671	0.999978555626981	4.36646991353794	11.9813449348117	Downregulated
Pa2g4	-0.121708182235449	0.182725018472072	0.999978555626981	98.6416104912107	136.253846299568	Downregulated
Dnajb4	0.0586539139584355	0.183300154723163	0.999978555626981	17.511631545798	8.43934596257704	Upregulated
Gm20186	-0.0507735405863475	0.18358563066133	0.999978555626981	6.12220825728235	14.9992988249574	Downregulated
Cct2	-0.131769270444171	0.183671609929014	0.999978555626981	185.130308251149	244.74725800658	Downregulated
Secisbp2	-0.0585504432507346	0.183869131725436	0.999978555626981	8.77869171872208	18.8750639899689	Downregulated
Ap1ar	-0.0534902670640427	0.184006285980157	0.999978555626981	7.06870526662387	16.3312510501416	Downregulated
E130307A14Rik	0.0269529871463383	0.184085974294249	NA	5.22146313958704	0.951394446560135	Upregulated
Ifrd1	-0.0964752184647154	0.184208691244761	0.999978555626981	46.8702052965736	72.8098431706604	Downregulated
Nfil3	0.0998241478426722	0.184236588793913	0.999978555626981	59.9238631455412	39.3924506049751	Upregulated
Rasa4	0.0476295528026515	0.184366071042493	0.999978555626981	14.2746662081864	5.63506675466691	Upregulated
Coil	-0.0274665425144548	0.184481787688635	NA	0.854993226049105	5.49157945120213	Downregulated
N4bp1	0.0756310291853395	0.184539826133869	0.999978555626981	29.7102961687165	16.8319003393068	Upregulated
Cr1l	0.100678747320036	0.184607360348036	0.999978555626981	59.7866074706025	39.2988674332806	Upregulated
Grpel2	-0.0555581575710934	0.185071363371154	0.999978555626981	7.96945038431918	17.6865990682494	Downregulated
Rbm45	-0.0273084183907642	0.185493340983169	NA	0.900745117695311	5.49157945120213	Downregulated
Ppp1cc	-0.118625780031452	0.185579388382254	0.999978555626981	91.7559127911717	127.945537456763	Downregulated
Tmem160	0.134575089217032	0.185585454054025	0.999978555626981	222.169528321138	170.195283947342	Upregulated
Bmp2k	-0.0450617901736355	0.185622022633575	0.999978555626981	4.41222180518414	12.0047407277353	Downregulated
Tmem184c	-0.0372988382443729	0.185679706911911	NA	2.65648346143973	9.10376580220763	Downregulated
Trdmt1	0.0175459595196147	0.185787929821225	NA	2.65648346143973	0.190278889312027	Upregulated
Cyp4f17	0.0175459595196147	0.185787929821225	NA	2.65648346143973	0.190278889312027	Upregulated
Gm10353	0.0175459595196147	0.185787929821225	NA	2.65648346143973	0.190278889312027	Upregulated
Rnf128	0.0175459595196147	0.185787929821225	NA	2.65648346143973	0.190278889312027	Upregulated
4930570N18Rik	0.0175459595196147	0.185787929821225	NA	2.65648346143973	0.190278889312027	Upregulated
Rbm43	0.0612473423854419	0.186122961105552	0.999978555626981	19.3588736728348	9.5810192984492	Upregulated
Nmrk1	-0.0410371189873935	0.186181770514594	0.999978555626981	3.55722857913504	10.5090179520857	Downregulated
Gm38115	-0.0270547490153762	0.186693553974641	NA	0.854993226049105	5.53837103704939	Downregulated
Mtmr11	-0.0270547490153762	0.186693553974641	NA	0.854993226049105	5.53837103704939	Downregulated
Vill	-0.0270547490153762	0.186693553974641	NA	0.854993226049105	5.53837103704939	Downregulated
Slc35b1	0.104931116001996	0.186909039798446	0.999978555626981	67.6188021799831	45.858820295661	Upregulated
Ablim1	-0.101518437650646	0.186979313314403	0.999978555626981	53.8788659563224	81.0214562958472	Downregulated
Znrf1	0.0819857577566112	0.187215695793034	0.999978555626981	35.878256317645	21.5857600261845	Upregulated
Zfp36	-0.0952063573862155	0.187344363535474	0.999978555626981	39.206725438549	61.1653769745486	Downregulated
Miga1	-0.0269827561933009	0.187353064782438	NA	0.900745117695311	5.44478786535488	Downregulated
Ppdpf	-0.103230465689851	0.187448178075266	0.999978555626981	45.694948829001	67.9920211968579	Downregulated
Gm38190	-0.0174600582137793	0.187772599542976	NA	0	3.13804540068693	Downregulated
Efcab2	-0.0174600582137793	0.187772599542976	NA	0	3.13804540068693	Downregulated
Rnase6	-0.0174600582137793	0.187772599542976	NA	0	3.13804540068693	Downregulated
A430088P11Rik	-0.0174600582137793	0.187772599542976	NA	0	3.13804540068693	Downregulated
Prrt1	-0.0174600582137793	0.187772599542976	NA	0	3.13804540068693	Downregulated
Tra2a	-0.117015785299379	0.187908565819912	0.999978555626981	79.5429554530244	111.377215931463	Downregulated
Odc1	-0.119674037106484	0.18808716614651	0.999978555626981	185.908090409135	256.285690847306	Downregulated
Galm	-0.0174117931397756	0.188092243878929	NA	0	3.16144119361056	Downregulated
Ghr	-0.0447539434805641	0.188531544423936	0.999978555626981	5.22146313958704	14.1414875500918	Downregulated
Dkkl1	0.0557776766739002	0.188535031129893	0.999978555626981	16.7938939946875	7.82171770879371	Upregulated
Cebpg	0.0908860578353081	0.188573066621186	0.999978555626981	48.0311690489173	30.2886848027675	Upregulated
Vti1b	0.104618599036125	0.18868723424002	0.999978555626981	68.5195472976784	46.69012323168	Upregulated
Fgd2	-0.0165893003262357	0.188725243711176	NA	0	3.42190746169346	Downregulated
Atrn	0.0448555796668838	0.188783533420015	0.999978555626981	11.3894232885156	4.25632294363547	Upregulated
Appbp2	-0.0577831701418238	0.188813610915324	0.999978555626981	8.73293982707587	18.614597721886	Downregulated
Hmox2	-0.100311796155358	0.189377690214503	0.999978555626981	42.0919683582198	63.2147657170566	Downregulated
Abhd11	-0.0631527832722362	0.189427956297485	0.999978555626981	11.3436713968694	22.6073418515155	Downregulated
Igkc	-0.0136801888804505	0.189480452091365	0.999978555626981	13.5111767654297	132.495163496176	Downregulated
Bfsp2	0.0322803732638192	0.189583072199516	NA	7.16020904991628	1.94958047896752	Upregulated
Bclaf3	-0.0475010725480676	0.189595723040758	0.999978555626981	5.31296692287945	13.3366929529195	Downregulated
Tnfrsf25	-0.0173108796934625	0.189789614657165	NA	0	3.11464960776331	Downregulated
Cxcr5	-0.0173108796934625	0.189789614657165	NA	0	3.11464960776331	Downregulated
Trat1	-0.0173108796934625	0.189789614657165	NA	0	3.11464960776331	Downregulated
Cxcl16	-0.0256320579673035	0.190002096985802	NA	0.900745117695311	5.56487937589603	Downregulated
Insrr	0.0173167752249927	0.190144155671282	NA	2.61073156979352	0.190278889312027	Upregulated
Gstm2	0.0173167752249927	0.190144155671282	NA	2.61073156979352	0.190278889312027	Upregulated
Oas1g	0.0173167752249927	0.190144155671282	NA	2.61073156979352	0.190278889312027	Upregulated
Gmpr	0.0173167752249927	0.190144155671282	NA	2.61073156979352	0.190278889312027	Upregulated
Prdx1	0.141311685097595	0.190174819975383	0.999978555626981	514.491379323989	408.70701764655	Upregulated
Rexo5	0.0476297655458086	0.190482557107615	0.999978555626981	13.0536578489676	5.23111318311923	Upregulated
Rpl24	0.137014511286931	0.190642976278492	0.999978555626981	3629.24258868816	2858.90575308118	Upregulated
Tex9	0.0484044170096894	0.190968670902983	0.999978555626981	13.2824173071986	5.70525413343779	Upregulated
Fcrla	-0.0171311176074599	0.191132761608972	NA	0	3.18483698653419	Downregulated
Pou2af1	-0.0171311176074599	0.191132761608972	NA	0	3.18483698653419	Downregulated
H6pd	0.0341792578614791	0.191487347428982	NA	7.06870526662387	2.16325516120317	Upregulated
Epdr1	0.0341792578614791	0.191487347428982	NA	7.06870526662387	2.16325516120317	Upregulated
Tmcc1	0.0556816765960901	0.191638139798175	0.999978555626981	16.7481421030413	7.79832191587009	Upregulated
Ccdc102a	-0.0443921248819292	0.191675807006183	0.999978555626981	4.36646991353794	11.7910660454996	Downregulated
Slc17a6	-0.0383668903956265	0.191681208164905	0.999978555626981	3.60298047078124	11.0767420740988	Downregulated
Fam241a	-0.0539779674694	0.191806711880863	0.999978555626981	8.64143604378346	19.372600733211	Downregulated
Elmo2	0.0756214533797595	0.191807350922497	0.999978555626981	33.3132766394977	18.8313849500446	Upregulated
Ino80e	-0.0860692455775333	0.191821359958475	0.999978555626981	27.2825721655078	43.9591439484637	Downregulated
Cdc42bpa	-0.0318312561584895	0.191912636980706	NA	1.70998645209821	7.27427683378126	Downregulated
Hist1h2bj	-0.065197265467049	0.192481123936688	0.999978555626981	13.2824173071986	25.1776631301894	Downregulated
Map2k3	-0.0887265998815425	0.192594165800876	0.999978555626981	37.2365203518024	58.5342059548729	Downregulated
Meak7	0.0217829573248105	0.192610829467144	NA	3.51147668748883	0.594232460859707	Upregulated
Tomm7	0.133134880334652	0.192702400704533	0.999978555626981	294.795326897706	228.819960527986	Upregulated
Rida	-0.0405576953843136	0.192706525058984	0.999978555626981	3.55722857913504	10.3889264415446	Downregulated
AI662270	0.111044907253376	0.192862716770202	0.999978555626981	133.633414406389	93.76702933383	Upregulated
Gcsh	0.0920679610777104	0.19289863827309	0.999978555626981	50.1071706341852	32.0245905994993	Upregulated
Npm1	-0.138339716402654	0.192958792044109	0.999978555626981	1187.63973606802	1466.0598266102	Downregulated
Adm	-0.0315710196788568	0.193245284647469	NA	1.70998645209821	7.29767262670488	Downregulated
Kif1bp	-0.047343030847781	0.193331900448308	0.999978555626981	5.26721503123325	13.1464140636074	Downregulated
Telo2	-0.0427841285332653	0.193892941880461	0.999978555626981	4.32071802189173	12.0515323135825	Downregulated
Phlda1	0.0983359209040615	0.194057683867057	0.999978555626981	78.7022549422041	53.0098930729781	Upregulated
Bloc1s2	-0.092936088171196	0.194142211162269	0.999978555626981	38.0000097945591	58.7182597523389	Downregulated
Mfsd3	0.0214387322795068	0.194183740547818	NA	3.55722857913504	0.594232460859707	Upregulated
Emp3	0.135909861428179	0.194472426522596	0.999978555626981	553.346382344597	439.675685018563	Upregulated
Ddx28	0.068810751388436	0.194495422832694	0.999978555626981	26.9623089239843	14.8823198603393	Upregulated
Cd300c2	-0.0169330347985744	0.194629387396213	NA	0	3.09125381483968	Downregulated
Arhgap8	-0.0169330347985744	0.194629387396213	NA	0	3.09125381483968	Downregulated
Ttll1	-0.0256280339679396	0.194800291535109	NA	0.900745117695311	5.58516262289664	Downregulated
Ccnf	-0.0466645672731214	0.195228446059156	0.999978555626981	5.22146313958704	13.0762266848366	Downregulated
Tfe3	-0.0396577633691535	0.19534439832558	0.999978555626981	3.46572479584263	10.4825096132391	Downregulated
Tmprss6	0.0350106580353217	0.195780730785136	NA	8.9616992853069	2.71069603621563	Upregulated
Pank3	-0.0405812599313815	0.196021134398682	0.999978555626981	3.51147668748883	10.1518559663853	Downregulated
Glrx5	-0.109910558954546	0.196155759470323	0.999978555626981	67.8018097465679	95.9708509890344	Downregulated
Pqlc1	-0.0263339976815455	0.196638440435498	NA	0.854993226049105	5.30130056189011	Downregulated
1810009A15Rik	-0.0263080363177483	0.196788610954382	NA	0.854993226049105	5.27790476896648	Downregulated
Ssbp1	0.110774426149475	0.196882144792084	0.999978555626981	110.397048912896	78.3341560525552	Upregulated
Txn2	-0.115713910512932	0.19699390183667	0.999978555626981	90.7636638901839	124.997770945389	Downregulated
Gnpat	-0.0516887443189498	0.19760073684262	0.999978555626981	7.06870526662387	15.9039016856703	Downregulated
Pias4	-0.0516887443189498	0.19760073684262	0.999978555626981	7.06870526662387	15.9039016856703	Downregulated
Klf3	-0.0653072076757019	0.197976593925319	0.999978555626981	13.0994097406138	24.6302222551769	Downregulated
Psap	-0.111544498169659	0.198688436653478	0.999978555626981	76.8407200999384	107.73852124161	Downregulated
Spats2l	0.0119660104050382	0.198775343776662	NA	1.75573834374442	0	Upregulated
Pard3b	0.0119660104050382	0.198775343776662	NA	1.75573834374442	0	Upregulated
Des	0.0119660104050382	0.198775343776662	NA	1.75573834374442	0	Upregulated
Lzts3	0.0119660104050382	0.198775343776662	NA	1.75573834374442	0	Upregulated
Spo11	0.0119660104050382	0.198775343776662	NA	1.75573834374442	0	Upregulated
Fam221b	0.0119660104050382	0.198775343776662	NA	1.75573834374442	0	Upregulated
Mycl	0.0119660104050382	0.198775343776662	NA	1.75573834374442	0	Upregulated
2310074N15Rik	0.0119660104050382	0.198775343776662	NA	1.75573834374442	0	Upregulated
Gm36266	0.0119660104050382	0.198775343776662	NA	1.75573834374442	0	Upregulated
Erp27	0.0119660104050382	0.198775343776662	NA	1.75573834374442	0	Upregulated
Cct6b	0.0119660104050382	0.198775343776662	NA	1.75573834374442	0	Upregulated
Zfp759	0.0119660104050382	0.198775343776662	NA	1.75573834374442	0	Upregulated
Gm15326	0.0119660104050382	0.198775343776662	NA	1.75573834374442	0	Upregulated
Ggnbp1	0.0119660104050382	0.198775343776662	NA	1.75573834374442	0	Upregulated
Gm28578	0.0119660104050382	0.198775343776662	NA	1.75573834374442	0	Upregulated
Itgb1bp2	0.0119660104050382	0.198775343776662	NA	1.75573834374442	0	Upregulated
Klrb1	0.0119660104050382	0.198775343776662	NA	1.75573834374442	0	Upregulated
Gm5039	0.0119660104050382	0.198775343776662	NA	1.75573834374442	0	Upregulated
Man1a2	0.0774098118435256	0.198778837800003	0.999978555626981	34.8860074166573	20.7076655043182	Upregulated
Tha1	-0.0164593970640258	0.199044345597963	NA	0	3.20823277945781	Downregulated
Tnfrsf13b	-0.0259387841828481	0.199155414271248	NA	0.900745117695311	5.25450897604286	Downregulated
Thoc7	-0.110222411801324	0.199266990672637	0.999978555626981	77.6642541495701	108.786611405788	Downregulated
Klri2	0.0774636354079074	0.199606350792261	0.999978555626981	46.901664472991	27.510913933704	Upregulated
Rps15a	0.1346056645479	0.199633017440883	0.999978555626981	5798.6059490213	4608.77001753569	Upregulated
Ankrd11	-0.124060425124528	0.199988047840874	0.999978555626981	135.726582452846	179.249145617779	Downregulated
Zbtb32	0.0899055356268923	0.200054989276685	0.999978555626981	85.1447264410099	54.3308996889307	Upregulated
Ube2g2	0.070863119045477	0.200120853032785	0.999978555626981	28.0003097166182	15.8103185139758	Upregulated
Bsn	0.0423013803992671	0.200211512690216	0.999978555626981	11.252167613577	4.540185004642	Upregulated
Tmem43	0.060331906946635	0.200308952941131	0.999978555626981	20.0766112239453	10.3889264415446	Upregulated
Gpr65	0.0937060262696078	0.200514517474442	0.999978555626981	55.4658894487108	36.6115671899886	Upregulated
Foxp1	-0.0907562832403722	0.20060372123711	0.999978555626981	38.3517322124999	59.4528669707403	Downregulated
Zfp944	0.038510876696481	0.200663733033358	NA	8.73293982707587	3.13804540068693	Upregulated
Asap1	-0.061605940247539	0.20084756520679	0.999978555626981	11.3894232885156	22.2033882799678	Downregulated
Ociad1	0.0972567646071124	0.20107231796841	0.999978555626981	64.1530773841405	43.6924525885348	Upregulated
Troap	-0.0360958900379669	0.20109733464535	NA	2.65648346143973	8.6530206448127	Downregulated
5730409E04Rik	0.0210294898393319	0.201358230701965	NA	3.46572479584263	0.594232460859707	Upregulated
Caskin2	0.0210294898393319	0.201358230701965	NA	3.46572479584263	0.594232460859707	Upregulated
Vegfd	0.0210294898393319	0.201358230701965	NA	3.46572479584263	0.594232460859707	Upregulated
1700097N02Rik	0.0661872459181928	0.201434286214302	0.999978555626981	25.6183376050557	13.8373422420847	Upregulated
Ptpre	0.0814619511246125	0.201479828326868	0.999978555626981	39.3439811134876	24.5803181234066	Upregulated
Tprgl	-0.0902250905490112	0.201537803953475	0.999978555626981	39.8472519215959	61.2620726921661	Downregulated
Rragc	-0.0588088813981556	0.202095857323384	0.999978555626981	10.4429262791741	21.038319151172	Downregulated
Pitpna	0.122761309165696	0.202114629007779	0.999978555626981	168.016151014938	127.090838727821	Upregulated
Mdh2	-0.126926724230382	0.202145847277936	0.999978555626981	229.878760070809	297.844509159407	Downregulated
Sf1	-0.0966504672925335	0.202458475224916	0.999978555626981	45.8779563955858	68.109000161476	Downregulated
Cdca8	-0.10201062536032	0.202914656232265	0.999978555626981	51.8171570862834	74.7921570803206	Downregulated
Inhba	-0.0252458190106037	0.202960427766803	NA	0.854993226049105	5.37148794066099	Downregulated
Ankrd50	0.0396948185883899	0.202984202763597	0.999978555626981	9.72518872806359	3.75567365447027	Upregulated
Stam	-0.030751022189836	0.203168208111609	NA	1.70998645209821	7.03720635862198	Downregulated
Tufm	-0.0789036037510827	0.203261775094853	0.999978555626981	22.8245984686774	37.5395658436251	Downregulated
Rpl36	0.13262542243433	0.203379962052798	0.999978555626981	2682.02179024533	2137.39238139835	Upregulated
Smpdl3b	-0.0345032972776338	0.203570898439153	NA	2.61073156979352	8.96027849874285	Downregulated
Trip11	0.0774346647148596	0.203782980129542	0.999978555626981	34.9317593083035	21.1584106617132	Upregulated
Lsm6	-0.117269097140823	0.203942897554153	0.999978555626981	112.733269132812	152.048602083929	Downregulated
Atp6v0a2	0.0761552852358671	0.203966574911642	0.999978555626981	33.4505323144363	19.9465499470701	Upregulated
Nppb	0.0675350704642659	0.204157371213058	0.999978555626981	30.9313045279352	17.8269738257912	Upregulated
F10	-0.016178719233416	0.204560255767565	NA	0	3.06785802191606	Downregulated
Cd52	0.13353615924755	0.204687565092053	0.999978555626981	2177.62448852853	1744.12456552192	Upregulated
Gimap4	-0.128076179898337	0.204746493411594	0.999978555626981	225.712464185044	289.554875592141	Downregulated
LTO1	0.0616597946040556	0.204829649578639	0.999978555626981	21.0231082332868	11.1734377917163	Upregulated
Pdlim2	0.103025039124727	0.204954991626849	0.999978555626981	74.6417555549608	52.0881195111876	Upregulated
Dpys	0.0346988965550697	0.205040317294469	NA	7.78644281773436	2.54381293982723	Upregulated
Map3k20	0.0278794509384387	0.205264194629747	NA	5.31296692287945	1.37874381103144	Upregulated
Ndufa1	0.113422251716119	0.205352706691077	0.999978555626981	176.900639232182	128.856365409322	Upregulated
Pkp3	0.104785505901428	0.205559496005408	0.999978555626981	100.657567469604	70.2114055816774	Upregulated
Abcb1a	0.0548284294271518	0.205753842403318	0.999978555626981	19.9393555490066	9.4874361267547	Upregulated
2900026A02Rik	0.0505644853051566	0.206192328804091	0.999978555626981	14.9008999760044	7.10739373739285	Upregulated
Tmed9	0.121460149760018	0.20632492811503	0.999978555626981	210.657142072912	159.028071247472	Upregulated
Slc30a7	0.0489400154685108	0.20632690007983	0.999978555626981	14.0001548583091	6.51316127653315	Upregulated
Gngt2	0.0754593295634221	0.206647903846504	0.999978555626981	33.4505323144363	20.2304120080767	Upregulated
Rbms1	0.110864560667204	0.206801611666504	0.999978555626981	114.383210978035	83.4420651792103	Upregulated
Cgas	0.0481008612723401	0.206965533325512	0.999978555626981	13.1909135239062	5.87213722982619	Upregulated
Emp1	-0.102463909042085	0.207188493013696	0.999978555626981	65.6800562696539	94.4657905756158	Downregulated
C730034F03Rik	-0.043286159216323	0.207296101948269	0.999978555626981	5.26721503123325	13.5238592963085	Downregulated
Cdh17	0.0154206435552029	0.207305906148633	NA	2.70223535308593	0.190278889312027	Upregulated
Gm8953	0.0154206435552029	0.207305906148633	NA	2.70223535308593	0.190278889312027	Upregulated
Asl	0.0804394512793617	0.207493491478983	0.999978555626981	38.5804916707309	23.8223151120816	Upregulated
Spast	0.0559495323371455	0.207507597418036	0.999978555626981	18.2751209885546	9.22385731274878	Upregulated
Btbd19	-0.0341081171256781	0.207976249775877	NA	2.70223535308593	8.79650794827747	Downregulated
Mycbp2	0.105906389672501	0.208563847472903	0.999978555626981	88.9164217631471	63.2381615099803	Upregulated
B930036N10Rik	-0.0637584759848451	0.208847452206529	0.999978555626981	15.038155650943	27.8587382816353	Downregulated
Fyn	-0.0840560799960212	0.208869581276879	0.999978555626981	36.4587381938169	57.1086705579942	Downregulated
Ebpl	-0.0566711514881666	0.209610861000166	0.999978555626981	10.6716857374051	21.1584106617132	Downregulated
Aqp1	-0.0522518008342912	0.209652849698629	0.999978555626981	7.87794660102677	16.9254835110013	Downregulated
Zcchc17	-0.0908004304413105	0.209745298475245	0.999978555626981	38.809251128962	58.4343976913323	Downregulated
Sin3a	-0.0533859716106556	0.209817296655313	0.999978555626981	8.82444361036828	18.5646935901157	Downregulated
C230024C17Rik	-0.0163825095228728	0.210133202235748	NA	0	2.94776651137491	Downregulated
Rap1gap	-0.0163825095228728	0.210133202235748	NA	0	2.94776651137491	Downregulated
2610306M01Rik	-0.0163825095228728	0.210133202235748	NA	0	2.94776651137491	Downregulated
5033406O09Rik	0.0391368424142946	0.210254249239135	0.999978555626981	10.7174376290513	4.13623143309432	Upregulated
Pithd1	-0.0463071017009785	0.210743439856709	0.999978555626981	6.21371204057476	14.6187410463334	Downregulated
Efnb1	0.0229496884893278	0.210746312692731	NA	4.45797369683035	0.761115557248108	Upregulated
Msr1	-0.0250480942318514	0.210832806590276	NA	0.900745117695311	5.08762587965446	Downregulated
Gm45509	-0.0162838744257666	0.211195738508645	NA	0	2.97116230429853	Downregulated
Zfp607b	-0.0162838744257666	0.211195738508645	NA	0	2.97116230429853	Downregulated
Gm34961	-0.0162838744257666	0.211195738508645	NA	0	2.97116230429853	Downregulated
Rnd1	-0.0162838744257666	0.211195738508645	NA	0	2.97116230429853	Downregulated
Dbp	-0.0328963167119322	0.211371379122561	NA	2.56497967814732	8.93688270581923	Downregulated
Grcc10	0.124212451132321	0.211518043122001	0.999978555626981	280.077434488286	216.77465330625	Upregulated
Rrbp1	0.115207924852486	0.211656394145736	0.999978555626981	141.817331533711	105.81544910149	Upregulated
Clec4e	-0.0162810444225528	0.211756259937204	NA	0	2.92437071845128	Downregulated
Gm17491	-0.0162810444225528	0.211756259937204	NA	0	2.92437071845128	Downregulated
Slc7a5	0.0568923652881801	0.211809070964887	0.999978555626981	19.404625564481	9.72450660191398	Upregulated
Elob	0.129004021232834	0.211911387720074	0.999978555626981	608.643556941952	484.776502302899	Upregulated
Pxn	0.0769816638019213	0.211965509601353	0.999978555626981	35.9240082092912	21.8493388401904	Upregulated
Vma21	0.103445420473122	0.212059042804144	0.999978555626981	88.1529323203904	62.4536501598085	Upregulated
Hdgfl3	-0.0248120208394719	0.212309009685209	NA	0.900745117695311	5.13441746550171	Downregulated
Togaram1	-0.0347421496720829	0.212486490544013	NA	2.61073156979352	8.48613754842429	Downregulated
Dnal4	-0.0348894923858489	0.212706454052185	NA	2.65648346143973	8.46274175550067	Downregulated
Ppp3ca	0.0944470154407412	0.213067646619767	0.999978555626981	60.6416006966517	41.3420310839426	Upregulated
Ly6d	-0.058261627627175	0.213192401738919	0.999978555626981	14.7178924094196	28.8070201822724	Downregulated
Trip13	-0.044451305252687	0.21327667789422	0.999978555626981	5.22146313958704	12.7658562849834	Downregulated
Piezo1	-0.0527864028714646	0.213401992433414	0.999978555626981	8.68718793542967	18.3276231149564	Downregulated
Clec2d	0.115831685529835	0.213438128402235	0.999978555626981	140.948045592433	105.604886965177	Upregulated
Tgm2	-0.041516835840357	0.213528773541436	0.999978555626981	4.36646991353794	11.4339040597992	Downregulated
E130102H24Rik	0.0250735319077741	0.213578016184931	NA	5.35871881452566	1.40213960395507	Upregulated
Cdk13	0.0725967067640971	0.213793844953305	0.999978555626981	31.4660345124609	18.7814808182744	Upregulated
Fez2	0.0588578127826711	0.213866846929823	0.999978555626981	20.2138668988839	10.8162758060159	Upregulated
Slc16a6	0.069163145650355	0.213882706020736	0.999978555626981	28.0918134999106	16.49813414653	Upregulated
Pgrmc1	-0.0712301839106961	0.213928259937522	0.999978555626981	18.4123766634933	31.3570582139457	Downregulated
mt-Co1	-0.13225077548821	0.213994361179699	0.999978555626981	4333.07360232389	5217.60576010912	Downregulated
Kif23	-0.0655434279328548	0.214052860338377	0.999978555626981	14.8551480843582	26.6967816987626	Downregulated
Gm17745	0.0563159166857424	0.214572758797349	0.999978555626981	18.4581285551395	9.36734461621355	Upregulated
Arhgef12	-0.0345153425007708	0.214755584778765	NA	2.65648346143973	8.48613754842429	Downregulated
Fam169b	-0.0485388740173543	0.214843048664865	0.999978555626981	7.11445715827007	15.6902270034347	Downregulated
Hdac10	-0.0243917350440467	0.21492208015376	NA	0.900745117695311	5.15781325842533	Downregulated
Smarca2	-0.0529859023919217	0.214999783352189	0.999978555626981	8.87019550201449	18.2106441503383	Downregulated
Nup35	-0.0626733207793815	0.215002040920456	0.999978555626981	14.809396192712	27.4781805030113	Downregulated
Got1	-0.0930935067873865	0.215217447778924	0.999978555626981	44.7026999280133	66.1329113436619	Downregulated
Gm16565	-0.0159077057809624	0.215873920442572	NA	0	2.99455809722216	Downregulated
Gm14154	-0.0159077057809624	0.215873920442572	NA	0	2.99455809722216	Downregulated
Snx21	-0.0159077057809624	0.215873920442572	NA	0	2.99455809722216	Downregulated
Ocstamp	-0.0159077057809624	0.215873920442572	NA	0	2.99455809722216	Downregulated
Grk3	-0.0159077057809624	0.215873920442572	NA	0	2.99455809722216	Downregulated
Htra1	-0.0159077057809624	0.215873920442572	NA	0	2.99455809722216	Downregulated
C2cd4b	-0.0159077057809624	0.215873920442572	NA	0	2.99455809722216	Downregulated
Unc13c	-0.0159077057809624	0.215873920442572	NA	0	2.99455809722216	Downregulated
F13a1	-0.0159077057809624	0.215873920442572	NA	0	2.99455809722216	Downregulated
Sec23b	0.0717090643693874	0.215945528525665	0.999978555626981	32.6870428716796	19.636179547217	Upregulated
Slc12a2	-0.0407848487065027	0.215958697370328	0.999978555626981	4.32071802189173	11.3637166810283	Downregulated
Helz2	0.063932034846757	0.216137166020324	0.999978555626981	25.5725857134095	14.5953452534098	Upregulated
Coq10a	-0.029454698477258	0.216165177515944	NA	1.70998645209821	6.8937190551572	Downregulated
Plekha1	0.0458697994374512	0.216242562960671	0.999978555626981	13.1909135239062	5.61167096174329	Upregulated
Abcg2	-0.0159587988944403	0.216406141470618	NA	0	2.90097492552766	Downregulated
Zfr	0.0764380640093368	0.216491157125594	0.999978555626981	38.4889878874385	24.2699477235535	Upregulated
Zdhhc2	-0.0556305353671196	0.216555201910714	0.999978555626981	9.67943683641739	19.2088301827457	Downregulated
Ccnh	0.0784166355869192	0.216598107191082	0.999978555626981	38.4889878874385	24.0359897943172	Upregulated
Ckap2l	-0.0461584418122737	0.216772629568793	0.999978555626981	6.07645636563615	14.1679958889385	Downregulated
Rab4a	-0.0285151406226184	0.2168810423812	NA	1.70998645209821	7.17758111616373	Downregulated
Cenpb	-0.0692130071925098	0.21700794182329	0.999978555626981	17.6031353290904	30.1919890851499	Downregulated
Mrpl14	-0.104458242694482	0.217168949523488	0.999978555626981	72.4742501864005	100.844802186453	Downregulated
Cntln	0.038085793092124	0.217219419608093	0.999978555626981	9.72518872806359	3.47181159346374	Upregulated
Rpap3	-0.0492766952418789	0.217747650671972	0.999978555626981	7.02295337497766	15.286273431887	Downregulated
Eid2	-0.0239255603726983	0.217767588956597	NA	0.854993226049105	5.18120905134896	Downregulated
Zcchc14	-0.0239255603726983	0.217767588956597	NA	0.854993226049105	5.18120905134896	Downregulated
Rnf121	0.0739697597396919	0.218030715356218	0.999978555626981	34.3970293237778	20.9447359794775	Upregulated
Arfgap3	0.0558862820985388	0.218391138635928	0.999978555626981	18.4123766634933	9.62781088429645	Upregulated
Cdc42ep3	0.0790718769118701	0.218434967485958	0.999978555626981	39.5269886800725	24.7971053515653	Upregulated
Cct8	-0.117983308029734	0.218590388633274	0.999978555626981	158.519721745106	206.042623034159	Downregulated
Stat5a	0.0536017795303344	0.219448676374482	0.999978555626981	17.4201277625055	8.8199037412011	Upregulated
Mthfs	0.0618691380145753	0.219541366930154	0.999978555626981	22.8703503603236	12.7658562849834	Upregulated
Nrn1	-0.0323503938709378	0.219642686612914	NA	2.56497967814732	8.72320802358357	Downregulated
Rwdd1	0.109985001876087	0.219717751286301	0.999978555626981	229.175315234927	169.253227138551	Upregulated
Zfp296	0.0432384571725623	0.219874390967754	0.999978555626981	12.3359202978571	5.01743850088358	Upregulated
Mctp2	0.0586965387974295	0.220225319710763	0.999978555626981	22.5500871188002	12.1482280312001	Upregulated
Mgme1	-0.0299753766726059	0.220417678802086	NA	1.75573834374442	6.70344016584517	Downregulated
Cysltr1	-0.0144633690511614	0.220613242792424	NA	0	3.23474111830446	Downregulated
Gm13522	-0.0144633690511614	0.220613242792424	NA	0	3.23474111830446	Downregulated
Atp6v1c1	-0.0685461469595927	0.220630469649195	0.999978555626981	18.2751209885546	31.3102666280985	Downregulated
Fasl	0.0903834230517278	0.220642339390967	0.999978555626981	63.0693246998603	42.2263506976549	Upregulated
Tmem176a	-0.0810755667593921	0.220848078662272	0.999978555626981	40.6879524324162	63.4721194392165	Downregulated
Larp1b	-0.0636694869807845	0.220892542943013	0.999978555626981	15.6186375271149	28.0989213027176	Downregulated
Fam49b	0.12044757003726	0.220974021146535	0.999978555626981	208.658351555708	162.844594642944	Upregulated
Gm43061	0.0154087264494197	0.22110179736416	NA	2.61073156979352	0.40395357154768	Upregulated
Tead2	0.0154087264494197	0.22110179736416	NA	2.61073156979352	0.40395357154768	Upregulated
BC037704	0.0154087264494197	0.22110179736416	NA	2.61073156979352	0.40395357154768	Upregulated
Elac1	0.0239408405819353	0.221102227508244	NA	4.45797369683035	0.974790239483761	Upregulated
Snx20	-0.0773959856422064	0.221452769552419	0.999978555626981	27.1453164905691	43.5957568709173	Downregulated
Dnajc1	0.0987380021593155	0.221479683238079	0.999978555626981	77.3897427996929	54.5383492793203	Upregulated
Rsrp1	0.116037255444878	0.221485786089035	0.999978555626981	158.962947946339	121.692842448313	Upregulated
Nxf3	0.0147866239343172	0.221791021400099	NA	2.56497967814732	0.190278889312027	Upregulated
0610043K17Rik	0.0147866239343172	0.221791021400099	NA	2.56497967814732	0.190278889312027	Upregulated
Tnip3	-0.0325756155378518	0.222048154371509	NA	2.70223535308593	8.55943747311819	Downregulated
Zfp740	0.051334712717056	0.222087740072824	0.999978555626981	16.5651345364564	7.96520501225848	Upregulated
Tmem97	-0.0699414207601683	0.222270118958126	0.999978555626981	22.1526128092131	37.2728744836961	Downregulated
Wdr78	0.0327389903512422	0.22227127939833	NA	7.02295337497766	2.3535340505152	Upregulated
Kcnip3	0.0373258189997415	0.222314805848366	NA	8.77869171872208	3.32832428999896	Upregulated
Nolc1	-0.102729652074045	0.222493939282157	0.999978555626981	68.428043514386	94.8759692390095	Downregulated
Lefty1	0.0104690172671249	0.222494184727882	NA	1.80149023539062	0	Upregulated
Gm20633	0.0104690172671249	0.222494184727882	NA	1.80149023539062	0	Upregulated
Fam110b	0.0104690172671249	0.222494184727882	NA	1.80149023539062	0	Upregulated
Patj	0.0104690172671249	0.222494184727882	NA	1.80149023539062	0	Upregulated
Dmrta2	0.0104690172671249	0.222494184727882	NA	1.80149023539062	0	Upregulated
Pafah2	0.0104690172671249	0.222494184727882	NA	1.80149023539062	0	Upregulated
Gm43597	0.0104690172671249	0.222494184727882	NA	1.80149023539062	0	Upregulated
Gm26887	0.0104690172671249	0.222494184727882	NA	1.80149023539062	0	Upregulated
Acta1	0.0104690172671249	0.222494184727882	NA	1.80149023539062	0	Upregulated
S1pr3	0.0104690172671249	0.222494184727882	NA	1.80149023539062	0	Upregulated
Pdia5	0.0104690172671249	0.222494184727882	NA	1.80149023539062	0	Upregulated
Usp27x	0.0104690172671249	0.222494184727882	NA	1.80149023539062	0	Upregulated
Ccdc120	0.0104690172671249	0.222494184727882	NA	1.80149023539062	0	Upregulated
Gm8879	0.0104690172671249	0.222494184727882	NA	1.80149023539062	0	Upregulated
1700003C15Rik	0.0104690172671249	0.222494184727882	NA	1.80149023539062	0	Upregulated
A430072P03Rik	0.0104690172671249	0.222494184727882	NA	1.80149023539062	0	Upregulated
Rin3	0.0752381624302274	0.222702491312625	0.999978555626981	44.4281885781361	27.1537519480035	Upregulated
Larp7	-0.0707865547910166	0.222832087159473	0.999978555626981	20.2596187905301	33.5468217139955	Downregulated
Ranbp2	0.0875041259005681	0.222860658754621	0.999978555626981	55.4658894487108	36.8751460039945	Upregulated
Ccr5	0.0987510444181218	0.222979655307955	0.999978555626981	87.6496615122822	61.5084808050944	Upregulated
Anp32a	-0.115054697436053	0.223185850357417	0.999978555626981	135.90959001943	178.33831766522	Downregulated
Galnt1	0.0929291690424979	0.223614990378715	0.999978555626981	64.2445811674329	44.5268680704768	Upregulated
Gm34455	-0.0240805078358727	0.223616734617665	NA	0.854993226049105	4.89734699034243	Downregulated
Slc25a53	-0.0240805078358727	0.223616734617665	NA	0.854993226049105	4.89734699034243	Downregulated
Mis18a	-0.0534381451819139	0.224085093852087	0.999978555626981	9.58793305312498	19.3258091473638	Downregulated
Cyb5d2	-0.0240159303005996	0.224085866434237	NA	0.854993226049105	4.92074278326605	Downregulated
Apbb3	-0.0240159303005996	0.224085866434237	NA	0.854993226049105	4.92074278326605	Downregulated
Ecsit	-0.0545134120132157	0.224189955418019	0.999978555626981	10.6716857374051	20.7778528830891	Downregulated
Brip1os	-0.0314708112208097	0.224272437065038	NA	2.70223535308593	8.67952898365934	Downregulated
Mrps21	0.114948278901475	0.224310045807093	0.999978555626981	155.405719367204	118.584417932396	Upregulated
Cc2d1a	0.0458252735552054	0.224654424291144	0.999978555626981	13.14516163226	5.82534564397894	Upregulated
Kctd20	0.0531372544033009	0.224800253543257	0.999978555626981	17.6031353290904	8.74971636243022	Upregulated
Cflar	0.0921267591159785	0.224875044271241	0.999978555626981	66.3062900374719	45.8354245027374	Upregulated
Gstm5	0.0244059086803145	0.225113365007931	NA	5.17571124794084	1.40213960395507	Upregulated
Cdc45	-0.0661717617815279	0.225288413119046	0.999978555626981	16.7481421030413	28.7430578953476	Downregulated
Rnf157	0.0586875929598162	0.225364261655833	0.999978555626981	24.2600735708984	13.0528308919129	Upregulated
Fcgr2b	-0.0378929769898036	0.225426425402911	0.999978555626981	4.27496613024553	11.5539955703404	Downregulated
Atp8a1	0.0408678954441271	0.225429076737817	0.999978555626981	10.5344300624665	4.2797187365591	Upregulated
Lmo4	0.0576848314940763	0.225479105155078	0.999978555626981	20.9316044499944	11.1032504129454	Upregulated
Adh5	-0.10492485616576	0.225553784349979	0.999978555626981	76.4432457903514	104.079543304758	Downregulated
Kcnq1ot1	-0.0948571753298936	0.225609600902257	0.999978555626981	53.2068802968581	76.5951377099003	Downregulated
Asxl1	-0.0499099435743497	0.225750455406052	0.999978555626981	7.83219470938056	16.4747383536064	Downregulated
Eral1	-0.0237553287023456	0.225833424404907	NA	0.854993226049105	4.94413857618968	Downregulated
Stx7	0.0559615650988446	0.225844005828637	0.999978555626981	22.0611090259207	12.0983238994298	Upregulated
Zfp169	0.0269529215169261	0.225869775556653	NA	5.31296692287945	1.35534801810781	Upregulated
Prxl2c	-0.0439510556540338	0.225953788788246	0.999978555626981	6.03070447398994	14.1446000960148	Downregulated
Bag3	-0.0321660817657541	0.226074013402417	NA	2.56497967814732	8.48613754842429	Downregulated
Twsg1	-0.0364022565420909	0.226128096935154	0.999978555626981	3.46572479584263	9.88827715237936	Downregulated
Coq8b	0.0544517801567924	0.226309558841758	0.999978555626981	18.5496323384319	9.5810192984492	Upregulated
Hscb	0.0834837759052303	0.226406888236337	0.999978555626981	47.2676796061606	31.3804540068693	Upregulated
Bmp1	-0.0282609877298108	0.226439967759699	NA	1.80149023539062	6.94051064100445	Downregulated
E2f1	0.0569401448202024	0.226491695848075	0.999978555626981	21.6950938927511	11.5072039844931	Upregulated
Atp5k	-0.118299842345213	0.22661682985738	0.999978555626981	173.863847922343	221.952749811676	Downregulated
Ubr5	-0.060521277633588	0.226884011645077	0.999978555626981	13.14516163226	23.9860856625469	Downregulated
Upf3b	-0.0708135726565637	0.226998337663453	0.999978555626981	20.9316044499944	34.8023614685628	Downregulated
Myadm	-0.0524570709025263	0.227113349486158	0.999978555626981	9.54218116147877	19.3024133544402	Downregulated
Per1	-0.0372179003778299	0.227567912101974	0.999978555626981	3.51147668748883	9.5810192984492	Downregulated
Thy1	0.11826976912213	0.227852410728856	0.999978555626981	266.245994481333	206.939392831564	Upregulated
Cdc42	0.12397245302324	0.227960714046837	0.999978555626981	517.285118460367	416.948251656506	Upregulated
Sept9	0.104610616831814	0.228115329335315	0.999978555626981	104.352051723677	76.3408965336635	Upregulated
Rps24	0.125300951802386	0.228195322242509	0.999978555626981	7252.31154575003	5911.76234057994	Upregulated
Ftl1	0.121969485174899	0.228723626682684	0.999978555626981	1535.13292496256	1232.53129340672	Upregulated
Rbm22	0.078433953863138	0.228873116469958	0.999978555626981	42.3207278164508	27.1974309879278	Upregulated
Gstm1	0.0523334058057572	0.229076220089295	0.999978555626981	17.4201277625055	8.77311215535384	Upregulated
Phactr4	0.0564349027325142	0.22929958840217	0.999978555626981	21.068860124933	11.6709745349585	Upregulated
Ddit4	0.0783160093120602	0.229334607560306	0.999978555626981	44.1222180518414	28.716549556501	Upregulated
Med12l	0.029236077044924	0.229529223019417	NA	6.12220825728235	1.73590579673187	Upregulated
Fis1	0.117953778385166	0.22986928908329	0.999978555626981	227.528247135664	177.903135237441	Upregulated
Ripor2	0.0630245916661487	0.22992256360479	0.999978555626981	26.2445713728738	14.7653408957212	Upregulated
Eapp	0.0950998780000761	0.229937555363866	0.999978555626981	73.649506653973	52.5123563297359	Upregulated
Apol9b	0.0463502229261893	0.229955287203038	0.999978555626981	14.7178924094196	6.82353167638632	Upregulated
Usp12	-0.0367143778225262	0.230171690928132	0.999978555626981	3.51147668748883	9.53422771260195	Downregulated
Dera	-0.0673037257830919	0.230225201987578	0.999978555626981	18.5496323384319	31.1199877387864	Downregulated
Ythdf2	-0.073017245663892	0.230271392884745	0.999978555626981	22.9161022519698	36.8486376651479	Downregulated
Pcdh1	0.0357502077137017	0.230341501360141	0.999978555626981	10.3514224958817	4.18302301894157	Upregulated
Tnfaip8l2	-0.0845448924447969	0.230425557299582	0.999978555626981	35.1605187665345	52.5622604615061	Downregulated
Tet3	-0.0530469619318954	0.230575491243004	0.999978555626981	9.67943683641739	19.1121344651281	Downregulated
Gemin5	-0.036478399374318	0.230617307940596	0.999978555626981	3.46572479584263	9.5810192984492	Downregulated
Supt16	-0.0931924173362717	0.230650835599032	0.999978555626981	51.0536676435267	72.8394640554301	Downregulated
Pafah1b3	-0.0890325116532891	0.230718828405586	0.999978555626981	42.0919683582198	61.4523515814781	Downregulated
Fkbp1a	-0.117652680484235	0.2307300871725	0.999978555626981	168.642384782756	215.526946614991	Downregulated
Slc35a2	-0.0398520000666419	0.23083985509534	0.999978555626981	4.36646991353794	10.936367316557	Downregulated
2310061I04Rik	0.0569131279602596	0.23124469615147	0.999978555626981	20.2596187905301	10.9597631094806	Upregulated
Utf1	-0.0318794143388909	0.23140644163193	NA	2.70223535308593	8.39255437672979	Downregulated
Icam2	-0.048457859996351	0.231419494252752	0.999978555626981	7.83219470938056	16.3343635960647	Downregulated
Hbegf	-0.0752116874762251	0.231479748990741	0.999978555626981	29.0840624008984	46.233152982439	Downregulated
Xlr4c	-0.0291244809835137	0.231876196569356	NA	1.75573834374442	6.4663696906859	Downregulated
Nek8	0.0294373889081869	0.231967192051138	NA	6.12220825728235	1.97297627189115	Upregulated
Traip	-0.029059797585638	0.23221601053037	NA	1.75573834374442	6.44297389776227	Downregulated
Pear1	0.0484767659782753	0.232346274266333	0.999978555626981	15.6186375271149	7.63143881948168	Upregulated
Mgst1	-0.0290195796060569	0.232661620327208	NA	1.75573834374442	6.48976548360952	Downregulated
Krtcap3	-0.0330441299043298	0.233057057042426	NA	2.61073156979352	8.03539239102936	Downregulated
Rnpepl1	-0.0461021839096317	0.233331026306937	0.999978555626981	7.74069092608815	16.761712960536	Downregulated
Trib2	-0.0409817035708876	0.233486186620401	0.999978555626981	5.17571124794084	12.598973188595	Downregulated
Gart	-0.0694785648396402	0.233499837056958	0.999978555626981	20.1681150072377	32.9993808389831	Downregulated
Klra5	0.00518974988667492	0.233884663604024	0.999978555626981	35.1290595901171	0.761115557248108	Upregulated
Ube2v1	0.0983733767067867	0.233887375673674	0.999978555626981	89.0079255464395	64.1895559565404	Upregulated
Nsg2	-0.0280530029571397	0.233889675975938	NA	1.80149023539062	6.6332527870743	Downregulated
Pld3	0.0952196614396018	0.234109935408479	0.999978555626981	73.649506653973	52.445281496888	Upregulated
Tagap	-0.0488349785562444	0.234207807174424	0.999978555626981	7.83219470938056	16.2610636713708	Downregulated
Chst2	-0.0328054680111743	0.234346631794958	NA	2.61073156979352	7.98860080518211	Downregulated
Chmp7	0.0434781103124231	0.234473471648715	0.999978555626981	12.3359202978571	5.44478786535488	Upregulated
Dsc2	0.00501833417801575	0.23482108697323	NA	5.40447070617186	0	Upregulated
Cox7b	0.11744308006861	0.234914792594112	0.999978555626981	419.069567709201	330.622382252846	Upregulated
Nr2c2	-0.0474965638788269	0.235086875651601	0.999978555626981	7.78644281773436	16.3811551819119	Downregulated
Apex2	-0.0315466273735486	0.235373184384954	NA	2.56497967814732	8.24906707326502	Downregulated
Rrp1	-0.102362051057987	0.235417181684252	0.999978555626981	77.1609833414619	104.226143154145	Downregulated
S100a3	-0.0152983425060379	0.23556638167732	NA	0	2.75748762206288	Downregulated
Sprr2k	-0.0152983425060379	0.23556638167732	NA	0	2.75748762206288	Downregulated
Gm31243	-0.0152983425060379	0.23556638167732	NA	0	2.75748762206288	Downregulated
Pkib	-0.0152983425060379	0.23556638167732	NA	0	2.75748762206288	Downregulated
Areg	-0.00492028626720776	0.235659264435224	0.999978555626981	0	16.5620964334549	Downregulated
Msrb1	-0.0858248328198841	0.235697778629411	0.999978555626981	38.5804916707309	56.6984918946005	Downregulated
Ubash3a	-0.0606580396031091	0.235868021627906	0.999978555626981	14.0916586416015	24.9140843161834	Downregulated
Arpp19	0.112500860894742	0.235872836278431	0.999978555626981	264.824812094341	204.386242253967	Upregulated
Heatr1	-0.0456625099546924	0.235889701831114	0.999978555626981	6.93144959168525	15.0024113708805	Downregulated
Chp1	-0.0554830715365013	0.236061876285516	0.999978555626981	11.3894232885156	21.489064308567	Downregulated
Dynlt3	0.067060442810917	0.236142057001642	0.999978555626981	29.8475518436551	18.3042273220328	Upregulated
Sav1	-0.0507042326003794	0.236168550004091	0.999978555626981	9.63368494477118	19.4193923190583	Downregulated
Ube2q2	0.0508208882665629	0.236618693635093	0.999978555626981	17.740391004029	8.9867868375895	Upregulated
Csnk1g2	-0.0766998634752057	0.236652652232428	0.999978555626981	27.2368202738615	42.149938227038	Downregulated
Kiz	-0.0152434466446907	0.236662086192224	NA	0	2.73409182913925	Downregulated
Dhx35	-0.0152434466446907	0.236662086192224	NA	0	2.73409182913925	Downregulated
C3ar1	-0.0152434466446907	0.236662086192224	NA	0	2.73409182913925	Downregulated
C1ra	-0.0152434466446907	0.236662086192224	NA	0	2.73409182913925	Downregulated
Gpr19	-0.0152434466446907	0.236662086192224	NA	0	2.73409182913925	Downregulated
Zfp280b	-0.0152434466446907	0.236662086192224	NA	0	2.73409182913925	Downregulated
Fam71b	-0.0152434466446907	0.236662086192224	NA	0	2.73409182913925	Downregulated
Gm46430	-0.0152434466446907	0.236662086192224	NA	0	2.73409182913925	Downregulated
Stambpl1	-0.0417418307811725	0.23692631494238	0.999978555626981	5.31296692287945	12.3619027134357	Downregulated
Zfp101	-0.0222678028607583	0.2370252668009	NA	0.854993226049105	4.80376381864793	Downregulated
Bcr	0.0574367904604658	0.237082410506048	0.999978555626981	23.0533579269084	12.7190646991361	Upregulated
Slc15a3	-0.0342802848528594	0.237088057331582	0.999978555626981	3.41997290419642	9.77129818776123	Downregulated
Gng12	0.0739401542999303	0.237123559182569	0.999978555626981	38.7177473456696	25.0076674878779	Upregulated
Fes	0.0498916786470658	0.237207255517821	0.999978555626981	16.5193826448102	8.43934596257704	Upregulated
Hist4h4	-0.0275367185647614	0.237318760083051	NA	1.80149023539062	6.7268359587688	Downregulated
Chst10	-0.0151334907912957	0.237661771633658	NA	0	2.78088341498651	Downregulated
Zfp267	-0.0151334907912957	0.237661771633658	NA	0	2.78088341498651	Downregulated
Cxcl1	-0.0151334907912957	0.237661771633658	NA	0	2.78088341498651	Downregulated
Fam20c	-0.0151334907912957	0.237661771633658	NA	0	2.78088341498651	Downregulated
Nectin2	-0.0151334907912957	0.237661771633658	NA	0	2.78088341498651	Downregulated
Plvap	-0.0151334907912957	0.237661771633658	NA	0	2.78088341498651	Downregulated
Pcyt1b	-0.0151334907912957	0.237661771633658	NA	0	2.78088341498651	Downregulated
Mterf3	0.0498756119987284	0.238016989836347	0.999978555626981	15.8016450936997	8.03539239102936	Upregulated
Pdgfc	0.0100154321361912	0.238093046437915	NA	1.70998645209821	0	Upregulated
Gm42864	0.0100154321361912	0.238093046437915	NA	1.70998645209821	0	Upregulated
Gm13840	0.0100154321361912	0.238093046437915	NA	1.70998645209821	0	Upregulated
2310047D07Rik	0.0100154321361912	0.238093046437915	NA	1.70998645209821	0	Upregulated
9530053A07Rik	0.0100154321361912	0.238093046437915	NA	1.70998645209821	0	Upregulated
Rgma	0.0100154321361912	0.238093046437915	NA	1.70998645209821	0	Upregulated
Gm44751	0.0100154321361912	0.238093046437915	NA	1.70998645209821	0	Upregulated
Me3	0.0100154321361912	0.238093046437915	NA	1.70998645209821	0	Upregulated
Fat2	0.0100154321361912	0.238093046437915	NA	1.70998645209821	0	Upregulated
4933427D14Rik	0.0100154321361912	0.238093046437915	NA	1.70998645209821	0	Upregulated
Gm20554	0.0100154321361912	0.238093046437915	NA	1.70998645209821	0	Upregulated
Capsl	0.0100154321361912	0.238093046437915	NA	1.70998645209821	0	Upregulated
Krt4	0.0100154321361912	0.238093046437915	NA	1.70998645209821	0	Upregulated
1700056N10Rik	0.0100154321361912	0.238093046437915	NA	1.70998645209821	0	Upregulated
Gm17115	0.0100154321361912	0.238093046437915	NA	1.70998645209821	0	Upregulated
Gm35867	0.0100154321361912	0.238093046437915	NA	1.70998645209821	0	Upregulated
Zfp300	0.0100154321361912	0.238093046437915	NA	1.70998645209821	0	Upregulated
Kif13b	0.0698918570521549	0.238197933097067	0.999978555626981	32.549787196741	20.1602246293058	Upregulated
Dop1b	0.0514616865661054	0.238422406252165	0.999978555626981	17.6946391123828	9.22385731274878	Upregulated
Aggf1	-0.0527268038430333	0.238568428182243	0.999978555626981	10.4429262791741	20.3239951797712	Downregulated
Aff3	-0.022956317413465	0.238731719594453	NA	0.854993226049105	4.7070681010304	Downregulated
Rgp1	-0.022956317413465	0.238731719594453	NA	0.854993226049105	4.7070681010304	Downregulated
Krtcap2	0.11504290630595	0.238893804914028	0.999978555626981	481.115184331656	377.942583922001	Upregulated
Tnfaip2	-0.0532958944551035	0.238940914642235	0.999978555626981	10.4429262791741	19.8997583612229	Downregulated
1700012D14Rik	0.0259042904711379	0.23909705015164	NA	5.26721503123325	1.59241849326709	Upregulated
Bub1	-0.0421091562503686	0.239166107366229	0.999978555626981	6.03070447398994	14.0011127925501	Downregulated
Stx8	0.0918046574559543	0.239241643609874	0.999978555626981	72.2597834433983	51.0899334787802	Upregulated
1700052K11Rik	-0.0228870256669516	0.23924246696199	NA	0.854993226049105	4.68367230810678	Downregulated
Ikzf2	-0.0875394762381492	0.239427655433718	0.999978555626981	73.3292434124496	106.414402079735	Downregulated
Hps1	-0.0450246662195964	0.239488107841697	0.999978555626981	6.93144959168525	15.1895777142695	Downregulated
Fam53b	-0.0545791253571678	0.239593004410292	0.999978555626981	13.7713954000781	25.9356661415145	Downregulated
Ipcef1	-0.049915812248405	0.24073679590855	0.999978555626981	8.73293982707587	17.519715971861	Downregulated
Rpain	-0.058473431540143	0.240753641118592	0.999978555626981	13.1909135239062	23.4417573334575	Downregulated
Slc24a3	0.0197897089062717	0.24075948477909	NA	3.51147668748883	0.570836667936081	Upregulated
Ddx1	-0.0715069968495797	0.240811533132379	0.999978555626981	22.7788465770312	36.2544052042881	Downregulated
Tbrg4	-0.0484252526563813	0.240896741943676	0.999978555626981	7.87794660102677	16.0707847820587	Downregulated
Gfra4	-0.0226810305828559	0.240959460825998	NA	0.900745117695311	4.73046389395403	Downregulated
Jam2	0.00501312339647284	0.241000269794707	NA	5.12995935629463	0	Upregulated
Ssrp1	-0.102843726501786	0.241196516460099	0.999978555626981	88.8706698715009	118.37074325016	Downregulated
Selenok	0.113424899327836	0.241459088017012	0.999978555626981	346.0005429314	271.353569079571	Upregulated
Yeats4	-0.0804189628350151	0.241542541801748	0.999978555626981	33.2217728562053	49.8047728394433	Downregulated
Rnf130	0.0754375733760783	0.241617306570856	0.999978555626981	41.0539675655859	26.9104563809982	Upregulated
Pcsk7	0.0611831357385287	0.24172766498259	0.999978555626981	24.4888330291294	14.3114831924032	Upregulated
Laptm4a	0.0935026881391166	0.241925534505131	0.999978555626981	76.5347495736438	55.1528649871806	Upregulated
Ltbp1	-0.0315943410515113	0.242131303840212	NA	2.61073156979352	8.12897556272387	Downregulated
Tmc6	-0.0438246858291682	0.242147021035768	0.999978555626981	6.16796014892856	13.5503676351551	Downregulated
Wtip	-0.0273928979062447	0.242167159534799	NA	1.70998645209821	6.48976548360952	Downregulated
Ttc38	0.0292434685025545	0.242192325209414	NA	6.16796014892856	1.94958047896752	Upregulated
Wdr44	0.0512448036683457	0.242276378882924	0.999978555626981	17.511631545798	8.93999525174225	Upregulated
Tuba4a	-0.102101802193834	0.242471955874031	0.999978555626981	85.2219375090735	114.061403628832	Downregulated
Map4k1	-0.0558255130798657	0.242600503587377	0.999978555626981	12.3359202978571	22.6775292302864	Downregulated
Snupn	-0.0355326760724541	0.242623202483794	0.999978555626981	3.51147668748883	9.46092778790806	Downregulated
Dok1	-0.0607060983602339	0.242638697474341	0.999978555626981	14.8551480843582	25.9356661415145	Downregulated
Rhox8	0.013701364651423	0.242736968191738	NA	2.70223535308593	0.40395357154768	Upregulated
Trappc2	0.0423656204744671	0.24297515392851	0.999978555626981	12.1986646229185	5.44478786535488	Upregulated
Upf2	0.0579500054534573	0.243351303162598	0.999978555626981	22.8245984686774	13.2166014423783	Upregulated
Haus1	-0.0489362741500848	0.243404656302491	0.999978555626981	8.87019550201449	17.7099948611731	Downregulated
Cystm1	-0.0599073804538366	0.243630939347549	0.999978555626981	15.6643894187611	27.6216678064761	Downregulated
Tmem147	0.0937265739603377	0.243810056577856	0.999978555626981	98.1068805066851	70.3018762074489	Upregulated
Dnajc21	-0.0838008801722656	0.24386432286706	0.999978555626981	38.6719954540233	56.5316087982121	Downregulated
Gins3	-0.0271805933600316	0.243870609289725	NA	1.70998645209821	6.41957810483864	Downregulated
Setdb2	-0.0271441534220141	0.243891013708992	NA	1.70998645209821	6.51316127653315	Downregulated
Rilpl2	-0.0993952854562671	0.243935927688745	0.999978555626981	80.5809562456583	109.160944092566	Downregulated
Lax1	0.0615165272405722	0.244156806720372	0.999978555626981	26.1530675895814	15.2160860531161	Upregulated
Klhl24	-0.0550775631384094	0.244229715873968	0.999978555626981	11.3894232885156	20.9915275653248	Downregulated
Mkrn1	-0.0887181217098687	0.24435650142716	0.999978555626981	49.3436811914285	70.0585806404436	Downregulated
Fam193b	0.047335552218667	0.244406162263224	0.999978555626981	15.6186375271149	7.84511350171734	Upregulated
Mybl2	-0.0418340136996056	0.244673780133647	0.999978555626981	6.03070447398994	13.6704591456963	Downregulated
Lsm10	0.0839089191858114	0.244737563723659	0.999978555626981	53.5728954300278	36.8252418722242	Upregulated
Gosr1	0.057623196473347	0.244841892570331	0.999978555626981	21.9696052426283	12.5755773956714	Upregulated
Zfp382	0.0290440434028876	0.244901317717018	NA	6.12220825728235	1.94958047896752	Upregulated
Serpina3f	0.0324409941578971	0.244934336851795	0.999978555626981	8.9616992853069	3.35172008292259	Upregulated
Cyp20a1	-0.0398577280830031	0.244994620308583	0.999978555626981	5.22146313958704	12.4788816780538	Downregulated
Zbed3	0.0354851187340965	0.245187477350664	0.999978555626981	8.73293982707587	3.54199897223461	Upregulated
H2-Q10	0.044095789624697	0.245277880634777	0.999978555626981	13.9086510750167	6.39618231191502	Upregulated
Pomt1	0.0251200167459669	0.245409120162416	NA	5.17571124794084	1.35534801810781	Upregulated
Adam17	0.0559968621495721	0.246072475473373	0.999978555626981	21.7865976760435	12.408694299283	Upregulated
Atp13a2	-0.0279679270579471	0.246249445548251	NA	1.75573834374442	6.27609080137387	Downregulated
Pirb	-0.0279679270579471	0.246249445548251	NA	1.75573834374442	6.27609080137387	Downregulated
Fig4	-0.0219772163792182	0.246467861944954	NA	0.900745117695311	4.63688072225952	Downregulated
Nsd3	0.0970922072274432	0.246514323451855	0.999978555626981	90.3976487570143	66.2592279460491	Upregulated
Pbxip1	-0.0668680467676882	0.246785967532745	0.999978555626981	20.1223631155915	32.5954272674354	Downregulated
Loxl2	-0.0267148612933974	0.246826388886401	NA	1.70998645209821	6.53655706945677	Downregulated
Il3ra	0.0617806709835947	0.246836738572404	0.999978555626981	25.4810819301171	15.0725987496513	Upregulated
Mast4	-0.0483348186132906	0.246954802661798	0.999978555626981	8.68718793542967	17.5431117647847	Downregulated
2610008E11Rik	-0.0270746036782887	0.246999130058196	NA	1.80149023539062	6.4663696906859	Downregulated
Tnfrsf18	-0.113565194440138	0.247172409864857	0.999978555626981	241.31393525097	302.874397843982	Downregulated
Smad5	-0.0277939922889467	0.24739597483982	NA	1.75573834374442	6.29948659429749	Downregulated
H2-M3	0.0840410682230721	0.247435261454449	0.999978555626981	57.2673796841014	39.5593337013635	Upregulated
Oat	-0.0584023731071943	0.247772939426237	0.999978555626981	14.0916586416015	24.7939928056423	Downregulated
Rpa3	0.0827731912545742	0.247789880342626	0.999978555626981	53.389887863443	36.5647756041413	Upregulated
Trmt2a	-0.0404913161496848	0.247869068874133	0.999978555626981	5.31296692287945	12.1014364453528	Downregulated
Spryd7	0.0395156398575384	0.24788767958553	0.999978555626981	12.3816721895033	5.77544151220867	Upregulated
Tmpo	-0.0973279919695675	0.247895287701958	0.999978555626981	70.9472713008871	95.997359327881	Downregulated
Pik3c3	0.0388239396369614	0.247908622824754	0.999978555626981	10.4429262791741	4.49339341879475	Upregulated
G6pdx	-0.038129507177464	0.248011404506622	0.999978555626981	5.35871881452566	12.9062310425251	Downregulated
Ccdc88b	0.0620672841036831	0.248084518916267	0.999978555626981	27.2825721655078	15.9538058174406	Upregulated
Zfp87	-0.0348865306460136	0.248109761470693	0.999978555626981	3.46572479584263	9.48432358083168	Downregulated
Thumpd3	-0.0606460691223298	0.248482574111163	0.999978555626981	17.7861428956752	30.1685932922263	Downregulated
Plekhm3	0.0356390265312396	0.24871297824776	0.999978555626981	8.77869171872208	3.51860317931099	Upregulated
Plek	0.089181821214391	0.248909043402257	0.999978555626981	77.2067352331081	54.2809955571604	Upregulated
Thap12	-0.0490880671484157	0.249298487035655	0.999978555626981	8.82444361036828	17.2124581179309	Downregulated
Cox5b	0.117665204469762	0.249302145386207	0.999978555626981	512.278122063782	418.376899599308	Upregulated
Rrm1	-0.0748112083740063	0.249401285792565	0.999978555626981	29.618792385424	45.217796248954	Downregulated
Vcpkmt	0.0656787163137248	0.249416913106019	0.999978555626981	31.8320496456305	19.5893879613697	Upregulated
Tubgcp5	-0.0313792736440494	0.24944392738018	NA	2.61073156979352	7.89190508756459	Downregulated
Pdap1	-0.107268730206356	0.249457755784577	0.999978555626981	145.374560112846	186.980392700802	Downregulated
Hnrnpr	-0.0837884657415811	0.249504297423301	0.999978555626981	44.6111961447209	64.8243549114013	Downregulated
Rtel1	-0.0314992109707063	0.249565975078848	NA	2.65648346143973	7.79832191587009	Downregulated
Acp2	-0.0274672066461076	0.249728669681204	NA	1.75573834374442	6.32288238722112	Downregulated
Erg28	0.0957258805669328	0.249760431376037	0.999978555626981	86.8861720695255	63.7856023849927	Upregulated
Rgs2	0.0902958298168241	0.249888162593844	0.999978555626981	76.7949682082922	55.3431438764927	Upregulated
Chit1	0.0190844699679402	0.249912845620657	NA	3.46572479584263	0.570836667936081	Upregulated
Gm4924	0.0190844699679402	0.249912845620657	NA	3.46572479584263	0.570836667936081	Upregulated
Zc3h7a	0.0710007220248135	0.250004982192529	0.999978555626981	40.0159667729519	25.9356661415145	Upregulated
Sla	-0.0827108794719656	0.250298967864067	0.999978555626981	39.4812367884263	57.0353706333003	Downregulated
Icos	-0.0999236950686375	0.250546907965413	0.999978555626981	85.2676894007197	113.680845850207	Downregulated
Ext2	-0.0488585879063109	0.250776460624577	0.999978555626981	8.82444361036828	17.2826454967018	Downregulated
Map3k6	-0.0143661898867958	0.250952691056394	NA	0	2.687300243292	Downregulated
Nedd9	0.0808439502833542	0.251057163790053	0.999978555626981	55.0998743155412	38.2242689302563	Upregulated
Plcb2	0.0373907950047139	0.251237427395966	0.999978555626981	9.67943683641739	4.11283564017069	Upregulated
Ceacam16	0.0373907950047139	0.251237427395966	0.999978555626981	9.67943683641739	4.11283564017069	Upregulated
9530082P21Rik	0.0301216875396286	0.251381025279435	NA	6.93144959168525	2.33013825759158	Upregulated
Prune2	-0.0462802251019892	0.251463047060068	0.999978555626981	8.64143604378346	17.7801822399439	Downregulated
Nr3c1	-0.0692990973100297	0.251852528053926	0.999978555626981	23.5423360197879	37.2993828225428	Downregulated
Cd6	-0.0743530899921183	0.251855284800876	0.999978555626981	31.8320496456305	47.9783964169399	Downregulated
Cdk17	-0.0466864556529562	0.252102943976024	0.999978555626981	10.3056706042355	20.9416234335545	Downregulated
Hibch	-0.0404424723880772	0.252163347766763	0.999978555626981	5.26721503123325	11.9345533489644	Downregulated
Cdc6	-0.0404424723880772	0.252163347766763	0.999978555626981	5.26721503123325	11.9345533489644	Downregulated
Atp5j	0.113681899203375	0.25216710473593	0.999978555626981	521.757384872426	420.891091654365	Upregulated
Nrp1	-0.0469404364249978	0.252439553210039	0.999978555626981	7.92369849267297	15.8337143068994	Downregulated
Casp4	0.065144705517768	0.252634855997506	0.999978555626981	30.8398007446428	19.2790175615165	Upregulated
Aldh9a1	-0.0475967846352681	0.252731085784899	0.999978555626981	8.87019550201449	17.332549628472	Downregulated
Gorasp2	0.0712213528662733	0.253007063835162	0.999978555626981	36.9620090019251	23.8925024908524	Upregulated
Haus6	-0.0388299927990479	0.253476502534456	0.999978555626981	5.35871881452566	12.408694299283	Downregulated
Lrp5	-0.0346288748247741	0.25350864124987	0.999978555626981	3.51147668748883	9.2472531056724	Downregulated
Cdk5rap2	-0.0427235959165385	0.253581724628158	0.999978555626981	7.06870526662387	15.283160885964	Downregulated
Ccm2	-0.0709579081091482	0.253665629298645	0.999978555626981	25.5725857134095	39.652916873058	Downregulated
Rbpms	0.0584446056983902	0.253699137050848	0.999978555626981	26.29032326452	14.908828199186	Upregulated
E430024P14Rik	0.0224984222390601	0.253930128735653	NA	4.45797369683035	1.18846492171941	Upregulated
Zap70	-0.0925082021154898	0.25426842089498	0.999978555626981	64.870814935251	88.395541393169	Downregulated
Rnasek	0.110346837397537	0.254427445815539	0.999978555626981	234.062222417762	185.341182621687	Upregulated
Eif3i	-0.11097571799158	0.254624233053952	0.999978555626981	276.794717259028	346.332892503281	Downregulated
Nrip1	-0.0672748589223178	0.254701298740379	0.999978555626981	29.390032927193	47.0441726714574	Downregulated
Ctr9	-0.0483803196685817	0.254852541274779	0.999978555626981	8.73293982707587	16.9987834356952	Downregulated
Reep4	-0.0647270186351984	0.254897934061605	0.999978555626981	20.9316044499944	34.3251079723212	Downregulated
Tbc1d17	-0.0399732725023496	0.255069539637725	0.999978555626981	5.26721503123325	12.0047407277353	Downregulated
Cyfip2	0.0874845507755892	0.255089345904329	0.999978555626981	65.7715600529463	47.0238894244568	Upregulated
Rmrp	0.028831886933204	0.255090744627726	NA	6.88569770003905	2.3535340505152	Upregulated
Adarb1	-0.0218131500159899	0.255133291522684	NA	0.854993226049105	4.51678921171837	Downregulated
Hspbp1	-0.0552854486896525	0.255443972311005	0.999978555626981	14.2289143165401	25.1511547913427	Downregulated
Osgep	-0.0729048552647103	0.255564048264545	0.999978555626981	28.1833172832031	43.0514285418278	Downregulated
Fkbp4	-0.100940156870723	0.255758776448253	0.999978555626981	96.6571126892353	126.640093570426	Downregulated
Pxmp4	0.0498568807232436	0.255806061056848	0.999978555626981	17.5573834374442	9.13027414105427	Upregulated
Hdhd2	-0.0565642793705217	0.256397466903241	0.999978555626981	13.9544029666629	24.6271097092539	Downregulated
Zfand1	-0.0297784762332941	0.256407332585298	NA	2.70223535308593	8.05878818395299	Downregulated
Mafk	0.048012839029148	0.25663854758617	0.999978555626981	15.7558932020535	8.22567128034139	Upregulated
Ramp3	-0.050392158085534	0.256660106366812	0.999978555626981	16.1676602268694	29.928410271144	Downregulated
Bcl9l	0.0463467327168764	0.256713021195422	0.999978555626981	15.7101413104073	7.75153033002283	Upregulated
Atp13a3	-0.0659775202174122	0.256771427963608	0.999978555626981	21.1146120165792	33.5468217139955	Downregulated
Sh3pxd2b	-0.0302618232194707	0.256802688962412	NA	2.61073156979352	7.93869667341184	Downregulated
Pde6d	-0.0461167089794905	0.256990188651061	0.999978555626981	7.92369849267297	15.9506932715176	Downregulated
Cyb561	-0.0215785321540076	0.25703280241435	NA	0.854993226049105	4.46999762587112	Downregulated
Mvb12a	0.0980058620407283	0.257085851403061	0.999978555626981	137.771124861696	103.772285450827	Upregulated
F11r	0.0441313958560241	0.257250916670139	0.999978555626981	13.9086510750167	6.84692746930995	Upregulated
Cchcr1	0.0365113067060888	0.257537754290342	0.999978555626981	10.3971743875279	4.25632294363547	Upregulated
Dck	-0.0474471185922243	0.257715706892018	0.999978555626981	8.87019550201449	17.2358539108545	Downregulated
Tdp1	-0.0368769296838804	0.257821720641501	0.999978555626981	4.36646991353794	10.6493927096275	Downregulated
Klhdc10	0.0426587203550065	0.257998545818297	0.999978555626981	13.2824173071986	6.48976548360952	Upregulated
Mlx	-0.0644455967789908	0.258101177918776	0.999978555626981	19.2673698895424	31.0965919458628	Downregulated
Metrn	-0.0595051589717308	0.258242466597862	0.999978555626981	17.3286239792131	29.4308735279018	Downregulated
Gm47438	0.0131124798581562	0.258893718141234	NA	2.56497967814732	0.40395357154768	Upregulated
Uprt	0.0131124798581562	0.258893718141234	NA	2.56497967814732	0.40395357154768	Upregulated
Rybp	-0.0337690364931205	0.259018491011134	0.999978555626981	3.51147668748883	9.29404469151965	Downregulated
Klrd1	0.115660178423575	0.259234395650383	0.999978555626981	604.111245923018	500.234379348559	Upregulated
Mst1	-0.0259258034920035	0.259249102870926	NA	1.70998645209821	6.32288238722112	Downregulated
Nol7	-0.108831321841646	0.259269682457457	0.999978555626981	178.276069727527	223.966292577568	Downregulated
Npc1	0.0513060255047476	0.259318691244746	0.999978555626981	18.4123766634933	9.93818128414963	Upregulated
Dgka	-0.0590354797162605	0.259366314204607	0.999978555626981	17.4658796541517	29.8785061393737	Downregulated
Smim40	0.02177200340979	0.259393351250131	NA	4.41222180518414	0.951394446560135	Upregulated
Nabp1	0.101803534821279	0.259629562714701	0.999978555626981	142.352061518236	108.936323801099	Upregulated
Rb1	-0.0307326915791333	0.259691877083958	NA	2.61073156979352	7.63143881948168	Downregulated
Dynlt1c	0.0201630592437135	0.259700686044705	NA	3.51147668748883	0.784511350171734	Upregulated
Rsrc1	-0.0714210823583928	0.259730658858019	0.999978555626981	26.3360751561662	40.1769619551468	Downregulated
Cdpf1	-0.065287556598607	0.259840173793403	0.999978555626981	21.7408457843973	34.9458487720276	Downregulated
Endod1	0.0618856925413123	0.260150554953357	0.999978555626981	27.2368202738615	16.6416214499948	Upregulated
Sppl2a	0.0765267852821916	0.26019060697245	0.999978555626981	46.5041901634039	31.8078033713406	Upregulated
Papss1	-0.0474108033549418	0.260191063166198	0.999978555626981	8.73293982707587	17.139158193237	Downregulated
Ddx21	-0.0906928806704119	0.260559646938145	0.999978555626981	68.5195472976784	92.9388389437341	Downregulated
Arhgap27os3	-0.0211190264480434	0.260909932555101	NA	0.900745117695311	4.56358079756563	Downregulated
Zswim3	0.0198572502635645	0.261093631080864	NA	3.55722857913504	0.784511350171734	Upregulated
Sema4a	0.0723293911600758	0.261206468372428	0.999978555626981	42.7639540176841	28.078638055717	Upregulated
Creb3l2	-0.0304835228114276	0.261575035564472	NA	2.61073156979352	7.67823040532893	Downregulated
Zmat5	0.0925772208218226	0.261605603818704	0.999978555626981	86.8404201778793	64.6137927750887	Upregulated
Arfgef2	-0.0267635486065201	0.261637277177424	NA	1.75573834374442	6.08581191206184	Downregulated
Ssbp4	-0.0910850168017981	0.262018013719608	0.999978555626981	62.3058352571037	84.5166636822346	Downregulated
Tmx3	0.0708642063807871	0.262326552429963	0.999978555626981	38.6262435623771	25.1776631301894	Upregulated
Stimate	0.0462973959785888	0.262412932728351	0.999978555626981	15.6643894187611	7.98860080518211	Upregulated
Lrp1	-0.0455772392870281	0.262414785960134	0.999978555626981	8.64143604378346	17.14227073916	Downregulated
Rsrc2	-0.089506520090356	0.262456957536757	0.999978555626981	67.8933135298603	93.0667635175837	Downregulated
Mrps35	-0.0638221737325028	0.262459365134834	0.999978555626981	20.0766112239453	32.1914736958877	Downregulated
Slc25a30	0.0430449796006197	0.262479229117107	0.999978555626981	13.0994097406138	6.4663696906859	Upregulated
Gm16675	0.0177156672080364	0.262691860373018	NA	3.51147668748883	0.807907143095359	Upregulated
Actn2	0.0177156672080364	0.262691860373018	NA	3.51147668748883	0.807907143095359	Upregulated
Prdx3	-0.0653865258346805	0.262827455343971	0.999978555626981	25.7555932799944	40.7446860771599	Downregulated
Rer1	0.106007063254835	0.262955565846847	0.999978555626981	181.833298306663	143.26143177342	Upregulated
Il10	-0.0455247781933138	0.263001353003174	0.999978555626981	8.64143604378346	17.329437082549	Downregulated
Rpl41	0.107078519588492	0.263225621195708	0.999978555626981	4948.36819798659	3991.99277593394	Upregulated
Slc43a3	0.0423761352321005	0.263362536582664	0.999978555626981	13.14516163226	6.20590342260299	Upregulated
Tbpl1	0.065486441444084	0.2635716698743	0.999978555626981	31.5575382957533	19.9465499470701	Upregulated
Bcor	-0.0507224100750121	0.263828671928471	0.999978555626981	10.5801819541127	19.4225048649813	Downregulated
Pde4dip	-0.0356308380050541	0.263949659646774	0.999978555626981	4.32071802189173	10.6493927096275	Downregulated
Gm5914	0.0323139182984304	0.263978434694879	NA	7.96945038431918	3.13804540068693	Upregulated
Arsa	-0.0489506938684394	0.264061003340506	0.999978555626981	11.2064157219308	21.2285980404841	Downregulated
Socs2	-0.041383772998522	0.264077120581836	0.999978555626981	6.16796014892856	13.1698098565311	Downregulated
Myl6	0.11396341713398	0.264186609956777	0.999978555626981	1598.75414610813	1320.08137031171	Upregulated
Hspa14	-0.0742316165545422	0.264191395395214	0.999978555626981	35.3892782247655	52.1146278500342	Downregulated
Tgfbr3	-0.020680486379529	0.264193736332614	NA	0.854993226049105	4.58697659048925	Downregulated
Pdgfa	0.0596221262989878	0.264257388870625	0.999978555626981	38.3202730360825	23.4854363733817	Upregulated
mt-Atp8	-0.0897563470025126	0.264292094842848	0.999978555626981	62.0770757988726	84.5166636822346	Downregulated
Tarm1	-0.0142002236790753	0.264542050106509	NA	0	2.56720873275085	Downregulated
Ccl17	-0.0142002236790753	0.264542050106509	NA	0	2.56720873275085	Downregulated
Pfkfb4	-0.0142002236790753	0.264542050106509	NA	0	2.56720873275085	Downregulated
Itgb8	-0.0142002236790753	0.264542050106509	NA	0	2.56720873275085	Downregulated
Csf2rb	-0.0142002236790753	0.264542050106509	NA	0	2.56720873275085	Downregulated
Btla	-0.0142002236790753	0.264542050106509	NA	0	2.56720873275085	Downregulated
Lap3	-0.0739996706397835	0.264631809815631	0.999978555626981	31.7405458623381	46.9303062527623	Downregulated
Lrsam1	-0.0141833003026514	0.264930044281896	NA	0	2.54381293982723	Downregulated
Ralgps1	-0.0141833003026514	0.264930044281896	NA	0	2.54381293982723	Downregulated
St3gal3	-0.0141833003026514	0.264930044281896	NA	0	2.54381293982723	Downregulated
Prxl2b	-0.0141833003026514	0.264930044281896	NA	0	2.54381293982723	Downregulated
Mief2	-0.0141833003026514	0.264930044281896	NA	0	2.54381293982723	Downregulated
Unc5cl	-0.0141833003026514	0.264930044281896	NA	0	2.54381293982723	Downregulated
Tceanc	-0.0141833003026514	0.264930044281896	NA	0	2.54381293982723	Downregulated
Jazf1	0.0269532953198203	0.264944706562034	NA	6.21371204057476	2.1866509541268	Upregulated
Tmem68	0.0390873020080037	0.26509186251554	0.999978555626981	11.5266789634542	5.27790476896648	Upregulated
Gucd1	-0.0255348608242534	0.265121284957009	NA	1.80149023539062	6.32288238722112	Downregulated
Prkaca	-0.0390203603375173	0.265199507708146	0.999978555626981	5.26721503123325	11.7910660454996	Downregulated
Ifngr1	-0.10909420123739	0.265470581250856	0.999978555626981	241.55986117039	299.025141017818	Downregulated
Kmt5b	-0.0448682718114216	0.265608280807962	0.999978555626981	7.83219470938056	15.7370185892819	Downregulated
Rps26	0.111956508643341	0.265951991183333	0.999978555626981	2476.40310374542	2036.10788306073	Upregulated
Stxbp1	-0.0261785968236489	0.266007493161171	NA	1.75573834374442	6.13260349790909	Downregulated
Sgms2	-0.0261785968236489	0.266007493161171	NA	1.75573834374442	6.13260349790909	Downregulated
Fermt2	-0.0286086559961674	0.266754052028246	NA	2.56497967814732	7.91530088048821	Downregulated
Dennd1c	0.0708216963890432	0.266815481603594	0.999978555626981	39.3897330051338	25.9855702732847	Upregulated
Sec24a	0.0490607706361472	0.266834183490225	0.999978555626981	18.3208728802009	9.70111080899035	Upregulated
Ncoa1	-0.0351398300827899	0.26694090883848	0.999978555626981	4.32071802189173	10.6727885025511	Downregulated
Izumo4	0.0467682699718142	0.267255211192577	0.999978555626981	16.6566383197488	9.10376580220763	Upregulated
Zfp839	0.0251530679407435	0.267262502205264	NA	6.21371204057476	1.71251000380824	Upregulated
Calm3	0.105626413864412	0.267288994762218	0.999978555626981	242.306184151958	191.620385968984	Upregulated
Rpl27	0.111524163582289	0.26731790947264	0.999978555626981	3451.03518480538	2867.54170642192	Upregulated
Slc2a3	-0.0478887967653023	0.267346361010929	0.999978555626981	9.67943683641739	18.0702693927965	Downregulated
Lman2	0.104156253741501	0.267496276256134	0.999978555626981	200.840449561556	158.260730598378	Upregulated
Cnot10	-0.0487291452419314	0.267656699757379	0.999978555626981	9.63368494477118	18.0671568468735	Downregulated
Gm16152	-0.0139542222346884	0.268159328796242	NA	0	2.59060452567448	Downregulated
Siglecg	-0.0139542222346884	0.268159328796242	NA	0	2.59060452567448	Downregulated
Kremen2	-0.0360254316362223	0.268250982701457	0.999978555626981	4.36646991353794	10.4357180273918	Downregulated
Gas7	0.0357950044838212	0.268283164422404	0.999978555626981	9.58793305312498	4.08943984724707	Upregulated
Eno1	-0.105425738882602	0.268543410594119	0.999978555626981	271.101442487751	339.256624225118	Downregulated
Krt14	-0.0561635203257159	0.268819711136717	0.999978555626981	15.038155650943	25.5317125699668	Downregulated
Gm43672	-0.0139670216758455	0.268900061183413	NA	0	2.5204171469036	Downregulated
Rassf4	-0.0139670216758455	0.268900061183413	NA	0	2.5204171469036	Downregulated
D130040H23Rik	-0.0139670216758455	0.268900061183413	NA	0	2.5204171469036	Downregulated
Tifab	-0.0139670216758455	0.268900061183413	NA	0	2.5204171469036	Downregulated
Fam199x	-0.0139670216758455	0.268900061183413	NA	0	2.5204171469036	Downregulated
Ier3	-0.0900337422002017	0.269632289279165	0.999978555626981	74.1527774620813	99.6360540177332	Downregulated
Klf7	0.0688626268866717	0.269813230276642	0.999978555626981	36.7790014353403	24.366643441171	Upregulated
Ndufa13	0.112139887188489	0.270011962200895	0.999978555626981	571.667255224798	471.884329415528	Upregulated
Hdgfl2	-0.0581420139553206	0.270023894206943	0.999978555626981	15.7558932020535	26.2928281272149	Downregulated
Actr6	0.0431540690788117	0.270236621066178	0.999978555626981	15.0839075425893	7.37097255139878	Upregulated
Erp44	0.0882093891468441	0.270293043241922	0.999978555626981	77.2982390164005	56.7483960263707	Upregulated
Lcp2	-0.0754763430855978	0.270658412255142	0.999978555626981	34.9775111999497	50.7826756248501	Downregulated
Lrrc42	-0.0448623934760535	0.270821842296451	0.999978555626981	7.87794660102677	15.4999481141226	Downregulated
Dctn3	0.104757922905573	0.271025509507992	0.999978555626981	194.123466712873	154.244590675824	Upregulated
Rinl	0.0996796040887722	0.271145471366571	0.999978555626981	149.512270568153	115.639763966944	Upregulated
Exoc5	0.0587045567482847	0.271163274129394	0.999978555626981	25.4353300384709	15.4531565282754	Upregulated
Hars	-0.068401235426199	0.271661152421746	0.999978555626981	26.4733308311049	40.2237535409941	Downregulated
Paip2	-0.0975691549898514	0.271689193222173	0.999978555626981	104.352051723677	135.597259523246	Downregulated
Lama5	-0.0385289962591052	0.271757616522444	0.999978555626981	6.03070447398994	13.430276124614	Downregulated
Herc3	0.042050064481832	0.271883528494093	0.999978555626981	13.14516163226	6.70344016584517	Upregulated
Naxe	0.07416846284196	0.272000327711999	0.999978555626981	45.6491969373548	31.0731961529392	Upregulated
Rab6a	0.0701844872727305	0.272059981756214	0.999978555626981	39.4812367884263	26.1758491625968	Upregulated
Puf60	-0.094770557617245	0.272486582943819	0.999978555626981	84.1381848247933	110.639496167138	Downregulated
Jun	-0.100042072955923	0.272716794414457	0.999978555626981	272.751384332974	349.591132811511	Downregulated
Gspt1	-0.0899379914730425	0.272760375399469	0.999978555626981	69.4202924153737	92.7688433014226	Downregulated
Gemin6	-0.0472459522082541	0.272923734306921	0.999978555626981	9.58793305312498	17.9033862964081	Downregulated
Fastkd1	-0.0206565520193383	0.272953284483455	NA	0.854993226049105	4.32651032240635	Downregulated
Arhgef10l	-0.0206565520193383	0.272953284483455	NA	0.854993226049105	4.32651032240635	Downregulated
Gas2l3	-0.0206565520193383	0.272953284483455	NA	0.854993226049105	4.32651032240635	Downregulated
Srsf1	-0.0710050161770272	0.272965335094371	0.999978555626981	31.8778015372767	47.4044472030808	Downregulated
Tax1bp1	0.0989467951171316	0.273038544067763	0.999978555626981	142.443565301529	110.809491809449	Upregulated
Coq7	-0.0611622202351968	0.273311839493611	0.999978555626981	18.4123766634933	29.5743608313666	Downregulated
Fem1a	-0.0324483314194403	0.273330420088404	0.999978555626981	3.51147668748883	9.10376580220763	Downregulated
Ncoa6	-0.0404170320382876	0.2733383288504	0.999978555626981	6.12220825728235	12.979530967219	Downregulated
Amhr2	-0.0404170320382876	0.2733383288504	0.999978555626981	6.12220825728235	12.979530967219	Downregulated
Eef1d	-0.110678968659671	0.273616899424153	0.999978555626981	514.125364190819	618.678422523414	Downregulated
Vegfa	0.0517688966543645	0.273658508539695	0.999978555626981	26.7335494657533	15.2160860531161	Upregulated
Map1b	-0.0572393768820409	0.273757929270243	0.999978555626981	26.7793013573995	44.8980882113318	Downregulated
Sde2	-0.0663758922158105	0.273929957930293	0.999978555626981	23.6795916947265	36.5382672652947	Downregulated
Rpsa	-0.108974824209671	0.273985826519887	0.999978555626981	6013.28358608173	7252.14280570404	Downregulated
Dmkn	-0.0373418664232511	0.27408090090724	0.999978555626981	5.22146313958704	11.8612534242705	Downregulated
Ogdh	-0.0685762193530066	0.274127862088513	0.999978555626981	26.2445713728738	39.8665915552936	Downregulated
Rxrb	0.0554222219193811	0.274244731162755	0.999978555626981	22.8245984686774	13.4801802563842	Upregulated
Ptk2b	0.0792477409528438	0.274297106748916	0.999978555626981	56.2751307831137	39.7262167977519	Upregulated
Abcf3	-0.0323740316538934	0.274382072894016	0.999978555626981	3.55722857913504	8.96339104466587	Downregulated
Bag4	-0.0396812482535176	0.274402287177799	0.999978555626981	6.21371204057476	13.1932056494547	Downregulated
Ppt2	-0.0396812482535176	0.274402287177799	0.999978555626981	6.21371204057476	13.1932056494547	Downregulated
Rbm12b2	-0.0204387666890626	0.274818481553432	NA	0.854993226049105	4.34990611532997	Downregulated
Gm37494	-0.0204387666890626	0.274818481553432	NA	0.854993226049105	4.34990611532997	Downregulated
Phldb3	0.0205486641090703	0.275008254433694	NA	4.32071802189173	0.951394446560135	Upregulated
Eif4e3	0.0391904967543467	0.27520560179952	0.999978555626981	11.4351751801618	5.49157945120213	Upregulated
Pinx1	-0.0478517262837477	0.275430319034567	0.999978555626981	9.63368494477118	17.8066905787906	Downregulated
E030030I06Rik	0.0370128192676823	0.275474938861335	0.999978555626981	10.4886781708203	4.66027651518315	Upregulated
Commd10	-0.0380555178972515	0.275559968702392	0.999978555626981	5.26721503123325	11.5305997774167	Downregulated
Ppih	-0.0700798239416223	0.275709492409143	0.999978555626981	28.0918134999106	42.0064509235732	Downregulated
Brca1	0.0406256674756603	0.275830994396315	0.999978555626981	13.14516163226	6.18250762967937	Upregulated
Gpnmb	-0.0402166410783628	0.275887337634348	0.999978555626981	6.88569770003905	14.454970495868	Downregulated
Paxx	0.068315108232016	0.275968162160242	0.999978555626981	38.7177473456696	25.9590619344381	Upregulated
Cpsf7	-0.04989890025872	0.276169885059825	0.999978555626981	11.2979195052232	20.4206908973887	Downregulated
Crem	-0.0872344794903844	0.276201609612866	0.999978555626981	60.504345021713	81.6858761354778	Downregulated
Rad54l2	0.0516994971023839	0.276285399419088	0.999978555626981	20.0766112239453	11.5539955703404	Upregulated
Sh2d2a	0.102895628928615	0.276458211965044	0.999978555626981	247.436143508253	195.739446701001	Upregulated
Usp36	-0.0378668249499465	0.276500013764404	0.999978555626981	5.26721503123325	11.5072039844931	Downregulated
Ddost	0.0896074006511447	0.276664720933152	0.999978555626981	127.419702365814	95.0724732201676	Upregulated
Cog8	-0.0584811921701822	0.276743654982564	0.999978555626981	16.6566383197488	27.2676183666986	Downregulated
Eif4b	-0.0887260810982142	0.276819967944541	0.999978555626981	74.1384847468525	99.3521919567266	Downregulated
Dnmt3a	-0.0423293190431378	0.276904859908216	0.999978555626981	7.02295337497766	14.0978085101676	Downregulated
Camk2d	-0.0612011922268726	0.276950546580701	0.999978555626981	21.6950938927511	34.8257572614864	Downregulated
Ing3	-0.0364720323347835	0.277049894672522	0.999978555626981	5.35871881452566	12.0281365206589	Downregulated
Cyth3	-0.0420875904535897	0.277237665300028	0.999978555626981	6.97720148333146	14.0978085101676	Downregulated
Lnpep	0.0784507706779237	0.277337766545139	0.999978555626981	55.1913780988336	39.2255675085867	Upregulated
Ahi1	0.0471016259156309	0.27738309955841	0.999978555626981	17.6031353290904	9.88827715237936	Upregulated
Rnf25	0.0404529185571147	0.277385070600373	0.999978555626981	12.2444165145647	6.08581191206184	Upregulated
Nme2	-0.108806094549286	0.277495418131761	0.999978555626981	1112.26307650076	1343.6557727364	Downregulated
Isoc2b	-0.0377998241261489	0.277577745667803	0.999978555626981	5.26721503123325	11.6007871561876	Downregulated
Rab5c	0.0930731943009091	0.277855813735053	0.999978555626981	104.626563073554	79.8064830352812	Upregulated
3110056K07Rik	0.0496034204931718	0.278093204131729	0.999978555626981	18.3666247718471	10.3889264415446	Upregulated
Aifm1	-0.05061543353048	0.278107645628558	0.999978555626981	11.3894232885156	20.1836204222294	Downregulated
Timm29	-0.0255679892770059	0.278116928655444	NA	1.75573834374442	5.89553302274981	Downregulated
Tbccd1	-0.0255274593372672	0.278131938945909	NA	1.75573834374442	5.84874143690256	Downregulated
Slc35e1	0.0461501953984354	0.27830796292894	0.999978555626981	16.5651345364564	8.74971636243022	Upregulated
Hcar2	-0.0134409122123801	0.2785723953477	NA	0	2.49702135397998	Downregulated
Sdhaf2	-0.0652281390839755	0.278738075056081	0.999978555626981	23.7253435863727	36.5850588511419	Downregulated
Utp3	-0.0913068124850707	0.278756969549127	0.999978555626981	79.0539773601449	104.503780123306	Downregulated
Lrch3	0.0520789586560339	0.278865366862381	0.999978555626981	20.9773563416406	12.408694299283	Upregulated
Vamp2	0.0652803709851636	0.27903425622557	0.999978555626981	34.1225179739006	22.323479790509	Upregulated
Stag2	-0.0599031920689038	0.279124818221511	0.999978555626981	18.5038804467857	29.5275692455193	Downregulated
Cald1	-0.0615597046389675	0.279230262949726	0.999978555626981	33.7565028407309	53.5511088561445	Downregulated
Ets1	-0.0920099219255941	0.279250591849889	0.999978555626981	115.727182296964	152.362085029705	Downregulated
Ppic	-0.0552102497405005	0.279361033833032	0.999978555626981	15.7558932020535	26.6702733599159	Downregulated
Elp1	-0.0344859092695229	0.279622317913819	0.999978555626981	4.45797369683035	10.3655306486209	Downregulated
Gm43305	-0.0552199885147201	0.279932810855355	0.999978555626981	15.6643894187611	26.1056617838259	Downregulated
Eif3l	-0.0935335820105629	0.280038701010066	0.999978555626981	89.268144181088	116.324467053575	Downregulated
Diaph1	0.0932884532777106	0.280109204743075	0.999978555626981	108.718521637215	83.1379198712032	Upregulated
Shfl	0.0329673227164639	0.28013812295871	0.999978555626981	8.68718793542967	3.73227786154664	Upregulated
Prpf39	-0.0493095357612868	0.280158469103906	0.999978555626981	11.3436713968694	20.5142740690832	Downregulated
Crmp1	-0.0198520231562892	0.280191689244974	NA	0.900745117695311	4.3733019082536	Downregulated
Mtmr2	-0.0328231156496671	0.280206047879086	0.999978555626981	4.27496613024553	10.5792053308566	Downregulated
A730011C13Rik	0.015651717934103	0.280540062374327	NA	2.65648346143973	0.380557778624054	Upregulated
Gm42595	0.015651717934103	0.280540062374327	NA	2.65648346143973	0.380557778624054	Upregulated
E430018J23Rik	0.015651717934103	0.280540062374327	NA	2.65648346143973	0.380557778624054	Upregulated
B4galnt4	0.015651717934103	0.280540062374327	NA	2.65648346143973	0.380557778624054	Upregulated
Cdh1	0.015651717934103	0.280540062374327	NA	2.65648346143973	0.380557778624054	Upregulated
Fbxl12os	0.015651717934103	0.280540062374327	NA	2.65648346143973	0.380557778624054	Upregulated
Trip12	0.0795106330376864	0.280994777695079	0.999978555626981	59.5120961207253	42.6973791020504	Upregulated
Lgmn	-0.0459427726282561	0.281021841364351	0.999978555626981	12.0156570563337	22.4903628868974	Downregulated
1600020E01Rik	0.0443886207875109	0.281044348034032	0.999978555626981	14.9466518676506	7.79832191587009	Upregulated
Tmx2	-0.0455731287269663	0.281169683130252	0.999978555626981	9.7709406197098	18.3276231149564	Downregulated
Myo6	-0.0319417056438871	0.281188630555234	0.999978555626981	3.46572479584263	8.79650794827747	Downregulated
Cmah	-0.031949934917079	0.281204841943992	0.999978555626981	3.46572479584263	8.8199037412011	Downregulated
Manf	0.101100619275592	0.281474667945393	0.999978555626981	421.420080644346	335.761520235733	Upregulated
Ralgapa1	0.0456275712434887	0.281519705469505	0.999978555626981	15.8016450936997	8.6530206448127	Upregulated
Gm28875	0.0446324954537764	0.281616382627964	0.999978555626981	15.7101413104073	8.15548390157051	Upregulated
Cenpv	-0.0657456954849524	0.281995561975939	0.999978555626981	27.4655797320926	41.6024973520255	Downregulated
Ptms	0.100171818498252	0.282024053469061	0.999978555626981	195.924956948264	156.1817209711	Upregulated
Smdt1	0.10634797780682	0.282075763439069	0.999978555626981	326.887595177985	267.407616535789	Upregulated
Serhl	0.0606890432958652	0.282095378944412	0.999978555626981	29.7102961687165	19.0653428792809	Upregulated
Plekhf2	0.0465292696426629	0.282391989151542	0.999978555626981	16.6108864281026	9.2472531056724	Upregulated
Plk1	-0.0596518702110797	0.282677379985539	0.999978555626981	18.4581285551395	29.3372903562073	Downregulated
Zfp644	-0.0684189651932731	0.282964650987668	0.999978555626981	35.649496859414	53.5308256091439	Downregulated
Mtx2	-0.0656657340797533	0.283049808513561	0.999978555626981	24.4888330291294	37.2759870296192	Downregulated
Nfxl1	0.0272841990485169	0.28314421328985	NA	6.12220825728235	2.13985936827955	Upregulated
Gimap5	-0.0956798618652841	0.283210919456839	0.999978555626981	104.306299832031	133.820787232513	Downregulated
Dglucy	0.0163301120096914	0.283286783088103	NA	3.41997290419642	0.570836667936081	Upregulated
Gm28836	0.0163301120096914	0.283286783088103	NA	3.41997290419642	0.570836667936081	Upregulated
Nme6	0.0400006399310624	0.283314860126714	0.999978555626981	13.3281691988448	6.68004437292155	Upregulated
Atg16l2	-0.0431480355175287	0.283315951563804	0.999978555626981	9.45067737818636	18.4477146254976	Downregulated
Icam1	-0.0538167973411082	0.283399714250085	0.999978555626981	14.0916586416015	23.7490151873877	Downregulated
Pak6	0.0292064658750102	0.283505186154286	NA	6.97720148333146	2.75748762206288	Upregulated
Pias3	-0.0248941034518144	0.283554963215259	NA	1.75573834374442	5.94232460859707	Downregulated
Phldb1	-0.0248941034518144	0.283554963215259	NA	1.75573834374442	5.94232460859707	Downregulated
Snhg4	-0.0661427961834523	0.283816368146411	0.999978555626981	28.0460616082644	42.6443624243571	Downregulated
Tsfm	-0.0780015274328383	0.284084699862579	0.999978555626981	36.8247533269865	52.3984899110408	Downregulated
Smad2	0.0495173525341854	0.284197281430513	0.999978555626981	20.2596187905301	11.2467377164102	Upregulated
Coq3	0.0475954588548184	0.284198013009991	0.999978555626981	17.6488872207366	9.77129818776123	Upregulated
Srsf11	-0.0937522741739474	0.284472848661681	0.999978555626981	97.4663540236382	126.042748563643	Downregulated
Selenow	0.10488824701296	0.284615694201766	0.999978555626981	360.704142625591	294.868626337723	Upregulated
Hspa1b	0.044909767395984	0.284643596025487	0.999978555626981	29.2527772522544	16.3515342971422	Upregulated
Hacd1	-0.0340520619369677	0.284741958999395	0.999978555626981	4.32071802189173	10.1986475522325	Downregulated
Xdh	0.0595619365989681	0.284860692422351	0.999978555626981	28.0918134999106	17.8534821646378	Upregulated
Eml1	0.0312680900289206	0.284880852472304	NA	7.92369849267297	3.35172008292259	Upregulated
Vamp5	-0.0649774515338522	0.285011348167069	0.999978555626981	24.4430811374832	37.2759870296192	Downregulated
Top2a	-0.0921294486745637	0.285220345376253	0.999978555626981	111.863983191534	144.983279414997	Downregulated
Smap2	0.0900306056317941	0.285278160073621	0.999978555626981	97.5578578069306	74.314903584079	Upregulated
Camk2b	-0.0193325312875107	0.285348636444688	NA	0.900745117695311	4.23292715071184	Downregulated
Ankzf1	-0.0301555412523929	0.285385622627612	0.999978555626981	3.60298047078124	9.2472531056724	Downregulated
Ethe1	-0.0572303515255877	0.285394219398336	0.999978555626981	16.7023902113951	27.0305478915394	Downregulated
Aurka	-0.0487293821318992	0.285409925129714	0.999978555626981	11.5266789634542	20.3972951044651	Downregulated
Cox18	0.0631433551312692	0.285437748230953	0.999978555626981	33.4047804227901	22.0365051835794	Upregulated
Hnrnpll	-0.0393384649943572	0.285535618787611	0.999978555626981	6.88569770003905	14.2880873994796	Downregulated
Lyrm7	0.0176144000218531	0.285664405032701	NA	3.60298047078124	0.784511350171734	Upregulated
Diaph3	-0.044976436756244	0.285758477244463	0.999978555626981	8.77869171872208	16.49813414653	Downregulated
Ptgs2os	0.0154341292011006	0.285888787354102	NA	2.61073156979352	0.380557778624054	Upregulated
[truncated: 12,535 more rows]
