# Supplementary material for: Single-cell RNA sequencing analysis identifies acute changes in the tumor microenvironment induced by interferon α gene therapy in a murine bladder cancer model
Source: Front Immunol. 2024 Nov 4;15:1387229. doi: 10.3389/fimmu.2024.1387229 (PMC11570268; doi:10.3389/fimmu.2024.1387229)
Supplement: Supplementary file 21 [file DataSheet6.csv]

	log2FoldChange	pvalue	padj	IFNalpha.mean	Control.mean	Regulation
Ifit1bl1	5.08403684211742	6.47018715957642e-39	7.03503449860744e-35	577.661585509998	16.4320057005127	Upregulated
Hbb-bs	-8.95334354912456	1.90896721909526e-34	1.03781002866114e-30	2.74980452585228	2044.97016459556	Downregulated
Ifit3b	5.4006875390716	5.01807546861352e-33	1.81871781900783e-29	599.59581598251	13.7022430572886	Upregulated
Ifit3	4.45314794114857	7.44660436703891e-32	2.02417323207035e-28	2444.99583738425	107.002247976517	Upregulated
Ccl24	-5.19039636810452	9.54842946544473e-30	2.07640147155561e-26	30.3819532696548	1290.47047633502	Downregulated
Cxcl9	-6.15000892460043	1.34466066733922e-29	2.43674923932989e-26	70.1695927141296	5596.4315969376	Downregulated
Usp18	3.88693351781123	2.75990036020675e-29	4.28691380236115e-26	1072.24981748044	69.3665347108838	Upregulated
Rsad2	3.45318078472447	5.35375967307327e-25	7.27642861566571e-22	2634.79735217784	229.549283432076	Upregulated
H2-Ab1	-3.56570935079647	6.54383481554107e-25	7.90567954993089e-22	971.985717447931	12081.3106113934	Downregulated
H2-Aa	-3.54908001318638	1.28376682496499e-24	1.39583966878443e-21	827.12628825708	10200.6522366061	Downregulated
Ifit1	3.51239653374968	3.04197005531807e-24	3.00684912831576e-21	1810.84025495246	151.077593439965	Upregulated
Phf11d	3.4050547318014	8.90490194943811e-23	8.06858324135338e-20	1208.42257376241	108.502593913974	Upregulated
Cmpk2	4.04859654989884	2.2275822255636e-21	1.86311550296562e-18	466.851236600177	26.1180363280937	Upregulated
Oasl1	3.18568671955565	6.19493046221657e-21	4.8112484939772e-18	1126.33644045934	117.771641958253	Upregulated
Cd74	-3.06822210200107	1.46217505734984e-18	1.05988195990432e-15	3417.05930753054	30423.98125187	Downregulated
Ciita	-4.70612371866313	3.23108803983398e-17	2.19572626606968e-14	9.84294550614602	318.245082489297	Downregulated
H2-Eb1	-3.51507489649871	1.1594512497712e-16	7.4157137875072e-14	810.061790302028	10037.3050800332	Downregulated
Ifitm1	-4.6815573640146	3.09201865737414e-16	1.81165405057993e-13	171.517904662209	4972.50851953157	Downregulated
Hba-a1	-7.39865633799054	3.16577089681033e-16	1.81165405057993e-13	1.64988271551137	449.487055156124	Downregulated
Oas3	2.77872711815976	9.0686305691881e-16	4.93016100893911e-13	979.121662251096	134.442412913973	Upregulated
Mgl2	-3.41829611507175	3.08622924594368e-15	1.5979319329117e-12	50.8296613707547	581.388378901008	Downregulated
H2-Q6	2.53364236397876	7.91158627716848e-15	3.9101217087115e-12	699.500409382047	113.769665700436	Upregulated
Ddx60	3.16915142165983	1.1835470998585e-14	5.59509026815715e-12	267.833123748729	27.7715537031086	Upregulated
Gm13822	4.84594189321503	2.98429526476168e-13	1.34130259297734e-10	107.609738088591	3.27856240624722	Upregulated
Bst2	1.96352307940082	3.08402141308135e-13	1.34130259297734e-10	9218.2852014122	2242.04052041289	Upregulated
Ifi208	3.85737709362163	7.24036963689814e-13	3.02786688699975e-10	282.617862454025	17.6971012291592	Upregulated
Il1b	-2.62905276940045	1.02190980802847e-12	4.11526864544205e-10	1034.4130536668	6941.70101044186	Downregulated
H2-DMb1	-2.65981736863126	1.43102277553942e-12	5.55696808515718e-10	263.524736169774	1826.05556187116	Downregulated
Xaf1	2.26964476563418	2.7910232128639e-12	1.04644122046446e-09	1116.24668989407	216.926712096243	Upregulated
Hbb-bt	-8.97810628011841	4.90333092145507e-12	1.77713057029937e-09	0.549960905170455	529.388087012536	Downregulated
Kdr	3.57986699928132	7.96353734203353e-12	2.79314650064292e-09	112.333983087437	8.50644052343336	Upregulated
Hba-a2	-10.7759671893776	8.39633440984213e-12	2.85291700119417e-09	0	374.785782645718	Downregulated
Mmp9	-5.81561860849037	1.21121179643048e-11	3.99075935229959e-09	2.74980452585228	245.353748458409	Downregulated
Ddit3	2.10094559493512	1.25994047467971e-11	4.02921552388016e-09	709.281312084604	154.302637611894	Upregulated
Gpnmb	3.11423898925749	1.87820611724174e-11	5.83478146079127e-09	1036.69930170871	107.672231986918	Upregulated
Mrc1	-2.25685465555044	2.25027840766097e-11	6.7964658684716e-09	154.533322336231	805.667075700224	Downregulated
Ifi44	3.5453745352067	2.62220656286285e-11	7.70574377243452e-09	705.534269444154	53.4156627603349	Upregulated
Slfn4	3.29669371824605	2.89596737310878e-11	8.28627717047679e-09	987.205552553836	90.2281321848579	Upregulated
Klrb1b	-4.46838286674592	3.25916538849109e-11	9.08638596642656e-09	5.44325826478237	140.568318971274	Downregulated
Fabp3	7.62048496648853	8.14379313492796e-11	2.21368656890179e-08	212.6658179402	0.819640601561805	Upregulated
Ifit2	2.9753197679516	8.88479300942572e-11	2.356203765646e-08	922.487073051873	105.726519515527	Upregulated
Isg15	2.50693316137335	1.09831072156536e-10	2.84331725609052e-08	10746.4879001385	1730.72416226974	Upregulated
Lipg	4.83569557349743	1.50455852808581e-10	3.80443369206443e-08	84.7931340060431	2.56226664062385	Upregulated
Pttg1	1.98472841578126	1.67057697860202e-10	4.12822352007721e-08	627.307880355386	147.150401281154	Upregulated
Tnfsf8	5.01756209401489	2.40485877763891e-10	5.81067321983731e-08	77.0936813336568	2.08473613020827	Upregulated
Tor3a	2.0854000541124	2.95085641855704e-10	6.97492648673276e-08	664.04825144463	145.129816317607	Upregulated
Apol9b	3.04898191203716	3.08947046833081e-10	7.14719412811934e-08	215.777292029737	22.8715495051774	Upregulated
Csprs	3.92038607276902	6.00187679940002e-10	1.35955013416409e-07	70.5155523830467	4.06612742447811	Upregulated
Apod	4.01913911359439	9.91233609586208e-10	2.19952715041446e-07	94.0861186070187	5.02118844530927	Upregulated
Pou3f1	8.40715686158651	1.52086068429341e-09	3.30726364406445e-07	134.643430087685	0.23876525520779	Upregulated
Ctsk	4.08479369902913	3.69807157970232e-09	7.76091686700504e-07	119.512731713472	5.80875346354015	Upregulated
Ifi214	2.85784450178271	3.71164974785489e-09	7.76091686700504e-07	146.565662693285	17.9287483984213	Upregulated
Ifi206	2.447338864149	3.78394993468081e-09	7.76280898863858e-07	526.478109522942	87.2382500285889	Upregulated
Isg20	2.50294637864546	4.07218630984574e-09	8.19942254573198e-07	1427.60800693558	226.145933538903	Upregulated
Lgals9	1.9310651341713	4.31161812187514e-09	8.52367706166335e-07	858.235109740056	207.625588468633	Upregulated
Irf7	2.43542984426624	4.4879146311612e-09	8.71376710439566e-07	3919.01594562373	650.912130254752	Upregulated
Lgals3bp	1.62886606467763	7.08007757681050e-09	1.35055585074843e-06	1170.9068386203	352.448885124823	Upregulated
Ifi213	2.42728821036209	8.99191870563749e-09	1.68567469114477e-06	782.507394256583	130.543781492095	Upregulated
Nxpe5	-3.89507714978034	1.34444589169109e-08	2.47765426785717e-06	5.19645320565824	106.571029221323	Downregulated
Phf11a	2.55708495142656	2.64753226730876e-08	4.79776972374136e-06	350.79946773111	52.9487651822625	Upregulated
H2-T22	1.98140621698126	3.15427660740028e-08	5.62236877905955e-06	1714.06421169246	393.534348432002	Upregulated
Ddx58	2.13118642814235	3.33564367859683e-08	5.84975059957795e-06	391.088572241217	80.6027378775413	Upregulated
Znfx1	1.80156984699786	3.58900262907676e-08	6.1941627914209e-06	449.872346290866	117.932019874907	Upregulated
Apol7c	-8.6388799951642	4.34958963115345e-08	7.36099000108416e-06	0	109.300880257698	Downregulated
Mthfr	2.08565243526616	4.40048146850428e-08	7.36099000108416e-06	183.83675570698	39.0077568697661	Upregulated
Atp6v0d2	4.11641083916182	6.24212131885771e-08	1.02834219848394e-05	225.466895069885	10.4628743203179	Upregulated
H2-DMa	-1.98248375285769	6.50281942774888e-08	1.05530083041662e-05	455.264945785394	2017.14940304289	Downregulated
Zfas1	1.55266440296839	6.82410590304336e-08	1.09115446299692e-05	890.59366641342	279.746843320126	Upregulated
Tsc22d3	1.84111248134044	8.1599305153319e-08	1.28583948540875e-05	422.669601931006	107.497617898372	Upregulated
Fabp4	3.43612003312457	1.11262942330194e-07	1.72823138850886e-05	348.660300758783	26.4173495104151	Upregulated
Ccl8	-1.83459899975311	1.14521777693389e-07	1.75379618149326e-05	502.120795212776	1974.8087699942	Downregulated
Slc4a11	-2.86083713025366	1.23171521452192e-07	1.86006104548567e-05	13.5799702684948	110.736986635343	Downregulated
Oas2	1.99967899568489	1.3861301420598e-07	2.06457438830358e-05	243.747545495073	54.7484243020407	Upregulated
Serpina3g	-2.53270258396897	1.68369155205327e-07	2.47388895209125e-05	58.1482054987371	399.835133757302	Downregulated
Trim25	1.58416018502344	1.95035348745584e-07	2.82749246254764e-05	508.444264156878	155.001093966077	Upregulated
Fcgrt	-2.14077646560172	3.43480089304554e-07	4.91402501448475e-05	45.7459097389408	232.506913218712	Downregulated
Selenom	-1.67222307577647	3.54345912291278e-07	5.00364039525074e-05	180.896496908926	642.40577812447	Downregulated
Cd209a	-8.07043749185591	4.09598726482546e-07	5.70970122185221e-05	0	81.3189452500139	Downregulated
Aldoc	-2.9091484806686	4.41194867541446e-07	6.07229341111157e-05	10.9428673164869	110.109799533766	Downregulated
Slc7a11	-1.72213988002952	4.6386469359525e-07	6.30450101682644e-05	215.023329888313	781.626657416393	Downregulated
Dop1b	2.24115922976889	5.3530059396856e-07	7.18558439286438e-05	217.778826430833	40.4795420702894	Upregulated
Oasl2	1.60838703289751	5.51060700515606e-07	7.30693048378802e-05	960.007134055409	285.630469275822	Upregulated
Ptgs2	-1.46761764858383	5.8453463590955e-07	7.65740373041511e-05	249.649465002617	758.766094416162	Downregulated
Gm20559	2.16254184552275	6.13919274646886e-07	7.94660032528047e-05	285.276367317468	55.9814442473562	Upregulated
Lhfpl2	2.31532748878759	7.30279118498034e-07	9.34155865344603e-05	183.238298962271	31.2639238671784	Upregulated
Dnmt3a	2.5979205111513	7.45871961502799e-07	9.43007655513946e-05	541.32568780731	74.7690269166159	Upregulated
Cnn3	-2.04319262558424	8.61990482165932e-07	0.000107728994397588	57.5632957180799	265.264241723703	Downregulated
mt-Nd3	-1.35782185473367	8.93924611826656e-07	0.000109289966391405	650.038876792193	1820.84903801181	Downregulated
Ifi211	1.61890492785189	8.94583556408998e-07	0.000109289966391405	1095.09351549109	321.826472924263	Upregulated
Nt5c3	1.85459489691669	9.07908713730882e-07	0.000109685460493288	284.881911809013	70.2966382343297	Upregulated
Ifi209	1.84846992508383	9.18411285210717e-07	0.000109735009935122	1545.08994738913	380.918983575266	Upregulated
Ccl7	1.90200432867966	9.39666753955389e-07	0.000111054311040836	4766.57605303384	1124.04704824989	Upregulated
Ifi207	1.46754369136241	1.16932804322751e-06	0.000136710793699062	1090.89213746931	358.988170525878	Upregulated
Ocstamp	-2.16828778176571	1.37653379823347e-06	0.000159223957321197	40.4367549594382	204.101231114383	Downregulated
Upp1	-1.69572377101491	1.4074285987101e-06	0.000161083906881842	341.811801906897	1240.71160686071	Downregulated
Phf11b	2.06849458009087	1.63164315389889e-06	0.000184800583461902	1470.76530956205	304.068735374839	Upregulated
Helz2	1.67959854255398	1.83448334427085e-06	0.000205632344353164	230.435782197138	64.0745054270358	Upregulated
Dnase1l3	-2.27203795438896	2.76511544545587e-06	0.000306786737126956	53.1072576897941	293.456381249662	Downregulated
A630012P03Rik	7.8027020597391	3.01907916605265e-06	0.000331580280530207	27.0821878386321	0	Upregulated
Stat2	1.62196045124841	3.39828982551663e-06	0.000369496052728423	467.047382889046	135.080321341043	Upregulated
AW112010	-1.43591950657262	3.78491017866211e-06	0.000407458696758348	1209.34991412603	3653.2488892623	Downregulated
Mndal	1.47877092393252	4.09074322800265e-06	0.000436065207039929	1729.13286726308	555.994198390238	Upregulated
Gla	1.44109068881798	4.28807367673234e-06	0.000452662379486512	399.790955044868	131.448927518156	Upregulated
Sct	7.07971203776122	4.55441082585805e-06	0.000476154893361102	62.0892314973393	0.23876525520779	Upregulated
Tmcc3	1.85824545991267	4.87463421946077e-06	0.000504779979697114	126.294861900335	30.2375935937397	Upregulated
Ccl2	1.55720892929541	6.15138862146215e-06	0.000630981589444887	6424.47412725221	1930.32672130719	Upregulated
Treml2	1.91388150001113	7.4313391254359e-06	0.000749050713173233	136.969522246263	31.5347647057171	Upregulated
Ly6i	-1.54842851472285	7.44021677758753e-06	0.000749050713173233	151.445413088845	500.447664530774	Downregulated
Slfn9	1.95101852159276	7.69290412963618e-06	0.000763598099291839	152.065271744989	33.8119543359109	Upregulated
Plbd1	-1.3198448941677	7.72517161060447e-06	0.000763598099291839	231.288898948354	646.347029668871	Downregulated
Dok2	-1.64431740434676	9.55029555357405e-06	0.000935498770756852	157.31807573757	576.503052840722	Downregulated
Ube2l6	1.66006072552484	9.74482250103259e-06	0.000940537525507108	405.387555775649	112.123266411367	Upregulated
Chic1	4.50191765751092	9.77473929755387e-06	0.000940537525507108	36.7346790725762	1.16175069270803	Upregulated
Hif1a	-1.30078645829202	1.00836057502615e-05	0.000961746011601691	266.204642944653	735.213751181939	Downregulated
H2-Q7	1.44267813253874	1.02411292369509e-05	0.000968276506029282	2846.71057413185	929.237103369126	Upregulated
Sass6	1.96018023428389	1.06191902573473e-05	0.000995365997139112	120.089786546745	26.4031133385237	Upregulated
Ifi35	1.36056720156722	1.07201335509435e-05	0.000996239419653065	1024.12715681266	357.067415551872	Upregulated
Dnmt3aos	7.41653581552079	1.16505963252071e-05	0.00107353333766082	24.6005902833394	0	Upregulated
Daxx	1.69021501064557	1.2843944360647e-05	0.00117354795826315	474.266772407235	127.543178010332	Upregulated
Prdm1	-1.93276641215052	1.31239317002283e-05	0.00118913757813818	28.372563921175	133.957764317612	Downregulated
Ramp3	-2.41406924353188	1.39162749061027e-05	0.00125050956243021	15.5330088300525	106.225315890629	Downregulated
Stab1	-1.81825970855711	1.46154518252009e-05	0.00130257219422466	49.0456751699635	207.504315828104	Downregulated
Peak1os	3.10402526778215	1.54610886216506e-05	0.00136673509417242	40.6835600185623	3.48525207812409	Upregulated
Trim34a	1.74457148183322	1.58063245588143e-05	0.00138598521716119	141.806468818953	36.4775658124732	Upregulated
Slamf7	1.63912361148855	1.6394262950696e-05	0.00142603856850334	704.798180128215	194.115887304481	Upregulated
Resf1	1.17001540123806	1.9081885168836e-05	0.00164167969899172	963.062257358025	385.997205101292	Upregulated
Tnip3	-2.69834969839092	1.917532619994e-05	0.00164167969899172	7.94625773151051	76.5366104530632	Downregulated
Ifi203	1.28924265658113	1.94086541817531e-05	0.00164867419467345	1448.77119921666	529.241856874622	Upregulated
Syngr1	2.48631953684526	2.14354185149592e-05	0.00180672329855156	185.628596855155	25.9861307552217	Upregulated
Herc6	1.5021939105099	2.38326298839371e-05	0.00199332449790806	379.257639298026	116.549343338431	Upregulated
Sgcb	1.96139855763873	2.67517629039554e-05	0.0022203963210283	88.1143013485013	18.923003088529	Upregulated
Sod2	-1.34450570279244	2.78165939706157e-05	0.00229128656244321	469.163781794703	1355.93882158978	Downregulated
Gas6	-2.80427795043281	2.80476443588893e-05	0.00229294764747522	6.29637501599915	66.4264791562346	Downregulated
Gm19951	1.59360659655692	2.87650279533265e-05	0.00233404588758596	317.823215332318	90.8838800233676	Upregulated
Malt1	-1.41958807016521	3.70253631384102e-05	0.00298205017336247	268.418033529386	838.599018293761	Downregulated
A530064D06Rik	2.33260401212185	3.84426840275442e-05	0.0030734360546433	120.731047114325	19.24015568229	Upregulated
G530011O06Rik	1.30362431852294	3.95382196685429e-05	0.00313794936099319	455.661564224566	162.342180557255	Upregulated
Ccdc180	2.68086593380717	4.03491486138972e-05	0.00317910357158626	50.9987137315212	5.90498021353291	Upregulated
Mitd1	1.33012736894579	4.09317429472336e-05	0.00320180461198037	248.493192405354	86.4114913410814	Upregulated
Spats2l	6.8424416184718	4.20123989714656e-05	0.00326286295726247	18.4169168411846	0	Upregulated
Hist1h2bc	1.65986307977086	4.31990867098634e-05	0.00331285805815206	522.498605562902	138.390870937471	Upregulated
Gm39556	2.08048303537913	4.32655057718746e-05	0.00331285805815206	60.6726068769007	11.4428928385344	Upregulated
Ly9	1.69727081746767	4.43288467040667e-05	0.00337054230918404	130.772301840057	33.3273057395496	Upregulated
Aftph	1.282473840707	5.04746283867303e-05	0.00380813829473874	292.666972127141	105.40216044267	Upregulated
Slc40a1	-2.28356912773714	5.07845169444603e-05	0.00380813829473874	16.2734240074249	96.7246206770879	Downregulated
Ifi204	1.32453011931447	5.32162371445456e-05	0.0039631516881688	1789.45165952368	623.881741421502	Upregulated
C3ar1	1.16637982737156	5.47639761321323e-05	0.00405067151350119	1086.26351799431	428.597073731518	Upregulated
Ppbp	-3.66075856584769	5.53459435155388e-05	0.0040574013544076	5.19645320565824	108.220854963639	Downregulated
Lrrc14b	4.85165746223898	5.56012877592874e-05	0.0040574013544076	26.553628844897	0.47753051041558	Upregulated
Oas1c	2.45801229652205	5.69521822787677e-05	0.00412827385278027	42.5024950948403	5.94417388280951	Upregulated
Slamf9	1.60692233582596	5.75070536012073e-05	0.0041408887007015	308.17288702909	84.0772686301715	Upregulated
Cd300lf	1.1796735747266	6.08524350762547e-05	0.00435295083279024	565.259289750201	221.149702590979	Upregulated
BC147527	2.15958535897931	6.23294750030657e-05	0.00442946654711329	190.407029710206	33.922417257795	Upregulated
Rnf213	1.24833143808166	6.42950752371028e-05	0.00453948281203259	770.973925142771	285.152938765407	Upregulated
Sp100	1.43005103060215	6.75889491944316e-05	0.00472766674616369	764.570540569595	243.832313442568	Upregulated
Gch1	1.28223643978455	6.78300388486652e-05	0.00472766674616369	443.511765540561	159.826314065004	Upregulated
Bcl2a1d	-1.0989014177166	7.25242588182595e-05	0.00502265137663016	315.405823511331	759.518069004664	Downregulated
Nrp2	-1.69529584535377	7.67819576771744e-05	0.00528386218875897	39.5836382082214	148.71841323167	Downregulated
mt-Nd4	-1.00800891182443	8.07576031729482e-05	0.00552249949244947	2614.77904846069	5862.71012171199	Downregulated
Prxl2b	-1.50247080768336	8.15163989903529e-05	0.00553954878888817	56.6887770554277	194.457820609326	Downregulated
Siglec1	1.91176621084163	8.64081575833668e-05	0.00582737265433856	94.5233779383448	20.5694023775983	Upregulated
Plin2	1.04275591674323	8.68237257429271e-05	0.00582737265433856	2661.09279193028	1156.20223554384	Upregulated
Slamf8	-1.63579132707355	9.10191730200254e-05	0.00604827313912379	124.328276374726	459.782787046444	Downregulated
Fcrls	-3.37487426769556	9.12275172276558e-05	0.00604827313912379	3.29976543102273	63.5576928541929	Downregulated
Fpr2	-1.94564991368819	9.46917544598228e-05	0.00623989967419184	28.6757197672213	145.543284054512	Downregulated
Il7r	1.78662107873768	9.67148731784412e-05	0.0063348241931879	483.4513812958	112.433212526032	Upregulated
Plxdc2	-3.48226405807005	9.78271196669891e-05	0.00636930701879744	3.24341464410055	43.5585328906055	Downregulated
Gbp2	-1.52949046043861	0.000103604418503685	0.0067053026332772	438.878820204124	1534.39981206594	Downregulated
Flrt2	3.04042322957308	0.000111195209465964	0.00715399711552323	44.0610781479427	3.41398282551658	Upregulated
Pmvk	-1.25774077003655	0.000112589934332885	0.00720111974118505	104.140920296802	293.431246965976	Downregulated
Ptgds	-2.57951774902816	0.000118738833009885	0.00754604092432174	5.74641411082869	53.6329853645549	Downregulated
Gm5431	1.84173740319673	0.000119818879447724	0.00754604092432174	79.4276284396184	17.8966728150904	Upregulated
Grn	0.957709950832381	0.000120064846859897	0.00754604092432174	3572.29536385818	1654.00230479579	Upregulated
Apol9a	1.80055932315509	0.000130415490706154	0.0081494691405058	150.007386556971	33.5589529088117	Upregulated
Slfn8	1.32719165583398	0.000139084525153869	0.00862047493860383	331.896795719061	113.331328859297	Upregulated
Gm13391	4.48145002638065	0.000139538635996898	0.00862047493860383	24.9037461293857	0.68422018229245	Upregulated
Tent5a	1.22732262025667	0.00014240513924169	0.00870431179785805	559.370917206709	206.991283281111	Upregulated
Rtp4	1.26929743174793	0.000142496781018921	0.00870431179785805	1072.81901736633	382.508349783619	Upregulated
Parp11	1.45025952000444	0.00014467079808253	0.00878774071257736	153.073893892921	46.6803206197463	Upregulated
Angpt2	2.28977991771775	0.000158286975582934	0.00956141269729581	50.6606090099881	7.34468983072533	Upregulated
mt-Cytb	-0.952704429892341	0.000160721509700978	0.00965483411590462	4165.8394469531	9028.77129584752	Downregulated
AU022793	1.84302358752817	0.000167452677037148	0.0100039173484885	88.3475594435741	18.7555070859288	Upregulated
Tmem184b	1.29356476476949	0.00018230115809167	0.0108162446740756	181.00919848277	63.0552932395428	Upregulated
Tor1aip2	1.15263769973554	0.000183039549345159	0.0108162446740756	232.410222670131	90.4918549374509	Upregulated
Ifi27l2b	2.36397837246183	0.00018701728062012	0.0109915615793652	57.091087511267	7.61553066926404	Upregulated
Fdps	-1.06873362634934	0.000190412116648846	0.0111309190554995	186.967468777236	448.503698577811	Downregulated
Samd9l	1.40671667977617	0.000193304848453618	0.0111967390611716	370.203604808791	116.912807687414	Upregulated
Eif2ak2	1.13358823004676	0.000193845550322045	0.0111967390611716	281.928106046907	111.763316908781	Upregulated
Lpcat2	-1.81969356044154	0.000194627396538346	0.0111967390611716	41.9311322782344	201.545994166554	Downregulated
Nupr1	1.14317343084979	0.000205462065956851	0.0117578370692044	1089.25580171785	427.136098249639	Upregulated
Cox4i2	-3.02539333997085	0.000210619189012731	0.0119898557179865	2.74980452585228	43.0026150416367	Downregulated
Selenop	-1.41224644483869	0.000214261498552057	0.0121336733008152	150.887597236291	496.883671541493	Downregulated
Ahr	-1.39362784950434	0.000222676582467506	0.0125448833221202	66.0381124433255	215.743518752547	Downregulated
Trim12a	1.276035091715	0.000224960588582544	0.0126082292765876	198.248440815256	69.6444936353682	Upregulated
Smpdl3b	-1.85953713750975	0.000228932770171689	0.0127650564619322	24.6355391588261	124.706555684772	Downregulated
Ifih1	1.49988273775315	0.000236014843876025	0.0130801163849258	323.414124046431	93.6457182499227	Upregulated
Dhx58	1.21067845695488	0.000236989140791905	0.0130801163849258	339.124040184634	125.593862299393	Upregulated
Cass4	-2.60098899165211	0.000240036142993537	0.0131813787008522	4.64649230048778	45.1586204244525	Downregulated
E230032D23Rik	1.83714703433094	0.000243630351280221	0.0133115216556274	87.4944426923573	18.2779765755132	Upregulated
Adar	1.20019426983986	0.000244908356777537	0.0133144428162108	197.282622490195	73.6143943098535	Upregulated
Tlr3	1.82892629011013	0.000255207532008697	0.0138053308235351	55.4761536712425	11.8170785130115	Upregulated
Ehd1	-0.980258450200201	0.000262966033821022	0.0141546024046335	354.721254748993	796.654632322593	Downregulated
Capg	0.89392649444333	0.000267775228348301	0.0143424633390693	4118.65983654372	1981.78718777475	Upregulated
Slc38a1	-1.29394296532934	0.000270489128103089	0.0144168053424749	54.4889334347459	162.595270377505	Downregulated
Tmem106a	0.979786067568801	0.000275984336282617	0.014637939943419	664.796521569386	297.15174945291	Upregulated
AW011738	1.43900096100535	0.000287291014849623	0.0151636660410677	135.12918525855	41.1958378359128	Upregulated
Nrg1	-1.69862840311169	0.000290175392674425	0.0152419180896088	32.0318359851662	142.702970096253	Downregulated
Trim30c	1.83398987014897	0.000301753987374004	0.0157738995419113	267.176153286381	57.4924231171562	Upregulated
Tnfaip2	-1.02384036990495	0.000307888845214142	0.0160175857129826	297.447567912908	692.966890754654	Downregulated
Slc39a2	5.0146477762282	0.000313803916361954	0.0162475713457311	19.3263843793235	0.342110091146225	Upregulated
Tlr7	1.30658147229281	0.000325940066752207	0.0167959542454822	129.954133964327	43.8685673984208	Upregulated
Spint1	-1.50306742172416	0.000328448181571189	0.0168453635765261	89.1928212474068	327.328618333234	Downregulated
Igf2bp2	2.06740032259355	0.000359569042800249	0.018354902358531	38.9559246046934	6.76381448437131	Upregulated
Ifi27	-1.04519654573886	0.000375809417425245	0.0190104790926201	146.002154824063	347.648710916433	Downregulated
Aldh1b1	1.54822571122695	0.000375908489369385	0.0190104790926201	139.394769014633	38.1489225989277	Upregulated
Hsh2d	2.51879646214733	0.000387881661373268	0.0195251727042201	30.3256024827326	3.62067249739345	Upregulated
Zcchc2	1.25645727075343	0.000391272623382846	0.0196051024610216	126.598017746382	43.9256004791369	Upregulated
Npl	-3.94419976216762	0.000396222571252738	0.0197620551249129	1.09992181034091	39.552953393241	Downregulated
Dmkn	-1.27760675317614	0.000401502364816353	0.0199339507426859	68.4847611231314	207.222842057223	Downregulated
H2-K1	0.901914605183384	0.000420400377693531	0.0207773332120989	12203.4011613915	5801.40132293051	Upregulated
A530040E14Rik	2.04535622988876	0.000425254685730679	0.02092214569208	38.1028078534766	6.62839406510196	Upregulated
Nr4a2	-1.84575775721339	0.000434625925366133	0.0212868814707476	15.2862037709284	78.3290630937449	Downregulated
Abcg1	1.01383289576957	0.000440573952411857	0.0214814375989871	400.713969547058	171.208658976425	Upregulated
Ccl5	-1.11164687313826	0.000454116714863804	0.0220429064317596	346.203634200877	889.018034384485	Downregulated
Oas1g	1.61761916748182	0.000459645090967775	0.0221413968525814	147.206923260864	37.5038960859118	Upregulated
Tmem26	2.32021177173542	0.00046021849431467	0.0221413968525814	53.5445170211202	6.82796565103315	Upregulated
Lpxn	1.0717641321445	0.000469742937122613	0.0225000658825294	243.331688075182	99.2049851327611	Upregulated
mt-Co3	-0.858079091928218	0.000482390212327595	0.0230045121870085	13321.2064343387	27274.2738053692	Downregulated
Phf11c	2.81432784660058	0.000484665262299794	0.0230120759693697	34.2880303927702	3.14314198697787	Upregulated
Trim30d	1.19454285413201	0.000491708058339763	0.0232376351385929	270.505175576223	99.1408339660993	Upregulated
Trim30b	1.65575102124598	0.000493690215857165	0.0232376351385929	194.694015377725	47.585466645807	Upregulated
Ltb4r1	-1.57785537507964	0.000499383321069334	0.023317569745966	180.56408420406	716.198124582965	Downregulated
Anxa1	1.08164360172443	0.000499677526976004	0.023317569745966	1257.84779132154	502.289766986774	Upregulated
Itga1	-2.02380569656975	0.00050378345320807	0.0234087072082536	10.1461013521923	65.927594387982	Downregulated
Npy	0.10935467292562	0.000524203955154274	0.0242251851549662	12.1768926121076	0	Upregulated
Prelid2	-1.41077968969685	0.000525811063788469	0.0242251851549662	33.1531597069425	109.610826372363	Downregulated
Gm8369	2.22008468130838	0.000529266653171888	0.0242815034596537	35.2188998423446	5.33122295312457	Upregulated
Cd180	1.10160487710174	0.000538348029381756	0.0245943618633102	303.081280449893	118.021128538954	Upregulated
Sp110	1.03731767047791	0.000574765271202945	0.0261271517498153	484.723884552858	202.009288505079	Upregulated
mt-Nd2	-0.827486073002114	0.000576705271770043	0.0261271517498153	2719.04052527872	5454.96032088941	Downregulated
Hmox1	-1.13018034137972	0.000581648291894858	0.0262417505301775	910.349455176686	2392.28616084908	Downregulated
BC051226	1.51495376904264	0.000588236035460604	0.0263499988157513	67.8784494310388	18.5488174140519	Upregulated
H2-Q4	1.06922966958491	0.000588894482868349	0.0263499988157513	355.856125434821	143.42998718737	Upregulated
Vdr	-1.77063802448919	0.000594599731116603	0.0264962412968476	13.3895159962929	66.8826554088132	Downregulated
mt-Nd4l	-0.958230135515086	0.000598286917351412	0.0265517291933139	176.518211578998	396.563424257548	Downregulated
Itga9	-1.43849050027466	0.000601952879211381	0.0266058278685583	26.6663304187414	92.7262476588199	Downregulated
Il4ra	-0.974061185621137	0.000615960396127295	0.0271050624795562	259.583710171172	599.745096387678	Downregulated
Kctd12	-1.13613571409374	0.000618233743670555	0.0271050624795562	148.271896195718	400.586754773201	Downregulated
Frmd4a	1.04720334518139	0.000623906688558966	0.0272439254004082	233.644247965751	95.4952039713206	Upregulated
Crybb1	2.93010357991382	0.000639151432107372	0.0277979740852138	58.5426610071924	4.47238868228617	Upregulated
C3	-1.5365715714781	0.000651756892203385	0.0282332776451291	143.829405131484	561.924224494306	Downregulated
Mfsd12	1.25183086241036	0.000656070711691093	0.0283073684453066	174.170717508985	57.994911124957	Upregulated
Rin2	1.03893331987046	0.000661657859865664	0.0284335695809983	237.8884298104	98.5599586197453	Upregulated
Fbxl5	-1.12508485237759	0.000664225758629042	0.0284335695809983	103.153700060306	277.42334193471	Downregulated
Npc2	0.812327360307968	0.000677471501003061	0.0288868534525737	8227.35890337054	4173.96865515119	Upregulated
Ccl22	-2.56213399443052	0.000683740953162705	0.0290402944677269	3.84972633619319	44.495754499997	Downregulated
Sp140	1.11180165674098	0.0007001887675451	0.0296231613599917	579.83217227186	223.562312640442	Upregulated
Ms4a4b	1.65396980833699	0.000705105431572139	0.0297155478972243	174.211358401139	41.5450660130047	Upregulated
St8sia1	3.25429664390258	0.000736427868420378	0.0309157537194393	28.2948112228174	1.63928120312361	Upregulated
H2-M2	-0.166821908749019	0.000758844440877637	0.0316336521892439	0	18.8980455911438	Downregulated
Fblim1	1.31807537108228	0.000760042178342784	0.0316336521892439	144.260972446143	44.791552835921	Upregulated
Gpr137b	1.37546851842042	0.000762256679258889	0.0316336521892439	428.44743583137	127.240261588463	Upregulated
Slc6a8	1.65902615934816	0.000775949642328166	0.0320794694335899	143.372906819439	32.464868229163	Upregulated
Cd209d	-0.122667812257003	0.000807035125242681	0.0332382307453169	0	24.0439331302285	Downregulated
Gm47242	2.55256265524123	0.000837528323443038	0.0343639451350798	28.4852654950193	3.03979715103943	Upregulated
Apobec1	0.889345415252364	0.00085398612466892	0.0347188822767949	391.005127526192	182.526764328033	Upregulated
Ifi27l2a	1.42418958500594	0.000855984154350481	0.0347188822767949	11634.4120196391	3313.22448569131	Upregulated
mt-Nd1	-0.781623932906456	0.000857875100451372	0.0347188822767949	3106.86644389511	5990.1246438164	Downregulated
Clec10a	-1.30653390569998	0.000858951469921624	0.0347188822767949	50.505103613273	164.776144864555	Downregulated
Gm12840	1.50796844046886	0.000875281597079121	0.0352479140927455	58.5854648300632	15.5410958463434	Upregulated
Blvrb	-0.895040117782968	0.000907136339364482	0.0363959166712547	529.618840471299	1140.77907427793	Downregulated
Cemip2	-1.19824046832469	0.000977445635102201	0.0390726705531847	50.7519086723971	150.421845601455	Downregulated
Il15	1.166853459021	0.000986977122294864	0.039309165753524	164.84847604919	59.8088064166265	Upregulated
Pml	1.07664985842807	0.00100085999681199	0.0397106919779763	151.783517810378	59.5771592473644	Upregulated
Pde4b	-1.08459696007494	0.00100436312829426	0.0397106919779763	68.9783712413797	182.487570658756	Downregulated
Gm2a	-1.11149110903181	0.00103259028972799	0.0406788196384508	506.65811502537	1362.47063533228	Downregulated
Slc15a4	1.0135375964646	0.00103923717631095	0.0407928729892741	180.783795335081	74.562337244739	Upregulated
Eid1	-0.944553444719533	0.00107600111978783	0.0420840294081046	166.576111463059	384.707063682109	Downregulated
Marcksl1	-1.25290790039052	0.00111939860217297	0.0436244480337874	104.782180864382	330.129738622217	Downregulated
Rab43	-0.989151759758454	0.00114648697506351	0.0445205459995198	102.434686794369	246.939864999817	Downregulated
Trf	-1.36491500423462	0.00118100800432387	0.0456978648790516	133.098393998634	464.550355312599	Downregulated
Bmyc	-1.57650963300868	0.00120960018573514	0.046638236948575	14.7362428657579	64.5413146119575	Downregulated
Aif1	-0.843406013370213	0.00121484486259138	0.0466749406040851	1418.8051033669	2964.20074668325	Downregulated
Sat1	0.968264919333954	0.00124860790954919	0.0478032176074942	2817.49058547613	1201.70683447844	Upregulated
1600014C10Rik	1.25031269830651	0.00126112311023477	0.048112952903799	387.09688747236	126.730655494716	Upregulated
Areg	-0.151816590908763	0.00131538414191142	0.0500075936188913	0.549960905170455	35.5723313932617	Downregulated
Tmem123	-1.10328932533186	0.00138037626896689	0.0522955789981777	61.3916201428377	169.957799619669	Downregulated
Pla2g4a	-1.02807388221267	0.00138675207480245	0.0523547059351635	71.8622792525118	180.773505356627	Downregulated
Tnfsf10	1.65784648918999	0.00143018890076402	0.0538077644221701	51.7954796958158	11.1970094973809	Upregulated
Matk	-1.32103158912197	0.00144313834542507	0.0541077352751957	26.3631745726951	86.9958815338329	Downregulated
Stra6l	1.36520821957318	0.00144917881224001	0.0541474956202256	65.2063976035441	18.2708584895675	Upregulated
Aph1c	1.16809288416367	0.00149647579449585	0.0553714521832381	177.301430579241	60.2684975156025	Upregulated
Gpr34	-2.72492201750254	0.00149680687429798	0.0553714521832381	2.44664867980596	28.3845046327936	Downregulated
Dnaja1	0.758695572685381	0.0014972139190538	0.0553714521832381	1424.20772073953	737.686997551666	Upregulated
Cd38	-1.00157660888479	0.00153640693762731	0.0566283140095653	78.9554202328055	195.217001676925	Downregulated
Rilpl1	1.65914725831517	0.00154431231239947	0.0567273911240522	78.0594996587179	17.1091077968595	Upregulated
Ednrb	-0.247538770009029	0.00157974026803219	0.0578333869842221	1.34672686946505	24.8742950572842	Downregulated
Slfn5	1.20014026213499	0.00159269083879104	0.0581118372153524	979.943359212776	327.995087497238	Upregulated
Cbr2	-1.95880895533943	0.00162171272125471	0.0589728508969981	6.29637501599915	43.3376070468372	Downregulated
Pfkl	-0.844898409599326	0.00165339744558935	0.0598353943779762	158.157645524735	335.931373999811	Downregulated
Fcgr2b	-0.924876260702081	0.00165643830661003	0.0598353943779762	792.604999769237	1829.15915661626	Downregulated
Pecam1	-1.32105280021701	0.00167748676645744	0.0602686645275476	35.0284455701426	125.743518890554	Downregulated
Rnh1	0.713409570717352	0.00167951856450353	0.0602686645275476	2501.58625660537	1346.70114198362	Upregulated
Parp12	1.01222181370048	0.00169905219924382	0.0607690610604542	246.363246535645	99.2798576249169	Upregulated
P2rx4	0.837610109029123	0.00172670813417914	0.06155572964895	571.268218814922	270.075048864437	Upregulated
A930015D03Rik	2.68264367910563	0.00173986133653735	0.0618219356606881	24.8823442179503	1.91012204166232	Upregulated
C130026I21Rik	1.43571663591317	0.00175584578893545	0.0620875375497111	49.2924802290877	13.0180228749961	Upregulated
Trps1	-1.11683389859968	0.0017587566968924	0.0620875375497111	107.722439662436	308.362995122182	Downregulated
Cd209f	-0.113074296905031	0.00184215775957526	0.0648212987697792	0	18.0213719088658	Downregulated
Stard3	1.00877184452409	0.00185387971765356	0.06502333603241	315.129761593388	126.912387669208	Upregulated
Bcl2a1a	-0.74637721755165	0.00190280812926092	0.0665248642747717	392.711361028625	759.991907882381	Downregulated
Pilra	-0.881136836249004	0.0019201214480163	0.066915001616286	204.847971677302	459.483297077821	Downregulated
Dhrs3	1.06856936777306	0.00195825286633047	0.0680258256089815	167.437083161659	61.5727867135256	Upregulated
Sdc4	-0.789823405708611	0.00199602128435048	0.0691170045373973	598.978120257082	1210.13137281692	Downregulated
G0s2	-2.11137181296026	0.00201968603963651	0.0697144327268817	5.49960905170455	48.5369244270899	Downregulated
Tnfrsf26	1.40744236722672	0.00202632040838566	0.0697220943049913	55.9134130025685	14.386463239581	Upregulated
Nab2	-1.1139821382535	0.00203830581365036	0.0697489392949114	40.3590022610806	116.570697596268	Downregulated
Txnrd1	-0.877230871002453	0.00203993035002132	0.0697489392949114	134.75613166153	295.989910367051	Downregulated
Ms4a4c	1.11788121999562	0.00209387190554588	0.0713688690564273	4453.18918195762	1570.11757805875	Upregulated
Fzd1	-0.293556394525613	0.00221486873142527	0.0752570866149593	1.8966877746355	25.2805563150923	Downregulated
H2-T24	1.23239783678072	0.00223028633188035	0.0755448700515109	63.9723723079234	19.9885270312443	Upregulated
Car13	1.09711590052635	0.00227529908337194	0.076830207868022	98.5500115826886	34.3999477682106	Upregulated
Fnip2	1.08818725562712	0.00232750263707773	0.0783496475942605	191.868621084232	67.4635307551672	Upregulated
mt-Nd5	-0.739924280027292	0.00234682733306912	0.0786398364620974	466.617978505104	909.369672192109	Downregulated
Oas1a	0.98112260914946	0.00235058832430623	0.0786398364620974	296.296987332312	120.127218927	Upregulated
A330040F15Rik	2.1480845142843	0.00237246488186635	0.0790734879627325	27.0821878386321	3.31063798957814	Upregulated
Nme4	-0.329782223586768	0.00237809533374538	0.0790734879627325	3.79337554927101	29.8313323359316	Downregulated
Egr3	-0.209661714728082	0.00239694537300855	0.0794572775631766	0.549960905170455	22.7966770130216	Downregulated
Gzmb	2.27905584962314	0.0024974098708109	0.0825359803201425	50.843208334806	5.18868444790954	Upregulated
Cd37	1.00257243592272	0.00252745620254766	0.083224957297795	110.627749585003	43.4480699687214	Upregulated
Mov10	1.21148672069316	0.0025397870232631	0.083224957297795	112.559386235125	35.6828827082966	Upregulated
Lhx2	1.87598987075923	0.00254122007016168	0.083224957297795	25.6227593953227	3.99485817187059	Upregulated
H2-DMb2	-1.23502664088973	0.00256214589736741	0.0836582953215489	23.6133700468428	75.4746013567454	Downregulated
Tmem221	1.9538172703297	0.00272390382541619	0.0886736715381743	22.8729548694704	3.17521757030879	Upregulated
Marco	-0.173174750969889	0.00275284066791364	0.0893481689021641	1.34672686946505	23.5878452708007	Downregulated
Vcam1	-1.13365498328743	0.00284646625229296	0.0921119867892304	61.7375798117548	181.675136536291	Downregulated
Ccl3	0.774932331619263	0.00287251117263317	0.0926789732345414	1380.32354989973	678.601339807156	Upregulated
Plaat3	-0.923974856575496	0.00288848434065171	0.0929186101654024	166.195202918655	404.015150556911	Downregulated
Gm17657	0.0731803984886213	0.00295154473935541	NA	8.49621863668097	0	Upregulated
Tdrd7	0.981133909974414	0.00295691102797095	0.0948392141803191	131.223108135434	52.1932757473625	Upregulated
Tarm1	-1.21821786489293	0.00299197061804034	0.0956449117433436	78.9126164099347	271.140661200303	Downregulated
Tmem141	-1.22546899682815	0.00299962428993656	0.0956449117433436	21.7730330591295	73.3328321458209	Downregulated
Ms4a7	0.855810110513368	0.00305848155920418	0.0972364619685002	1266.15355568602	566.153891109234	Upregulated
Flt4	0.0781557334086057	0.00306767983901587	NA	8.13671200371247	0	Upregulated
Dynap	1.16766988859959	0.00308246547273462	0.0977132568077071	342.187018434634	106.674374057262	Upregulated
Tgfbi	-0.823944788957671	0.00309286233822027	0.097757826172875	1151.9434899599	2519.71695216785	Downregulated
Agpat4	-0.866489189330648	0.00313549646405807	0.0988181247933432	76.149264920031	172.103083676991	Downregulated
Fndc3a	0.858696580204447	0.0031930835934673	0.100342190496445	393.041610802774	176.169211101469	Upregulated
mt-Co2	-0.648939726122786	0.0032340241519739	0.101335863413292	12770.0599997121	23057.743856505	Downregulated
Rgl1	0.939615614150031	0.00327702991070078	0.102388351204165	497.044898528346	199.161944854025	Upregulated
Ly6a	0.865347803323061	0.00330807497994636	0.103062175521366	7647.28539066049	3363.19181270051	Upregulated
Rnf144b	1.51409577389761	0.00336988118212283	0.104347002401897	39.5058855098638	8.26055718227989	Upregulated
Ly6e	0.758775893429466	0.00337104121291301	0.104347002401897	6367.20180657136	3154.00515358101	Upregulated
Batf2	-0.883012032156524	0.00337810584433621	0.104347002401897	104.543230752641	241.006412442502	Downregulated
Gtsf1	2.68782737720756	0.00349347310176933	0.107604909449116	13.3331652093707	0.819640601561805	Upregulated
Wdfy1	0.944858273843098	0.00358433157734692	0.109990776228455	100.368946658966	39.620707799451	Upregulated
Abhd5	0.929748197335952	0.00359116394381509	0.109990776228455	115.182942223082	45.8428406067449	Upregulated
mt-Atp6	-0.678589447873597	0.003690011901078	0.112700841012419	14840.3953974838	27648.5320541166	Downregulated
Sqstm1	0.831285372043123	0.00370531330758422	0.112851180933791	488.315421796592	218.448412291537	Upregulated
Parp9	0.8539952365145	0.00378648160801645	0.114929113819533	273.072380777258	119.614097986856	Upregulated
Fbxw17	0.895492811240566	0.00379467965246137	0.114929113819533	120.414344304227	50.6894149635082	Upregulated
Gm10076	-0.676226893508514	0.00382456297078356	0.115512425503694	661.284899954726	1237.59298040536	Downregulated
Gpr84	-1.35518109600118	0.00390695643392873	0.117674064559853	11.7396332807815	50.0693459478776	Downregulated
Fcgr1	0.762908821112209	0.00397442298707136	0.119375417509467	2661.68259695212	1292.69027931189	Upregulated
Cd14	-0.727371837973392	0.00408203653511919	0.122269926298488	762.9228207848	1522.20335356218	Downregulated
Tbxas1	-0.981548817779615	0.00409667716693615	0.122371348450815	36.8124317709337	100.940493085878	Downregulated
Rnf114	0.755088620858478	0.0041672084488555	0.124137143738098	290.537026257432	142.446365429606	Upregulated
C5ar1	-0.768035637067983	0.00417941519949547	0.124160605093208	200.547439045731	418.928705729075	Downregulated
Sulf2	-1.49138433692907	0.00424499485303895	0.125755267992949	8.49621863668097	45.6040753515371	Downregulated
Fh1	-0.810659135082723	0.00425622538594732	0.125755267992949	81.5925231848134	179.119899588462	Downregulated
Mmp12	1.07125410563884	0.00428136595202438	0.126155262862767	2622.90596998203	864.264039643071	Upregulated
Gm21860	1.52846935140091	0.00429745907892229	0.126287223148978	34.4998865764076	6.08671238802453	Upregulated
Sh2d1b1	0.970652608333093	0.00449063238490169	0.131546561004077	105.777256048262	38.1239651015425	Upregulated
Pde8b	1.60884939083917	0.00450943586467411	0.131546561004077	22.8729548694704	3.7560929166628	Upregulated
B430306N03Rik	0.831086663481158	0.00451272576607383	0.131546561004077	189.583169817809	84.1627740546704	Upregulated
Plekhm1	0.935480638834616	0.00454302708958793	0.132031156194196	88.5729625912628	33.6836520025872	Upregulated
1700006J14Rik	0.137850737379428	0.0045536359397428	0.132031156194196	12.8395550911224	0.819640601561805	Upregulated
Zfand2a	0.886903384794283	0.0046600092589938	0.134441813361418	124.060069404167	49.7022783593462	Upregulated
B4galt1	0.755446095353856	0.00466150681847279	0.134441813361418	207.168371819212	98.9982954608843	Upregulated
Tmem219	0.745571181815443	0.00468933787212704	0.134886694930257	478.730665382905	234.520468489464	Upregulated
Cav2	1.03886240303041	0.00477469958194098	0.136979705948402	82.1638860014193	26.4672645051856	Upregulated
Tlr12	-1.58131368131709	0.00479772406870121	0.137278036313127	5.74641411082869	35.0770498645574	Downregulated
Akr1a1	0.623763589771456	0.00483518942512878	0.137986915011615	2100.71108964492	1177.70182983803	Upregulated
Man2a1	-0.83379080526843	0.00488943628141749	0.139169740020556	114.399723222839	269.077279327932	Downregulated
Dio2	0.0538275554144247	0.0049207895542271	NA	10.7738149557204	0	Upregulated
Nos2	-0.870141619540206	0.00501747010973564	0.142441129251059	90.4482484544629	221.324405072675	Downregulated
Pilrb2	-1.0146700105973	0.00506180937554188	0.142974822273029	73.6598124173543	223.248674893078	Downregulated
Csta2	-0.101622754825641	0.00506256843328576	0.142974822273029	0	12.0237681848884	Downregulated
Ctsb	0.65484257781328	0.00522299403809189	0.146891890384398	7956.13494192411	4274.65948487006	Upregulated
Sos1	0.998596405734035	0.0052282867266405	0.146891890384398	70.0782930517206	24.5892180468542	Upregulated
Prdx5	-0.767725453894563	0.00526589432885571	0.147567188241361	2025.50544436304	4362.27253932518	Downregulated
Atp6v1b2	0.650430880299407	0.00529014343900115	0.147865628823289	584.169816709634	315.786072291461	Upregulated
Carhsp1	0.664707048114331	0.005337686252317	0.148811955439597	424.855898587636	225.807338294154	Upregulated
Klk1b11	0.104844536110751	0.00539059535331718	0.149902668226644	10.9428673164869	0.342110091146225	Upregulated
Atf5	0.827498429070968	0.00540572918393648	0.149940034226891	156.606917419017	66.0630148072513	Upregulated
Prss46	0.0647372177215505	0.00551212526764212	NA	7.83355615766615	0	Upregulated
Ms4a4d	0.0647372177215505	0.00551212526764212	NA	7.83355615766615	0	Upregulated
Ly6c1	0.904218908808794	0.00564120667502988	0.156073384675827	636.589480923028	241.979312874772	Upregulated
Gm8953	0.0970668280885921	0.00566734991169178	0.156357869741386	11.2460231625332	0.23876525520779	Upregulated
Cd4	0.174399094521697	0.00568025002739333	0.156357869741386	36.9679371676489	5.1245332812477	Upregulated
Ctsc	-0.91537830007559	0.00571806709235515	0.15700137246257	1945.80528309143	5258.26019393441	Downregulated
2310022A10Rik	0.801895371592116	0.005767899578549	0.157970710623585	151.346258479052	67.527681921829	Upregulated
Trim30a	0.767650804409052	0.00581889628920522	0.15896698329781	829.205575356533	383.374302140403	Upregulated
Rnf31	0.853716589983762	0.00595569525005108	0.16229642720252	152.61523265016	63.286940408805	Upregulated
Fcgr4	-0.609423809023091	0.00600646158711404	0.163270642091728	647.197772603932	1156.58398127001	Downregulated
A530032D15Rik	1.05905218157984	0.00608230352415065	0.164919915755835	94.9955861451577	29.1328759817478	Upregulated
Max	0.722219582078713	0.00627532178431621	0.169388043405631	314.791656871855	153.507954507717	Upregulated
Vwf	-0.313877207236729	0.00627824717120106	0.169388043405631	7.58675109854201	33.9865684244568	Downregulated
Tnfsf12	0.738854178068697	0.00632681075617808	0.170275775623575	260.050226361317	121.057322450445	Upregulated
Zbp1	0.741739098885003	0.00645472701383342	0.173289498324471	1782.90062450118	836.254251043659	Upregulated
Rbm43	0.867104660694689	0.006490278809925	0.17371454292229	87.2611845972845	34.7028641900802	Upregulated
Rnf34	0.828814326459466	0.00650251255121606	0.17371454292229	187.946834066349	79.1131132655784	Upregulated
Pdlim4	-0.884048642191572	0.00665791696596793	0.177430223458258	30.7065110271365	80.5920165520474	Downregulated
Mirt2	0.248683560824287	0.00671639657558639	0.178551051262471	23.9165258928891	4.64700277083212	Upregulated
H2-Ob	-0.184295200912654	0.00691202578157102	0.18330355200737	1.09992181034091	20.0847537812371	Downregulated
Gm12589	0.260405738864096	0.00695019814722213	0.183867407432473	30.1001993350439	6.25420839062481	Upregulated
Irf8	-0.632856298613337	0.00701186231100352	0.185048492494032	536.484415373187	1006.3367497571	Downregulated
Cyp4f18	0.742940282858877	0.00703316963161896	0.185060899019707	433.872821270668	201.542390927006	Upregulated
Usp25	0.691063158640187	0.00704637286803629	0.185060899019707	281.356743230301	140.554082799383	Upregulated
Arhgap25	0.815040643568606	0.00712694963995256	0.186726080566757	118.010499447292	47.004591299453	Upregulated
Bex6	0.258016704948799	0.00722921941196608	0.188950246794008	86.7247706561654	19.4646847656065	Upregulated
Mrpl1	0.719947636607025	0.00733056485938502	0.190666111150243	160.928851962023	75.175288174424	Upregulated
Arg1	-0.864750862381054	0.00733131266510976	0.190666111150243	461.378721476575	1271.38190101357	Downregulated
Lgals3	0.595805392247149	0.00734747545037724	0.190666111150243	17638.924682642	9943.77148329544	Upregulated
Ndufv3	-0.607405312965389	0.00738072111865795	0.191072811245638	328.223976691018	598.369537937147	Downregulated
Rell1	0.851901993825298	0.0074939921774334	0.19354436329034	112.256230389079	43.8044162317589	Upregulated
Setdb2	0.299947078253975	0.00751477776069661	0.193621276284489	46.0276636735517	11.1007827473881	Upregulated
Sco1	0.912784566584442	0.00758453420183094	0.19495659663477	57.8450496526908	20.0847537812371	Upregulated
Cd72	0.660371649770603	0.00779154002213731	0.199805223256366	548.8888740637	278.225054731682	Upregulated
Cd5l	0.0494036229040125	0.00781059356565307	NA	9.42708808625533	0	Upregulated
Slfn2	0.652225189379434	0.00784537470245404	0.200712374446548	2340.36916191658	1208.12142078572	Upregulated
Etnk1	0.715840921525755	0.00790018951273799	0.201347439315997	213.365592225418	100.331145395741	Upregulated
Pgk1	-0.553899617753794	0.00790723412010768	0.201347439315997	1458.93517339434	2480.45259063143	Downregulated
Krt15	0.195256995932999	0.00792605025363931	0.201355010298645	23.7824224076094	4.27281709635498	Upregulated
E230029C05Rik	-0.921470946599009	0.00796415061744145	0.201483345301655	31.4818750799957	100.755157671838	Downregulated
H2-D1	0.588654840412011	0.00798519269561851	0.201483345301655	11738.9629907509	6655.62658892251	Upregulated
Slc31a1	-0.703751003803879	0.00798669381265643	0.201483345301655	96.9914285295862	206.111094752436	Downregulated
Reep3	0.612028924670949	0.00804560388206403	0.202499655115005	395.439763643042	215.629540984266	Upregulated
9930111J21Rik2	0.727765141734513	0.00822994780376036	0.206661021871331	319.776253893875	146.968669106662	Upregulated
Slfn1	0.780420859919313	0.00826138842636339	0.206972526174768	903.251988334959	375.006885275788	Upregulated
Calr	-0.645973643064547	0.00835270621424463	0.208757808444641	1378.03593570259	2692.11556900131	Downregulated
Mmp27	0.811533729155215	0.00837104796117571	0.208757808444641	42.3334427340737	11.9596170182265	Upregulated
Gdf15	0.750922520476588	0.00840286359057284	0.208800530953043	198.771307792324	84.1877315520556	Upregulated
Tbkbp1	-0.803966537279839	0.00841116826611172	0.208800530953043	32.1095886835238	81.5007658176563	Downregulated
Gm13713	0.150263372248556	0.00849529554161773	0.210408538551275	19.1922808940438	2.56226664062385	Upregulated
Trpm2	-0.999447954399514	0.00852741122664675	0.210723959698478	12.5927500319983	50.9352983046617	Downregulated
Pdlim1	0.773346540060527	0.00860070761226651	0.212053274077492	114.096567376792	48.3338379947613	Upregulated
Slfn3	0.198560511371943	0.00864138360740953	0.212574126613945	24.6569410702615	4.23362342707838	Upregulated
Slc31a2	0.635112316974604	0.00871575602628274	0.213919673304226	354.291850365051	182.594518734243	Upregulated
Park7	-0.584392044622605	0.00884434994916743	0.216586975219138	483.441363417699	875.78549660646	Downregulated
P2ry6	-0.69922592796787	0.00889847653465675	0.216965466465481	86.2953662722234	186.706869520792	Downregulated
Ripk3	-0.667473545853087	0.0088997147101632	0.216965466465481	87.9452489877347	180.014412682179	Downregulated
Runx3	-0.654653365620522	0.00900860915596593	0.218617424332303	239.876417247444	484.899273812183	Downregulated
B230307C23Rik	0.783610919513826	0.00902090321932661	0.218617424332303	89.5173790048885	36.4134146458113	Upregulated
Dtx3l	0.657853969548579	0.00902779578085202	0.218617424332303	339.547752551909	169.341333843587	Upregulated
Ncapg2	0.730762247462535	0.00907726501768677	0.219198947155575	99.0222197895014	43.1522716327974	Upregulated
Lrp12	0.735551979974726	0.00909383449308028	0.219198947155575	125.406796273632	52.8917321015463	Upregulated
Guca1a	-0.741756554051335	0.00911228953502437	0.219198947155575	56.1951669371795	133.337695301981	Downregulated
Klrd1	-0.875581228583723	0.00915800286503014	0.219812285102589	27.6884995307247	99.57556756769	Downregulated
Celf4	-0.171915229416312	0.00922805159744863	0.221005737927443	1.64988271551137	21.2215469765598	Downregulated
Ccdc102a	-0.398372320102773	0.00930648024643816	0.222394197185763	15.0957494987264	64.3667005234116	Downregulated
H1fx	0.765849028559378	0.00934054019088072	0.222718626086505	122.868847931417	40.1195925677036	Upregulated
Socs3	-0.653472951023679	0.00938530274185943	0.223296272893299	404.8939456574	821.703629861573	Downregulated
Gm34006	0.0573202636273506	0.00948062861738321	NA	6.29637501599915	0	Upregulated
Spp1	0.671933243032421	0.00955093769850495	0.226740929248568	3588.99898902503	1685.98840501043	Upregulated
Ccl4	0.569259173981418	0.00957256219486231	0.226759191165006	2581.87838582954	1462.41265173645	Upregulated
C1ra	-0.333513714470146	0.00962481988718682	0.227501449203005	9.23663381405338	35.7612700468498	Downregulated
Upk1a	0.093881280340256	0.00965744355543939	NA	9.48343887317752	0.23876525520779	Upregulated
Slc25a22	0.777440848580991	0.00968844262020206	0.228508539282987	80.5275502499593	31.6630670390408	Upregulated
Pid1	-0.641967566440112	0.00983254753869236	0.230778628115229	189.371313634171	382.679360632617	Downregulated
Fam162a	-0.58520763878958	0.00984271585957027	0.230778628115229	326.249536218025	597.92759785646	Downregulated
Stard4	-0.656156340815918	0.00984836599332899	0.230778628115229	16.2734240074249	50.4969614635227	Downregulated
Dusp2	-0.743263086190582	0.00994628667495211	0.232571989283342	96.5327672868247	242.310701640425	Downregulated
Arl11	0.622556776540173	0.00999788754284142	0.233276891101534	217.504927443606	111.713401914011	Upregulated
Cd1d1	-0.303921707553797	0.0102833219011913	0.239423038611676	12.8395550911224	53.9003113566962	Downregulated
Gpi1	-0.558256421848754	0.0103176883642651	0.239709883727894	886.156867365853	1565.85512871529	Downregulated
Cd200r4	0.700531007347623	0.0107457411442121	0.249122480727117	121.479317239081	51.1847848853634	Upregulated
Cd7	-0.27362009366411	0.0107912193301472	0.249644527184447	9.59614044702188	46.2063049557282	Downregulated
Keap1	0.601207011960144	0.010844950061466	0.250354866280935	238.043935207115	125.077138119701	Upregulated
Slurp1	0.686537736128074	0.010949690532142	0.251811992302265	559.107036097583	241.907866835863	Upregulated
Mif	-0.516097953812665	0.0109543890700792	0.251811992302265	2413.70737628265	4081.78408916944	Downregulated
Emb	-0.705833819780299	0.0110407453167928	0.253261653648708	274.459748538877	731.144108911063	Downregulated
Flrt3	0.699328001798187	0.0111161862004209	0.25445535275195	78.7086151736814	33.4128111640485	Upregulated
Slc28a2	0.714229987329248	0.0111958560477262	0.255740636149007	153.658803673578	61.4196152759675	Upregulated
Clec4n	-0.58342138746247	0.0112479170995564	0.256391200468505	1122.56879268294	2090.26042541344	Downregulated
Stxbp3	0.691769729453063	0.0113114936528645	0.257300984283672	208.54219261678	90.8268469426515	Upregulated
Rtn1	-0.15582075370757	0.0113560821766377	0.25777595304088	1.09992181034091	17.935866484367	Downregulated
AA467197	-0.525235211955022	0.0115068828136952	0.260390936037976	524.167727259132	889.363217356274	Downregulated
Exosc5	-0.63143089887531	0.011519179640786	0.260390936037976	84.7581851305564	175.531302674399	Downregulated
Cd302	-0.6642253883544	0.0116259734933058	0.262259771354179	83.2773547758115	187.562188945233	Downregulated
Gsta4	0.247744694949356	0.0116861363716223	0.263071140307762	27.0258370517099	6.66046964843288	Upregulated
Pde7b	0.416012696604604	0.011799323109866	0.264851133319357	43.4119626329792	13.5917801354045	Upregulated
Fam129b	0.605988292383363	0.0118139243686092	0.264851133319357	343.92034586517	173.924097054607	Upregulated
Tspan32	-0.704005068031355	0.0119879111405369	0.268198678664729	21.5825787869275	66.2554683072369	Downregulated
Cyp51	-0.654747986821712	0.0122583535056731	0.27331286661449	44.892792987724	100.502156244739	Downregulated
Cacnb4	0.213048385515868	0.0122667781576263	0.27331286661449	33.2872631922223	7.27342057811781	Upregulated
Gpd2	-0.643543015634087	0.0122959613074365	0.273402837005639	52.7826999323124	114.493079552005	Downregulated
Naaa	-0.438694506281009	0.0124404280600678	0.276050559790035	249.556002409491	753.716522020221	Downregulated
Cd84	0.587119674836406	0.0125598004854337	0.278131793641793	439.170592016836	227.136584989462	Upregulated
Rps11	-0.504029314522817	0.0126317312697819	0.27915612621207	6130.9505092879	10152.638800872	Downregulated
Abcc1	-0.651461968420112	0.0126596378198242	0.27920535905669	35.5998083867485	86.208316515602	Downregulated
Gpr132	-0.665837131194338	0.0127568726310271	0.280780316026635	45.7245078275054	130.06625098168	Downregulated
Picalm	-0.566488482817746	0.0128168737336118	0.281068077889077	379.179886599669	708.910556226107	Downregulated
Mapk13	-0.252027957408004	0.0128216468898172	0.281068077889077	6.8463359211696	33.7549212551947	Downregulated
Map4k4	-0.592594692335151	0.0128587573652284	0.281314424209514	141.806468818953	280.66262227853	Downregulated
Gsap	-0.637497517160311	0.0129421612444074	0.282570520502896	64.0850738817678	142.282472666554	Downregulated
Siglecf	0.0445178803300956	0.0129510297992024	NA	8.08036121679029	0	Upregulated
Pgam2	0.0445178803300956	0.0129510297992024	NA	8.08036121679029	0	Upregulated
Bri3	0.499914853491777	0.0130712575271875	0.284429130875109	2041.46296233585	1237.0226495982	Upregulated
Hvcn1	-0.395895516666564	0.0130796068644858	0.284429130875109	16.8233849125954	49.9980766952701	Downregulated
Axl	0.568859398181851	0.0131245328828424	0.284836419231828	307.473112743872	166.166027880127	Upregulated
Rhov	0.63215647922321	0.0132031537756256	0.285690288378511	117.227280447049	54.2922480494621	Upregulated
Dck	0.627773084876576	0.0132164273939475	0.285690288378511	287.736562961325	112.739732187449	Upregulated
Pik3ap1	0.549363312995295	0.0134555161543496	0.290281403067944	388.022064905267	215.768564643083	Upregulated
Ly96	0.581846174859398	0.0135663853547747	0.291882792728454	186.092950114584	96.9527529999526	Upregulated
Rab3il1	-0.581166387019709	0.0135891386147749	0.291882792728454	99.3253756355478	193.648901333258	Downregulated
Tlr13	0.598166632192856	0.0136102801355032	0.291882792728454	151.536712751254	76.073316114539	Upregulated
P4hb	-0.503044584094906	0.0137210392765684	0.293678858374268	417.459601761296	716.878741525709	Downregulated
Trim12c	0.604314993025888	0.0137999022984854	0.294786518057822	146.149805273394	71.9038438541224	Upregulated
Ggt5	-0.160200579820462	0.0139089402588192	0.29653315183165	2.19984362068182	21.4781516432072	Downregulated
Mlkl	0.57503121549231	0.0139727458970432	0.29731050124961	162.141475346208	83.7601160364105	Upregulated
Syngr2	-0.526114695935326	0.0140440387953996	0.298243816059336	405.564463083799	714.124109778251	Downregulated
Hsp90b1	-0.580796078374267	0.0141650718992758	0.300227732477244	843.201403044919	1675.76878311637	Downregulated
Epsti1	0.614070543687208	0.014227688782531	0.300968210374435	1042.66030431364	445.645545208113	Upregulated
Gng11	0.207727288717735	0.0144780593217932	0.305617480350658	35.1839509668578	8.33894452083308	Upregulated
Tmem38b	0.608177177244537	0.0145036898612103	0.305617480350658	77.5523425764183	34.0578376770643	Upregulated
Selenow	0.524769806568824	0.0145406988337806	0.305804677794384	1735.68390228559	992.381328486414	Upregulated
Tmem171	0.591195419039812	0.0146827746214424	0.308196541426531	253.775253256754	117.760920632759	Upregulated
Srd5a3	0.572923052026003	0.0147250502202173	0.308488383515266	157.360879560441	80.5385867108795	Upregulated
Tor1aip1	0.562437930155842	0.0147910904620235	0.309276012679965	541.750766329819	285.983212299312	Upregulated
Gm13212	0.465686489849026	0.0148518465896037	0.3097550112559	47.3957924544522	16.8703425416517	Upregulated
Slc9a7	0.120263046970566	0.0148709754323167	0.3097550112559	12.2332433990298	1.29717111197739	Upregulated
Pgm1	-0.588987133561986	0.0149736706845774	0.310444588992176	57.9228023510484	123.345145012982	Downregulated
Tnfrsf1b	0.539965073923406	0.0150076745646879	0.310444588992176	303.701139106037	167.427608562376	Upregulated
Pfkp	-0.539087905502321	0.0150163141488526	0.310444588992176	305.520074182314	560.815903642766	Downregulated
Ogfr	0.5681944536559	0.0150182887712576	0.310444588992176	380.202055711652	197.209025903538	Upregulated
AC168977.2	0.0975787668797825	0.0150679559832382	NA	8.98982875492924	0.580875346354015	Upregulated
Klf7	-0.556228986439807	0.015181335340141	0.313219467084162	123.925965918887	236.102805005022	Downregulated
Fbxo32	0.153881009263106	0.0152126776487335	0.313271674383862	16.8233849125954	2.80103189583164	Upregulated
Car4	-0.0612292525875115	0.0153086247611546	0.314651563380027	0	11.767163518241	Downregulated
Ccdc88b	-0.602635977044409	0.0154766977216336	0.316315493637647	50.5614544001951	125.51547496084	Downregulated
Dnajc7	0.586510110037993	0.015531477958251	0.316315493637647	512.68628307081	235.076386338433	Upregulated
Cd300lb	0.543092862916116	0.0155331592527261	0.316315493637647	76.7769785235591	30.3658959270634	Upregulated
Atg12	0.57046558101853	0.015533995030517	0.316315493637647	133.712560638111	65.3075253723514	Upregulated
Adgrg5	-0.283941189084655	0.0155350384992646	0.316315493637647	12.4800484581539	40.2158193176964	Downregulated
Tent4a	0.589029557118267	0.0156228817823811	0.316934625544944	88.0015997746569	39.1039836197589	Upregulated
Rps29	-0.464960650268608	0.0156237431520362	0.316934625544944	6457.74647732514	10351.7509191245	Downregulated
Zfp992	0.577741909941146	0.0156731284469897	0.317344367977876	73.7026162402251	31.4563773671639	Upregulated
Mpp7	-0.553974854534313	0.0158315781797909	0.319956783548079	27.7662522290823	70.3857468983768	Downregulated
Camk1d	-0.575414572515729	0.0158832898988439	0.320206250744985	31.1223684470272	81.048192804626	Downregulated
Rasgef1b	0.571285378847526	0.0159194468244744	0.320206250744985	106.362165828919	51.1740635598695	Upregulated
Nfkbie	-0.548381541183084	0.0159322709144704	0.320206250744985	121.57061690149	233.569010708181	Downregulated
Smagp	-0.307350987498194	0.0160979068657632	0.322938268176094	12.5927500319983	46.6232875390301	Downregulated
Polr2l	-0.55885923663836	0.0162013895493677	0.323889880584779	64.860437934627	166.173145966073	Downregulated
Lrrc8c	-0.58452665907964	0.0162049199887906	0.323889880584779	47.2053381822502	109.400621854089	Downregulated
Hsd17b4	-0.569474255076678	0.0164446552104035	0.328078414867371	39.752690568988	91.3970009635116	Downregulated
Maff	-0.533188270393937	0.0165131280626684	0.328841101511709	24.2760325258576	64.9333396978742	Downregulated
Milr1	0.539131308411887	0.0165448797319399	0.328871073720992	346.710791283176	186.322050913972	Upregulated
Sertad1	0.523666904185842	0.0168535964061561	0.334396265919956	216.574057994032	118.837165900968	Upregulated
Sdf2l1	-0.551743552810745	0.0169854020875159	0.33639758997734	296.162883847033	605.592955127344	Downregulated
Csf1r	-0.554828162358399	0.0170191278880547	0.336452686412398	291.382288061265	614.128044780861	Downregulated
Csf2rb	-0.520591370567733	0.0172403950341102	0.340208376054229	300.358569852143	552.908001090825	Downregulated
Cd69	0.307103338701027	0.0173155647276892	0.341072708848124	254.752455615149	86.2048016692046	Upregulated
Gde1	0.541549128170124	0.0174421317217231	0.342944481392939	227.996988464716	112.88938877861	Upregulated
Kdm6b	-0.526880418470329	0.0175392870340605	0.344191726250497	167.126072368229	315.582985859132	Downregulated
C1rl	-0.314294969431685	0.0175688777769729	0.344191726250497	14.1299311736653	42.4538152786136	Downregulated
Pqlc3	0.548890108502823	0.0176427844861907	0.344739706185089	111.861774880624	53.6187491926636	Upregulated
Bnip3	-0.538746954199986	0.0176602608613165	0.344739706185089	201.773609393968	400.707850627428	Downregulated
Il10rb	0.495950537346712	0.0177175538500939	0.345238284967869	357.527410061768	207.561437301971	Upregulated
Stx3	0.536620522236753	0.017861157008255	0.347413882201712	143.005545239087	72.1354910233845	Upregulated
Zbtb21	0.502913026142048	0.0179261378472	0.348055172879652	70.3465000222802	29.3466837395704	Upregulated
Gm16556	0.129110328649687	0.0180078963267922	0.34901935251553	13.5799702684948	1.8780464583314	Upregulated
Txnip	0.54337035036373	0.0180618995658753	0.349064314394241	435.367198589464	210.704579288949	Upregulated
Nop10	-0.497123417694342	0.0180744237104716	0.349064314394241	213.6901499829	374.718116632658	Downregulated
Ttc1	0.516793692629566	0.0181328309693425	0.349571402712166	195.597790899197	106.05790828118	Upregulated
Ms4a14	0.275191086688937	0.0182447705818626	0.350165852833937	32.1095886835238	10.0423768906185	Upregulated
Gapdh	-0.446131293044647	0.0182533367690291	0.350165852833937	7176.56621291461	11352.4178506837	Downregulated
Sh3kbp1	0.519257675292841	0.0182602812983392	0.350165852833937	183.555001772369	97.9969226848308	Upregulated
Heatr1	-0.542037949783805	0.018456515874733	0.353203003994089	67.934800217961	144.078528546784	Downregulated
Cipc	0.263814283839991	0.0184836300259944	0.353203003994089	42.2770919471515	13.0180228749961	Upregulated
Stx1b	-0.0688064101341672	0.0185531620057941	NA	0	8.70601210936455	Downregulated
Slc4a8	-0.174461239064523	0.0186069252006076	0.354935259133696	4.64649230048778	26.253456747363	Downregulated
Tgm2	-0.469943709843371	0.0187421678201359	0.35688895045243	373.384976649302	620.756438845963	Downregulated
Ido1	-0.0656597262067241	0.0189885052434314	NA	0	9.11227336717262	Downregulated
Gm34643	0.0739301732533696	0.0189968020955969	NA	8.3835170628366	0.342110091146225	Upregulated
Nppb	0.524148851342583	0.0190463469149552	0.361753486254424	105.205893231656	50.7998778853923	Upregulated
H2-Oa	-0.209024716239293	0.0190641725028773	0.361753486254424	8.13671200371247	30.2055180104088	Downregulated
Cnp	0.515355894504029	0.0191261244286522	0.362296778593616	272.662215374034	123.452093088469	Upregulated
Gys1	-0.513739345802586	0.0191926419509478	0.362924514665488	37.0028860431357	82.8300125129646	Downregulated
Gtpbp8	0.518014716002334	0.0192542607556995	0.363457599299862	105.149542444734	49.5739760260225	Upregulated
Gdpd3	0.468376028989126	0.0194533091122051	0.366578561485279	68.4498122476447	28.4165802161245	Upregulated
Ift22	0.505326550076701	0.0196487638633406	0.369621123678377	171.681265006308	92.815356322867	Upregulated
Usb1	0.518718101293759	0.0199677271075695	0.374972533403459	126.160758415056	62.3960305546356	Upregulated
Parp14	0.505748553443442	0.0200310221511784	0.375512592844418	589.280662269551	317.471753642957	Upregulated
Anxa4	0.4692820497709	0.0201029710405461	0.376087512895882	498.164059319406	296.339226937294	Upregulated
Fam72a	0.200006071231569	0.0201308684360713	0.376087512895882	22.8729548694704	5.94417388280951	Upregulated
A430035B10Rik	-0.128240974144233	0.0202125517954631	0.376915419570486	1.09992181034091	15.58028951562	Downregulated
Il18bp	0.505407458628817	0.0202445143961339	0.376915419570486	484.790253217881	230.14799818987	Upregulated
St8sia4	-0.50791091637941	0.020368537259224	0.378576248922295	75.9588106478291	148.443969153583	Downregulated
Xdh	0.468611715151955	0.0204268250211937	0.379011720913719	342.035042123869	149.388397242071	Upregulated
Lfng	-0.504944295322437	0.0205628445497443	0.380752995879639	43.6587676921033	99.6041283046235	Downregulated
Mthfsl	0.5031893462707	0.0205985500616493	0.380752995879639	174.29696604688	92.761926481699	Upregulated
Tlk2	0.502844314463839	0.0206329009643024	0.380752995879639	106.64391976353	50.5682307161302	Upregulated
Camkk2	0.485328500477519	0.0206607438212993	0.380752995879639	133.098393998634	60.0154960885034	Upregulated
Cdc42ep2	-0.502246748798859	0.0209371618856862	0.385099611806547	87.3952880825643	170.724010380063	Downregulated
Ppm1k	0.263566639084221	0.0209835112326342	0.385099611806547	32.7159003756164	10.726597072911	Upregulated
Asb13	0.399238295532375	0.021002857518742	0.385099611806547	57.2950887475204	23.1566265156074	Upregulated
Ddx4	0.131339493697606	0.0211058128211655	0.386335863307294	13.636321055417	2.22015654947763	Upregulated
Rrm1	-0.477603755068316	0.021315435347891	0.389517190819527	37.2496911022598	81.5720350702638	Downregulated
Rab7b	0.482601589041362	0.0213849342241136	0.39013152654159	352.035655957447	195.5091967733	Upregulated
C1galt1c1	0.36055961822549	0.0215905948244232	0.392239835431072	241.32799074337	95.7126149686914	Upregulated
Naa20	0.487121559080307	0.0216064738379584	0.392239835431072	400.080563926863	215.26959148168	Upregulated
Arl4c	-0.488140251236216	0.0216087244939954	0.392239835431072	229.977120954376	427.791580908696	Downregulated
Hist1h1d	-0.416131449997735	0.0216501486778249	0.392336777623318	24.5228375849818	61.8365094661186	Downregulated
Fads1	-0.178667718018954	0.0217061496435404	0.392697113268243	6.24002422907696	25.868549747392	Downregulated
Pparg	0.238093278538401	0.0218952222350271	0.395459719869518	33.6467698251908	10.3524113984338	Upregulated
Slc37a2	0.471756707985966	0.0219704887743788	0.396161068729387	141.017557802042	65.2112986223586	Upregulated
E030030I06Rik	0.275993400833014	0.0220633581845972	0.397176976061467	57.9442042624838	19.678492523429	Upregulated
Bcl2a1b	-0.44609672839355	0.0223504247456501	0.401679616957774	1391.90414869785	2283.69974098047	Downregulated
2410006H16Rik	0.469063024543114	0.0224944299122347	0.403127090701244	954.793604799749	545.174889413731	Upregulated
Dcstamp	-0.0959789851988907	0.0225051176359473	0.403127090701244	1.34672686946505	13.0892921276036	Downregulated
Htr7	-0.267761823798351	0.0225964726400053	0.404097774695359	16.4424763681915	55.8068301588103	Downregulated
Gm30329	0.0390926054105946	0.0226099490627438	NA	6.73363434732524	0	Upregulated
Zfp128	0.0464406563375485	0.0227826835354239	NA	5.14010241873605	0	Upregulated
Msrb2	0.113450251969556	0.0228056899333922	0.406717410541088	14.9830479248821	2.29142580208514	Upregulated
Serpinb8	0.417322573824783	0.0228373116904401	0.406717410541088	61.885230261086	26.7844170989465	Upregulated
Maf	-0.476646216796706	0.0228551768454525	0.406717410541088	333.257069552577	683.758213851187	Downregulated
Pdia6	-0.474902437576461	0.0229337986325836	0.407449661000133	683.289028178212	1258.3436729917	Downregulated
Clec2d	0.475439282668924	0.023191356686609	0.411353378880098	567.923486630312	314.424750012821	Upregulated
Inpp5j	-0.210112966577569	0.0232437601275868	0.411418792787689	10.3929064113165	40.8644490702605	Downregulated
Gm1673	-0.102081128675415	0.0232707217478551	0.411418792787689	0.549960905170455	12.0950374374959	Downregulated
Sfn	0.186233999844986	0.0233427604662037	0.412022458683496	22.8166040825482	5.84082904687107	Upregulated
Grk3	-0.419574655118222	0.0237309716585139	0.418195874948171	33.8721729728795	83.3788122759877	Downregulated
0610010K14Rik	-0.472491247663972	0.0237777252955869	0.418341759124461	120.773850937196	225.304850286353	Downregulated
4930455G09Rik	0.370029500494277	0.0239589017527243	0.420848366328548	52.0422847549399	21.5886145650913	Upregulated
Slc16a3	-0.469012159636784	0.0240973767978003	0.42259802890723	321.919746727635	603.262424049133	Downregulated
Gm13012	0.132781421006258	0.0245596706110098	0.429817002735848	16.9360864864398	3.07187273437035	Upregulated
Uck2	-0.469441778824369	0.0245880783318033	0.429817002735848	115.993255151428	227.842159429592	Downregulated
Mir100hg	0.403524676482309	0.0249128382137438	0.434795007862017	74.9366415358458	32.9673562369638	Upregulated
Slc9a9	-0.188818430786642	0.0250032254420782	0.435673189473905	6.54318007512328	27.2690656953078	Downregulated
4930430E12Rik	0.198593806350726	0.0251715708307225	0.437904783427913	27.4067455961138	7.79014475780999	Upregulated
Agpat5	-0.451687461616133	0.0256895165098407	0.446201458484821	113.948916927461	202.889477033754	Downregulated
Tmem176a	-0.445978766214269	0.0258061807572065	0.447512924040042	185.373936848647	320.57209872111	Downregulated
Galk1	-0.453308738383899	0.0259520041338116	0.449325065202124	93.0853514064708	176.824870546828	Downregulated
Nlrp3	-0.452674258422387	0.0259942354024516	0.449340733753349	122.064227019738	220.618653846244	Downregulated
Ifitm2	-0.426331506638211	0.0261475149529478	0.451272904894289	2734.88511428195	5651.54426024735	Downregulated
LTO1	0.420731162469379	0.0262786869301278	0.45281800791011	83.4328601725267	39.2215646275886	Upregulated
Mettl1	-0.412069263618316	0.0264723945229413	0.454727350881427	35.6561591736706	78.0297499114236	Downregulated
P2rx7	0.393943044359908	0.0264731364947984	0.454727350881427	104.677334237921	46.6553631223611	Upregulated
Eno1	-0.420910684419812	0.0270064415328229	0.462942904519275	847.525500518642	1375.73770282223	Downregulated
Esd	0.406812335373368	0.0270658697012957	0.462942904519275	1845.66686221706	1189.06290888477	Upregulated
Casp6	-0.28387059510876	0.0271138238542902	0.462942904519275	35.6347572622352	101.845639111938	Downregulated
Rnf135	0.35066744065211	0.0271233484522281	0.462942904519275	54.3762318609015	22.9891305130071	Upregulated
Pkmyt1	-0.142043731982596	0.0271643128008183	0.462942904519275	2.99660958497641	17.8645972317594	Downregulated
Gdi2	-0.430419393037356	0.0275759724181949	0.469179177239303	485.654754002432	823.350029150643	Downregulated
Stap1	0.441114783148055	0.0276165431282217	0.469179177239303	182.64553423423	100.876341919216	Upregulated
Gm4316	0.0380843037349281	0.0277059641624897	NA	5.49960905170455	0	Upregulated
Ptafr	0.435710684003423	0.027768252538237	0.4710206081876	371.812846632148	216.114277973778	Upregulated
Hic1	-0.0922879207813748	0.0278690632559015	0.471994275360462	0.549960905170455	11.8954658515647	Downregulated
Slu7	0.440264007658881	0.028008003933917	0.473118143111588	159.941631725526	86.6823321796202	Upregulated
Samd8	0.391963922826516	0.0280224486493022	0.473118143111588	70.9528117143728	32.586052476541	Upregulated
Ankle2	0.386679115329043	0.0281973798712163	0.475152701402246	96.4200657129803	44.6418962447603	Upregulated
App	-0.42051084541946	0.028230354557698	0.475152701402246	324.980562046918	534.430452929381	Downregulated
Il21r	-0.407752121258198	0.0284183351226889	0.477577369071091	45.8586113127852	101.328914932246	Downregulated
Parp10	0.433847415102207	0.0286968945490499	0.481095721018696	147.743337201983	77.2849818020175	Upregulated
Tmem140	0.433651143570454	0.0287161889948619	0.481095721018696	122.141979718096	64.6945744426664	Upregulated
Cd81	-0.428833078746499	0.0288958603402334	0.483361060737474	426.993699404728	754.813679580513	Downregulated
Apof	0.0720248112824015	0.0290606399279897	0.484136296280543	10.9992181034091	0.92298543750024	Upregulated
Prpf31	-0.418139259591899	0.0290620600930195	0.484136296280543	93.2758056786728	167.972805085851	Downregulated
Erh	-0.43203240499336	0.0290757841875466	0.484136296280543	106.721672461888	193.584750166596	Downregulated
Bcl2l14	-0.127788376370048	0.0292811614455532	0.48681050213685	2.44664867980596	15.8511303541587	Downregulated
Ntpcr	-0.409156765939398	0.0297547849928693	0.493280246417848	82.8051465689987	167.455992513008	Downregulated
Pak1	-0.42436296372124	0.0297794792743138	0.493280246417848	74.2525771453955	137.927664992097	Downregulated
Cbll1	0.372663693992765	0.0298064123881657	0.493280246417848	71.7495776786674	32.8568933150797	Upregulated
Gm26797	0.0752126739754396	0.0299362647957194	NA	8.43986784975879	0.68422018229245	Upregulated
Apoe	-0.401510719474747	0.0299611587936417	0.49508765891074	3932.54332158699	7920.63683556466	Downregulated
Ppt1	-0.424316881903535	0.0300894206994542	0.496452611935001	301.098985029515	533.051468025604	Downregulated
Cd163	-0.0571709381887158	0.0301727482863056	NA	0	7.93268326302502	Downregulated
Il1a	-0.345674247903583	0.0302640778335194	0.497870214805891	29.9660958497641	69.6016967265434	Downregulated
Lgals8	0.425414328460308	0.0302669191563224	0.497870214805891	293.040025724161	169.996993288946	Upregulated
Gng12	0.425975916972131	0.0304909597783529	0.500797893761377	320.953928402574	176.753689687372	Upregulated
Tubb5	-0.412627073612766	0.0305983913680499	0.501801356039678	950.428866433872	1575.16679688209	Downregulated
Cxcl2	-0.408281523532781	0.0306443576207437	0.501801356039678	1874.35043693167	3582.19243032868	Downregulated
Rhou	0.416884859189364	0.0307640820108661	0.50282126756804	135.263288743829	71.3372046796597	Upregulated
Fcgr3	-0.404945214626198	0.0307991321806599	0.50282126756804	1473.39319141144	2374.43378762638	Downregulated
Sap30	0.415852873335982	0.0308568658020298	0.503008548523943	381.943238089572	201.004312489477	Upregulated
Azi2	0.422917629439879	0.0310388730606858	0.505218064055144	182.355925352235	101.236291421801	Upregulated
Gbp4	-0.408831921970756	0.0311161860536636	0.505719418477554	210.86259275869	405.201947140155	Downregulated
Ddt	-0.410667145127883	0.0311957143794079	0.506255227533287	299.118852539855	496.445511486656	Downregulated
Themis2	0.419917350312972	0.0312763015902015	0.506806597899048	362.815162929835	207.846602705552	Upregulated
Mafk	0.376905672561533	0.0313286120815308	0.506898808277507	82.8828992673563	39.3106732916357	Upregulated
Mpp1	0.421018070825007	0.0313936852747975	0.507196939068162	292.715467966679	166.255136544175	Upregulated
Slc15a3	0.406387566784173	0.0317166074308694	0.511653816907779	912.776864875773	558.085964213241	Upregulated
Shisa5	0.41353548944812	0.0318497818809421	0.51304100502442	1086.29414100836	645.456119814702	Upregulated
Krt5	0.0737884335788262	0.0318530640511583	NA	7.64310188546419	0.47753051041558	Upregulated
Mogs	-0.393800651917823	0.0319873217336138	0.514494303564472	47.0926366084059	94.5508642759833	Downregulated
Scimp	0.393668338842331	0.0321447486906758	0.516262706814946	922.096943404851	588.783337299107	Upregulated
Sirpb1b	0.288526799492395	0.0324005587012273	0.518375691963217	122.380929829836	51.6124004010085	Upregulated
Prkcb	-0.196901214879975	0.0324266841939012	0.518375691963217	12.8959058780446	47.3288619791596	Downregulated
Retreg3	0.376722987146434	0.0324570639706206	0.518375691963217	88.0579505615791	42.9634213723601	Upregulated
0610012G03Rik	-0.398515457239173	0.0324670142763681	0.518375691963217	311.88065493262	501.470214778363	Downregulated
4930599N23Rik	0.160466062553956	0.0327498248364171	0.522124406812848	24.0292274667335	6.69966331770947	Upregulated
Chd3	-0.385909178346562	0.0328844180786739	0.523502602883486	49.2361294421655	97.4694771796448	Downregulated
Gm9530	0.168281871917234	0.0331187705981623	0.526108762786821	25.206901975432	6.89923490364067	Upregulated
Amz1	-0.248246470696767	0.0331454573484397	0.526108762786821	16.6892814273156	49.4635131041384	Downregulated
Dab2	-0.397511044081477	0.0331932871582598	0.526108762786821	666.982818226017	1080.74178196583	Downregulated
Calhm6	-0.276601165615469	0.0333842671358804	0.528365555412558	238.331381158393	581.253665626945	Downregulated
Scd2	-0.390090086293292	0.0336047177547718	0.53107534069665	88.7634168634647	163.407792893121	Downregulated
Creld1	-0.168117512999189	0.033726323560366	0.53107534069665	5.99321916995283	23.7375018619614	Downregulated
Krt14	0.354625822711233	0.0337682959197848	0.53107534069665	208.501551724626	99.5506100703048	Upregulated
Snx30	0.358311355001938	0.0337890575289636	0.53107534069665	78.2927577537907	37.3292819973659	Upregulated
Pdgfc	0.150837147998106	0.0337996997849795	0.53107534069665	25.7005120936803	6.42170439322509	Upregulated
Dgkh	-0.244446093401987	0.0338588724822877	0.531237403318779	16.6329306403934	46.4736309478694	Downregulated
Ttyh3	-0.30837379559622	0.0340798679750847	0.533343707214738	31.975485198244	77.9050508176481	Downregulated
Cfp	-0.378336474933469	0.0340912238125856	0.533343707214738	499.296767074517	989.61571023401	Downregulated
Gask1b	0.081903134608777	0.0344706976238955	0.538505596644562	26.934537389301	3.38190724218566	Upregulated
Cd209g	-0.0542129876917403	0.0345384623900566	NA	0	7.69391800781722	Downregulated
Slco3a1	-0.383932372734279	0.0345655670483144	0.538938928268329	79.1808233804942	159.502043385297	Downregulated
Spire1	-0.134395325623271	0.0345975693857531	0.538938928268329	4.34333645444146	20.1310655364593	Downregulated
Dpys	0.220077575630926	0.0347780023219693	0.540731531735979	49.5606871996472	17.6650256458282	Upregulated
Lilr4b	0.381133949444861	0.0348232889899324	0.540731531735979	968.068256291481	627.356272174132	Upregulated
Cabp4	-0.115907205940953	0.0348618416027703	0.540731531735979	1.64988271551137	15.1669101718662	Downregulated
Eml3	-0.251548005808893	0.0350103773533497	0.542261870317622	16.082969735223	43.3447251327829	Downregulated
Bank1	-0.0885505618185081	0.0350790366822225	NA	0.549960905170455	10.5911766536416	Downregulated
Coro2a	0.400838766074514	0.0351611449543206	0.543822374236598	224.611615387951	130.105444650956	Upregulated
Spcs3	-0.372451217610379	0.0353761642523321	0.546370786811942	61.3916201428377	125.56530156246	Downregulated
Nceh1	0.397552950329141	0.0354312543661188	0.546445430812496	181.636912086298	103.014507890592	Upregulated
Kmo	-0.238444119058366	0.0357082141693956	0.549936845132916	16.1393205221452	47.6246603150836	Downregulated
Pf4	-0.354550660519497	0.0358913109247923	0.551396079581412	2177.74056524428	4434.63815395463	Downregulated
Ahnak2	0.363995550560454	0.035904389252611	0.551396079581412	134.833884359887	67.7094140963206	Upregulated
Clybl	-0.179235857063503	0.036201989362672	0.555182271283967	7.88990694458833	26.7772990130009	Downregulated
B3gnt2	0.385193514127037	0.0364893509817121	0.558801004541064	160.512994542132	87.4128641171349	Upregulated
Dapk1	-0.191384305588046	0.0368989313365636	0.564278594124411	8.98982875492924	29.3466837395704	Downregulated
Nubp2	0.389953331997529	0.0371029102122338	0.565825955280947	176.327757306796	102.54769870567	Upregulated
Mgarp	-0.213765550425941	0.0371041944371669	0.565825955280947	12.5363992450761	37.0406017473876	Downregulated
Mmp25	-0.161818543718626	0.0374690088956972	0.570588982805204	8.79937448272729	37.703467671843	Downregulated
Vcpip1	0.372622121280285	0.0376939335345945	0.572771251051725	140.897001280814	74.7868663280555	Upregulated
Impa2	-0.349620148415815	0.0377176690658544	0.572771251051725	91.5831191402906	190.22068233585	Downregulated
B2m	0.383858255750815	0.0377804744098008	0.572924823232585	12246.0784008637	7894.98047674413	Upregulated
Gm11496	0.0388463064826621	0.037807012754696	NA	4.5901415135656	0	Upregulated
Plxnb3	0.0388463064826621	0.037807012754696	NA	4.5901415135656	0	Upregulated
Siglecg	0.133154645073042	0.0379558983263967	0.57478340181464	21.6389295738497	5.43456778906301	Upregulated
Plp2	0.383649045186405	0.0382607748705414	0.578594443904586	192.544830527298	111.242989489541	Upregulated
Phb	-0.369592938125725	0.0383365480754648	0.578935121145179	60.6726068769007	113.210144611919	Downregulated
Ptp4a3	-0.221472469731302	0.0384686110780376	0.580123728504165	13.9394769014633	41.5450660130047	Downregulated
Icam1	-0.355265427928473	0.0385723909201094	0.580883111460318	112.312581176001	225.073291510242	Downregulated
Atp6v1c1	0.381328556736053	0.0387360186369778	0.581951744120761	287.626024318198	167.616458822814	Upregulated
Gsn	-0.363953697331559	0.0387820665930922	0.581951744120761	664.952026966102	1019.31549056967	Downregulated
Gm11131	0.181467111104016	0.0388369673979207	0.581951744120761	27.272642110834	8.80935694530299	Upregulated
Cxcl16	-0.376007432286813	0.0389096146670922	0.581951744120761	752.475726517278	1215.53017338995	Downregulated
Manf	-0.380112815157929	0.0390075293867284	0.581951744120761	831.45607774747	1358.8244749786	Downregulated
Ifi205	0.349546046425239	0.0390417069067072	0.581951744120761	669.623450263975	343.785758317434	Upregulated
Pax5	0.0893590823808612	0.0390470814212327	0.581951744120761	12.4236976712317	1.63928120312361	Upregulated
Coq2	0.353945271138552	0.0390752815571907	0.581951744120761	123.939512882938	64.4558091874587	Upregulated
Olfr1369-ps1	0.184719991313441	0.0391250551781731	0.581951744120761	32.165939470446	10.9724804140644	Upregulated
Snta1	-0.123258927573055	0.0391956970172245	0.582206029601477	2.99660958497641	16.6636528697748	Downregulated
Plekhm2	0.369890721672649	0.0392987315547921	0.582940120320948	122.085628931174	66.0558967213057	Upregulated
Cacul1	0.342851304876346	0.0397061615934973	0.587455114489375	109.133372266207	55.058458809856	Upregulated
Fyn	-0.287451318902245	0.0397111661132797	0.587455114489375	30.3256024827326	72.1675666067155	Downregulated
Spry2	0.191538588241794	0.0398643915286237	0.588914715223968	30.7628618140587	10.7657907421876	Upregulated
Gm17749	0.09899978227095	0.0399181592127347	0.588914715223968	11.6832824938593	1.77470162239297	Upregulated
Gm32089	0.137928255177941	0.0400693333521422	0.590158114824904	16.6329306403934	4.20154784374746	Upregulated
Dennd1b	0.371756514374479	0.0402108191786191	0.590158114824904	155.689594933494	87.1669807759814	Upregulated
Tnks1bp1	0.23733386598698	0.0402139786122151	0.590158114824904	42.0866376749496	16.7028465390514	Upregulated
Zranb3	0.139016486448448	0.0402195496261615	0.590158114824904	31.3342246306646	8.02891001301778	Upregulated
Ppp1r2	0.362007976344512	0.0404670835444537	0.592990026117042	334.378393274354	181.945888981679	Upregulated
Nrg2	-0.0544599142976694	0.0405503506391097	NA	0	6.66046964843288	Downregulated
Smim40	0.192984248552459	0.0407511015252843	0.596348219225325	58.3736086464259	20.9685455494607	Upregulated
Rpl10	-0.362551294288366	0.0409099762162844	0.59786850994578	3736.12087401991	5858.53554352846	Downregulated
Rsrp1	0.37111278003742	0.0410031571166223	0.598113778295081	828.918129405255	520.828039861633	Upregulated
Clcn5	-0.287590871117437	0.0410367772103496	0.598113778295081	26.6663304187414	58.6862493931951	Downregulated
Itm2b	0.366110572950737	0.0411320825979536	0.598700313370214	6694.40794001182	4311.00848316976	Upregulated
Bzw2	-0.297420365296021	0.0412741904288195	0.599656238207234	41.7834818289032	84.5939928098637	Downregulated
Dock4	-0.333386906936331	0.0413585898076319	0.599656238207234	72.9407991514173	149.691313663941	Downregulated
Tnfaip8	-0.369917770070266	0.0413632096620459	0.599656238207234	276.541198569047	451.179854593566	Downregulated
Ly6c2	0.0565333033347807	0.0415191355909103	0.600421733020323	9763.87260368647	898.632442186855	Upregulated
C1qb	-0.371049699631634	0.0415264548175557	0.600421733020323	4078.24175118525	7126.63905892209	Downregulated
Irf1	-0.347478058259317	0.0416133374138618	0.600878907969349	281.010783561384	533.643153090602	Downregulated
Slc12a7	-0.219018642915421	0.0416884107236644	0.601084827690975	14.4330870197116	38.7297979452817	Downregulated
Clic5	-0.106797951231545	0.0417689854054721	0.601084827690975	4.5901415135656	20.7868133749691	Downregulated
Mtus1	0.213135000459941	0.0417934452068773	0.601084827690975	35.768860747515	13.8697390598888	Upregulated
Enpp2	-0.112763004257205	0.0418614976691244	0.601268248555336	2.44664867980596	14.5147655729047	Downregulated
Gm40932	0.033054512418037	0.0419051688154323	NA	5.38690747786019	0	Upregulated
Letm2	0.215027167303064	0.0419403975992753	0.601606785088285	32.9627054347406	12.7079883671808	Upregulated
Dctpp1	-0.366955326298451	0.042005174444235	0.60174211031906	134.791080537016	231.755027023361	Downregulated
Hs3st3b1	-0.131520027724412	0.0421010520170374	0.60232202444901	3.84972633619319	21.7311530703063	Downregulated
Endog	-0.283239282576752	0.0421716047617749	0.60253857894189	26.6663304187414	58.5187533905948	Downregulated
Cp	-0.184635165785745	0.0424940100278065	0.606206357440376	9.29298460097556	31.1213853619634	Downregulated
Gm9733	-0.187686496350123	0.0425398188841172	0.606206357440376	21.6952803607719	69.4378039634913	Downregulated
Dcp2	0.36452401092764	0.0426746619570598	0.607331936464806	144.084065137992	82.8050550155793	Upregulated
Serpinb9b	0.181312934839746	0.0428435745204877	0.608938804916684	31.9968871096794	10.7978663255185	Upregulated
Src	0.187382178817493	0.0429622258761316	0.609294341607122	53.5445170211202	18.5488174140519	Upregulated
Lilra6	0.227045736319394	0.0430121519437808	0.609294341607122	51.661376210536	21.1039659687301	Upregulated
Sprr2a3	0.131717680459378	0.0430367014029495	0.609294341607122	16.082969735223	4.06612742447811	Upregulated
Ovol2	-0.0514100980837838	0.0431590340664324	NA	0	6.90635298958634	Downregulated
Nup93	-0.282008219156808	0.0436709517999684	0.617113458385387	29.3597841576715	62.2106951405958	Downregulated
Crip2	0.347127167277361	0.0439269612694594	0.617113458385387	251.744461996838	137.717372080672	Upregulated
Sema4a	-0.194949498818995	0.04395815165028	0.617113458385387	52.9867011685657	151.576478208218	Downregulated
Tmem256	-0.356440243387476	0.0439629311359939	0.617113458385387	403.879631492801	629.063307783465	Downregulated
Tubb6	-0.359287395738919	0.0439824030926502	0.617113458385387	172.365329396758	288.203280455639	Downregulated
Serpina3f	-0.200156458610899	0.0439848181798105	0.617113458385387	16.6329306403934	46.8727741197318	Downregulated
Tnni2	0.289469331785686	0.0439862899152649	0.617113458385387	61.166216995149	28.8620351432091	Upregulated
Plpp3	0.141873863720673	0.044167782688272	0.618861212847399	31.0874195715405	8.57770977604087	Upregulated
Gmds	-0.207421873245559	0.04425623083131	0.619302442508152	13.636321055417	38.337772859365	Downregulated
Ccdc173	0.113130802013946	0.0445181582554193	0.622167011196881	15.3425545578506	3.38190724218566	Upregulated
Mrpl30	0.354102231076683	0.0447051907679879	0.623978869345741	856.614483883364	559.878505247073	Upregulated
5033421B08Rik	0.0907317970584982	0.0448171185808134	0.624739141447672	9.78659471922384	1.50386078385426	Upregulated
E130215H24Rik	-0.0522126920633574	0.0450616941390115	NA	0	6.4929736458326	Downregulated
Lcp1	-0.348284230687463	0.0451463725406995	0.628523058431531	1248.2123761376	1891.99396597779	Downregulated
Hacd4	0.354341344054583	0.045589171095586	0.633508358020214	231.873808729012	135.147987354103	Upregulated
Laptm4a	0.351777277363339	0.0456609053024233	0.633508358020214	676.705207210935	441.226674760145	Upregulated
Pkdcc	-0.194401882915812	0.0456953136879688	0.633508358020214	11.9864383399057	34.1683005989485	Downregulated
Pnp2	0.194488303024202	0.045737520559723	0.633508358020214	41.4589240714215	15.3272880885208	Upregulated
Ap2a2	-0.352111432126172	0.045798386111602	0.633544341210494	163.748554238849	289.158429869621	Downregulated
Abracl	-0.34861655575768	0.045998448495192	0.63550334242468	745.415371481755	1159.84830750437	Downregulated
Cd2	0.106933995994105	0.0461097342676481	0.636232412045861	14.4894378066338	3.11106640364695	Upregulated
Ftl1-ps1	0.353673122147819	0.0464621195715025	0.639107292838358	245.348932371046	146.280845684822	Upregulated
Gm19434	-0.0478280576563379	0.046470998504472	NA	0	7.21638749740164	Downregulated
Rpl3	-0.346327944864803	0.0465582969002947	0.639107292838358	4324.37879779772	6574.90467896043	Downregulated
Wwp1	-0.266396173061058	0.0466125960262765	0.639107292838358	30.3256024827326	70.4142192421595	Downregulated
Ctsd	0.350998786813907	0.0466301699989544	0.639107292838358	2935.27511239598	1893.79660958506	Upregulated
Hpgd	-0.118440701634332	0.0467129565264908	0.639107292838358	2.99660958497641	15.7157099348893	Downregulated
Zfp930	0.123504012244703	0.0467620600225383	0.639107292838358	21.1103705801147	4.94991919270175	Upregulated
C4b	0.217690770657074	0.0467643279781515	0.639107292838358	114.928282216574	47.3823802134783	Upregulated
Lat2	0.3526879754836	0.0467883201599681	0.639107292838358	679.49212354299	421.042090989367	Upregulated
Slc35e4	0.297900075728429	0.046885908915755	0.639532375318988	122.297485114811	60.4859085129733	Upregulated
Tmem173	-0.34953395848398	0.0469370767501658	0.639532375318988	173.47879817115	300.287773353942	Downregulated
Hsd3b7	-0.316308355319879	0.0471231961035048	0.640974798634277	61.4693728411953	116.175157663954	Downregulated
Cnfn	0.16868849100834	0.0471960404890532	0.640974798634277	84.6882873795828	29.0971971588687	Upregulated
C130050O18Rik	-0.280263801206361	0.0472197934062408	0.640974798634277	44.0182743250719	97.5015527629757	Downregulated
Gk	-0.29949580503446	0.0473571799154933	0.64164069818583	39.2590804507397	80.7773519660873	Downregulated
Hist1h1e	-0.342847764915622	0.0473927511229798	0.64164069818583	170.179032740128	301.449347260349	Downregulated
Dynlt1a	-0.165991952803992	0.0474458862633502	0.64164069818583	8.43986784975879	26.9447950156011	Downregulated
Misp	0.0692137242083359	0.0474909779204106	NA	6.54318007512328	0.580875346354015	Upregulated
Bmp2k	-0.315475385612414	0.0476055888026122	0.643000704410935	72.3908382462468	144.06780722129	Downregulated
Rpl37a	-0.335839210360327	0.048038218301985	0.648039140939805	4455.43205679691	6567.02279462368	Downregulated
Gm47507	0.0827388618905007	0.0481637226100053	NA	8.68667290888292	1.16175069270803	Upregulated
Zfp36l1	-0.340787002100185	0.0484037098047551	0.651879421769709	405.140750716525	702.182155385162	Downregulated
Tmsb4x	-0.33090524921931	0.0484925162638894	0.651879421769709	25464.5525717712	45198.4789718164	Downregulated
Rmi2	-0.177802021797463	0.0485027547329803	0.651879421769709	9.84294550614602	31.7984874583101	Downregulated
Gm35154	0.213914821324327	0.0486062221104495	0.652463522230762	35.4093541145465	14.4826899895738	Upregulated
Plec	0.34720044436543	0.0486897742536732	0.652779180592094	741.151950656388	461.439642481555	Upregulated
Nudt2	-0.311634787516102	0.0488699290296718	0.654383991049545	53.0295049914365	99.4579865598603	Downregulated
Ccl17	-0.170350365614718	0.0489298431641019	0.654383991049545	11.7959840677037	40.1944650598594	Downregulated
Tusc1	0.17458806344205	0.0490230876692073	0.65482559241682	32.793653073974	11.2362031666575	Upregulated
Fxyd2	-0.108516379153464	0.0492131843276344	0.655057484125079	2.99660958497641	16.6137378750043	Downregulated
mt-Co1	-0.335036306069847	0.0492574839486976	0.655057484125079	12122.7108201772	19040.2332255965	Downregulated
Zxdc	0.235506929408325	0.0493070792472473	0.655057484125079	48.3266619040265	20.9043943827989	Upregulated
Spata13	-0.161236826201292	0.049317413400079	0.655057484125079	8.49621863668097	30.9075776041408	Downregulated
Map11	-0.320443579773162	0.049341679343184	0.655057484125079	59.0790749483115	109.60019344002	Downregulated
Atp1a3	0.315019578648384	0.0494420083036889	0.65547226688899	88.0015997746569	47.3467013905992	Upregulated
Hspb8	0.202057568197786	0.0494934913194022	0.65547226688899	73.0613556726457	28.5128069661172	Upregulated
P2rx1	0.0615981714450034	0.0495159336719637	NA	6.8463359211696	0.47753051041558	Upregulated
Igfbp2	0.0645171395947287	0.0497567443464315	NA	6.78998513424742	0.47753051041558	Upregulated
Rpn1	-0.343935866507209	0.0498258993589865	0.659071780693747	210.17852836824	344.676579778452	Downregulated
Tacstd2	-0.143462656729732	0.0499253897490222	0.659425605545278	5.99321916995283	22.2799528333294	Downregulated
Pcyt2	-0.264401414200522	0.0500191494086244	0.659425605545278	27.8226030160045	61.7581221275654	Downregulated
Zup1	0.302385503732902	0.0500345925296472	0.659425605545278	213.435489976392	112.155341994698	Upregulated
Nmral1	0.175227280132296	0.0500974477868816	0.659454660758793	104.817129739868	38.6406892812346	Upregulated
Prcp	-0.333100430682665	0.0501648409233642	0.659543307569213	126.083005716698	225.771747864425	Downregulated
Clec5a	-0.341330853511279	0.0503185181669496	0.66024132660528	127.451134497599	211.834254398326	Downregulated
Trem1	-0.248196484043144	0.0503393782540032	0.66024132660528	37.7218993090727	87.5517993828017	Downregulated
Itga8	-0.0773204924510898	0.0503960230038147	NA	0.549960905170455	9.32608112499516	Downregulated
Iglc3	0.132422716321573	0.0504582737694418	0.661003386379687	45.9577659225782	13.0964102135493	Upregulated
Fam129a	-0.272040952128427	0.0505653413760537	0.661108549795508	40.1685479888787	87.6765868697279	Downregulated
Rpl35	-0.329409406503214	0.0506305800941942	0.661108549795508	1851.46962711481	2718.95368112088	Downregulated
Rap2b	0.344037814340612	0.0506487098298223	0.661108549795508	258.371086786986	158.94252229678	Upregulated
AI506816	-0.307568332511566	0.0507771314664607	0.661990108435045	55.3420501859627	106.770600807255	Downregulated
Zfand5	0.33875604861667	0.0509180018677563	0.662075812679353	519.443482260287	339.031719077964	Upregulated
1700012B09Rik	0.228232433173156	0.0509527901754563	0.662075812679353	238.722307580898	104.582519841108	Upregulated
Irf9	0.339003846823342	0.0510079868386847	0.662075812679353	198.742050933504	117.803717541584	Upregulated
Uqcr11	-0.33385070093457	0.0510280585823884	0.662075812679353	531.789427233161	799.819305353709	Downregulated
Glipr1	0.339821471652943	0.0510881639692796	0.662075812679353	192.826584461909	117.108776033797	Upregulated
Dmac1	-0.338886786294571	0.0512924245833204	0.663931586302907	155.386439087447	259.92932713788	Downregulated
Casp3	0.329998712926917	0.0514624337308399	0.665340121231179	217.137565863254	125.804066817668	Upregulated
Gpr83	0.0315211072369596	0.0515894734158652	NA	4.39968724136364	0	Upregulated
Cox5a	-0.332284687259917	0.0517477015845392	0.668233680912939	1544.46303056109	2315.54445180086	Downregulated
Fcrlb	-0.184617856085098	0.0518788618971098	0.669132699178262	13.8831261145412	37.8673604348951	Downregulated
Rnf25	0.248175562656792	0.0521657862967864	0.671462447106284	55.6666079434444	25.6547419895694	Upregulated
Zfp366	-0.10020297476615	0.0521830008097866	0.671462447106284	2.19984362068182	16.282349109352	Downregulated
Anxa8	0.195200730133534	0.0522598685323904	0.671536870742938	84.6319365926606	33.3807355807176	Upregulated
Idi1	-0.271131297275076	0.05231230842631	0.671536870742938	35.768860747515	76.8608811327698	Downregulated
Gm16287	0.078179734082281	0.0523286123536266	NA	8.93347796800706	1.16175069270803	Upregulated
Ltbp1	0.223860485666985	0.0524059637670088	0.671945806649394	42.3897935209959	18.3100521588441	Upregulated
Ctnnbip1	-0.31942014433364	0.0525659621234095	0.673203423048093	67.5189427980703	120.594028111921	Downregulated
Crtc3	-0.330643692565938	0.0528198142691122	0.67565863593889	136.116405495046	235.101343835818	Downregulated
Creb3l1	0.150597076370982	0.0530960882469137	0.677976476689754	30.0438485481217	9.53277079687203	Upregulated
Foxred1	0.256255331789498	0.0531257204211966	0.677976476689754	53.389011624405	25.6868175729003	Upregulated
Etv5	-0.249746279409684	0.053452874163244	0.681351818026907	30.9533160862607	62.9840239869353	Downregulated
1110038F14Rik	-0.324480943252469	0.0535777488325941	0.681619488241821	146.967973149124	248.711051775813	Downregulated
Snx6	-0.333428917647974	0.0535992515816019	0.681619488241821	397.865010411413	623.83173803358	Downregulated
Akr1b10	-0.251875241564924	0.0536836696878891	0.681859422453586	26.4195253596173	56.9828170234097	Downregulated
Palld	-0.111536902418007	0.0537835741891907	0.681859422453586	2.74980452585228	17.0841502994742	Downregulated
Gpr160	0.181105551766947	0.0538148116778214	0.681859422453586	36.9251333447781	14.2760003176969	Upregulated
Pdrg1	0.315410629598654	0.0538689638450869	0.681859422453586	152.432633325342	86.3758125182023	Upregulated
Fcf1	0.33357757466095	0.0540057312761123	0.682636980471422	327.470014549595	208.865726499895	Upregulated
Ankrd37	-0.30028411086677	0.0540773919428467	0.682636980471422	88.4738079814698	168.94930875767	Downregulated
Xist	-0.323750719865259	0.0541187415769673	0.682636980471422	1014.94903671625	1495.97195821786	Downregulated
Abhd14a	-0.201847041088317	0.0542434200814785	0.683416809439068	17.7328524507343	45.8962704479129	Downregulated
Pbrm1	-0.328875819576599	0.0543675356969167	0.683633145603062	143.096844901495	239.099805247237	Downregulated
Il4i1	-0.137826188595839	0.0543863396437642	0.683633145603062	7.14949176721592	30.1021731744704	Downregulated
Srebf2	-0.317578234363959	0.0545804883352989	0.684586364119189	77.4182390911385	138.380238005128	Downregulated
Rps4x	-0.320827738791361	0.0545880969089797	0.684586364119189	5247.38657489595	7629.03709988161	Downregulated
Rragd	0.0550583685961247	0.0549787845080468	NA	8.63032212196074	0.68422018229245	Upregulated
Mocos	0.207663986655483	0.0549904888311719	0.68883823163748	39.9431448411899	16.6315772864439	Upregulated
Bid	0.29971071561398	0.0551024933998376	0.689446962872767	94.6011306367024	51.9224349088238	Upregulated
Cd22	0.165098107464377	0.0552394985070606	0.690366743985368	27.1599405369897	9.63611563281047	Upregulated
Ap2s1	-0.323884315850468	0.055339285025235	0.690819800320758	667.82808002985	1005.01795920784	Downregulated
C1s1	-0.128474419708171	0.055448051529247	0.691383789309062	4.64649230048778	19.942215276022	Downregulated
Gm41611	-0.0903813987499851	0.0558384740056551	0.695454441997122	1.8966877746355	11.8491540963424	Downregulated
S100a11	-0.316605301256175	0.0559437094298043	0.695967909187943	2349.26199899243	3633.16957409715	Downregulated
Alox5	-0.0485611154032598	0.0559948394232362	NA	0	5.94417388280951	Downregulated
Cfb	0.256221801334552	0.0561112927563821	0.697254955588734	1023.60212690488	505.764739705158	Upregulated
Chpt1	0.276320420699719	0.056369802089546	0.69966764625529	119.102566310249	62.3639549713047	Upregulated
Cmtm4	0.267612488209178	0.0564439234733723	0.699788802652197	118.997719683788	59.8480000859031	Upregulated
Smpdl3a	0.262972078367848	0.0568935775057809	0.704560214373982	326.748838352941	166.11259803896	Upregulated
Fchsd2	-0.222987932436633	0.0571148188194407	0.706118861359197	21.2794229408812	49.9339255286083	Downregulated
Metrnl	0.325913853302975	0.0572231114604513	0.706118861359197	885.698206123092	568.830400697591	Upregulated
Cetn3	-0.322568475656969	0.0572929577718992	0.706118861359197	150.73994678696	249.060191559754	Downregulated
Cox15	0.193948901085344	0.0573094754271482	0.706118861359197	35.049847481578	14.3151939869735	Upregulated
Ly6d	0.280202012258977	0.0573441510696377	0.706118861359197	160.231240607521	84.2518827187174	Upregulated
Gm43303	0.0494693501568945	0.0576423716554521	NA	5.93686838303065	0.23876525520779	Upregulated
Alas2	-0.0471241153427591	0.0578385533791194	NA	0	6.00832504947135	Downregulated
Itgal	-0.193704690058822	0.057869998783474	0.711787892276825	91.6180680157773	226.987016791452	Downregulated
Plet1	-0.2677686115304	0.0579794909730031	0.711810011679339	45.0054945615684	90.7198988671648	Downregulated
Bcl11a	-0.135080593723625	0.0580027288097024	0.711810011679339	9.34933538789774	37.0477198333333	Downregulated
Rps25	-0.312829111829245	0.0582795204737785	0.714400480396159	3251.0225697148	4704.93143023443	Downregulated
Bola2	-0.320030058585805	0.0583647426015652	0.714530656653289	276.908560149399	430.254194346081	Downregulated
Rad51b	-0.072872880246167	0.0584184094359179	NA	0.549960905170455	8.84855061457958	Downregulated
B3gnt7	-0.0926680089809433	0.0584215721295662	0.714530656653289	1.64988271551137	13.6380918906267	Downregulated
Shf	0.153006369691443	0.0585749598072468	0.715093898769861	41.3676244090126	13.9338902265507	Upregulated
Cd47	0.322493255757339	0.0585991597354866	0.715093898769861	1298.95426693189	819.618982124516	Upregulated
Gm15133	0.0831732828056529	0.058859247569035	NA	8.98982875492924	1.50386078385426	Upregulated
Enho	0.0343357084496739	0.058900549054052	NA	3.54657049014687	0	Upregulated
Cldn4	0.0343357084496739	0.058900549054052	NA	3.54657049014687	0	Upregulated
0610043K17Rik	0.0343357084496739	0.058900549054052	NA	3.54657049014687	0	Upregulated
Aknaos	0.0343357084496739	0.058900549054052	NA	3.54657049014687	0	Upregulated
Cyb5a	-0.315466847345683	0.0590587948264293	0.719833615470037	216.179602485577	345.692188726397	Downregulated
Plk2	0.24997460330263	0.0591199686024779	0.719833615470037	320.942544369239	159.092178887941	Upregulated
Ap1b1	-0.315051149743321	0.0593109091936458	0.72091880178366	100.368946658966	167.612855583266	Downregulated
Ythdf1	0.306045180486514	0.0593417021609837	0.72091880178366	117.361383932328	68.3544406093365	Upregulated
Abhd14b	0.16291015056572	0.0595451862215321	0.722583493065534	26.6099796318192	9.56484638020295	Upregulated
1700025G04Rik	-0.199389581365258	0.0597514676739169	0.724278381291526	18.0360082967807	46.2633380364443	Downregulated
Grina	0.3177423015351	0.0602593505922954	0.729621290634775	801.371588307194	531.201893911055	Upregulated
Mfsd11	0.287403843031381	0.0605622176014874	0.732472738577277	104.599581539564	56.9685808515183	Upregulated
Aars	0.297897632335078	0.0607023936588642	0.732673863087952	189.456921279913	107.928836653565	Upregulated
mt-Atp8	-0.311895152922449	0.0607136163563179	0.732673863087952	140.00893565411	224.617115257663	Downregulated
Prkg2	0.258265004304542	0.0608269719066501	0.733228010577613	150.938256006546	77.113882559869	Upregulated
Gm11808	-0.306318409077379	0.0610312245709901	0.734875420554126	102.244232522167	175.834219096269	Downregulated
Bcl2	-0.215924936266413	0.0614108599514077	0.738628628596964	22.8729548694704	50.9852132994322	Downregulated
Gm7072	0.255568799215384	0.0615059660658564	0.738955103905035	64.2191773670476	32.7535484791413	Upregulated
Socs6	0.279332601537229	0.0616677170000374	0.740080669913253	81.4020689126115	44.649014330706	Upregulated
Arl5c	-0.218971390439182	0.0619157693857563	0.741717551972113	78.9126164099347	176.753689687372	Downregulated
Cib2	-0.130244342061107	0.0619405442095722	0.741717551972113	5.19645320565824	20.7048227968677	Downregulated
Dcdc2c	0.0422913541730545	0.0621402896401613	NA	6.73363434732524	0.23876525520779	Upregulated
Gstt3	-0.16726764414295	0.0622117761264419	0.744145920597143	15.173502197084	36.7305672395723	Downregulated
Kansl1l	0.186193702021694	0.0623512084922984	0.744508863564469	32.6595495886942	13.4563597161351	Upregulated
Siglech	-0.126387893164653	0.0623790650884973	0.744508863564469	7.69945267238638	31.9231865520856	Downregulated
Ldlr	-0.294755854399745	0.0624605446533257	0.744663927648696	122.592786013473	217.660847273306	Downregulated
Azin1	0.306997674297131	0.0625724099892943	0.744681622648062	207.965137783506	127.062044260369	Upregulated
Higd1a	-0.305570323881659	0.0625990069990186	0.744681622648062	574.291922328001	846.884444580275	Downregulated
Cryl1	-0.168058838175077	0.0627102278064208	0.744903941348948	11.1896723756111	31.8447992135324	Downregulated
Bbs4	0.131565112510004	0.0627551658567559	0.744903941348948	18.4732676281068	5.60206379166328	Upregulated
Chmp4b	0.311561392651615	0.0628232239691884	0.744903941348948	1177.49635160425	740.142316116803	Upregulated
Pla2g2e	0.0472722532638367	0.0633008991760603	NA	5.93686838303065	0.342110091146225	Upregulated
Cysltr2	0.120494672529383	0.0637668379154067	0.754755056564082	24.1069801650911	6.62127597915628	Upregulated
Hivep3	-0.26234948687197	0.0639442161299663	0.754755056564082	41.8961834027476	78.6106252577776	Downregulated
Hscb	0.259665310446587	0.0639564133118806	0.754755056564082	106.327216953433	55.5431074062172	Upregulated
Pdp1	0.123241420879029	0.0639770254967458	0.754755056564082	17.9233067229363	5.05326402864019	Upregulated
Rpl36a	-0.304030114341846	0.0640011185645253	0.754755056564082	1574.96337742125	2287.06354363177	Downregulated
Rgs3	0.254674023073823	0.0643120260372172	0.75548947391877	71.1218640751393	37.5502078411341	Upregulated
Tceanc	0.0947752845245027	0.0643163092221141	0.75548947391877	10.8865165295647	2.32350138541606	Upregulated
Fam53c	0.243279261415125	0.0643484510679593	0.75548947391877	59.8758409126061	30.1912818385174	Upregulated
Trip6	0.250012183145197	0.0643582556217575	0.75548947391877	73.0399537612103	37.2330552473731	Upregulated
Atf3	0.309256850304575	0.0644822716940132	0.75548947391877	710.2685323211	461.186552661305	Upregulated
Mier1	0.306270911852971	0.0645176916140282	0.75548947391877	219.965123087463	137.090184979096	Upregulated
Tent5c	0.261292897514141	0.0645921181651738	0.75548947391877	101.490270380743	53.6721790338315	Upregulated
Kcnq1ot1	-0.290230649356522	0.0646391653661843	0.75548947391877	75.9024598609069	129.791806903593	Downregulated
Cd40	-0.298268323690811	0.0646887427773728	0.75548947391877	158.079892826378	265.89142882528	Downregulated
Trafd1	0.295539601082219	0.0650620207355643	0.759033638903209	582.885132643759	346.811319296582	Upregulated
Trib3	0.212501964959716	0.0652233355922544	0.759921851235533	76.1143160445443	34.9095538619571	Upregulated
1700017B05Rik	0.266363579847663	0.0652779370048734	0.759921851235533	157.537786868591	85.3031704895414	Upregulated
Nrp1	-0.271477498064168	0.0655372441847446	0.761972740686636	50.0892461933823	91.0976877811902	Downregulated
Lsm4	-0.304876386388815	0.0656109879777146	0.761972740686636	365.29106846846	553.642047874737	Downregulated
Ranbp2	-0.304835153781977	0.0656643482041182	0.761972740686636	198.023037667567	313.505367814869	Downregulated
Anpep	0.217243552751069	0.0658226041186009	0.762994855630648	179.353623750591	84.9218667291185	Upregulated
Gm20513	-0.0453583509028912	0.0658885873154253	NA	0	5.6341393749942	Downregulated
Kif1a	-0.0917080597488516	0.0660482590230893	0.764795229348296	1.64988271551137	12.6367191145733	Downregulated
Acadl	0.296722648213701	0.0662063223695706	0.765384483158621	385.454859704232	234.028701807157	Upregulated
Eya4	0.0556300827026343	0.0662703107840811	NA	6.8463359211696	0.68422018229245	Upregulated
Btc	0.132327135072362	0.0663983133896277	0.765384483158621	39.1677807883307	12.5404923645805	Upregulated
Aqp1	0.229461345627935	0.0664066418777093	0.765384483158621	90.79420812338	44.4494427447748	Upregulated
Cryba4	0.125109175492026	0.0664182475725098	0.765384483158621	37.8909516698392	12.0950374374959	Upregulated
Lgmn	0.305373237573203	0.0664511130416388	0.765384483158621	3517.13022098037	2369.31944531172	Upregulated
Ly6k	0.0690580364881446	0.066910359111792	NA	8.49621863668097	1.26509552864646	Upregulated
Uba7	0.266397565038284	0.0672380637334774	0.773540406312	157.621231583616	87.8832765416048	Upregulated
Armc3	0.136878642401619	0.0673015013677138	0.773540406312	21.0326178817571	7.20926941145597	Upregulated
Apoc1	-0.112540356864407	0.0674923499066414	0.774914805211101	4.09653139531733	17.7541343098753	Downregulated
Emilin1	-0.232760632797901	0.0676727576401591	0.776166554663977	29.9660958497641	61.0347082759964	Downregulated
Ercc1	0.25336541949367	0.0678848649982078	0.77754398023158	121.747524209641	64.3916580207968	Upregulated
Lair1	-0.301084437444494	0.0679358761353813	0.77754398023158	195.957297532165	302.361788158657	Downregulated
Rhoc	0.25786699541919	0.0681440144722521	0.778580052419685	256.849615540087	138.71162677078	Upregulated
Tnrc6a	0.294076040784736	0.0681696137131923	0.778580052419685	191.085402083989	117.190766611899	Upregulated
Katnbl1	0.250856704902454	0.0684490341294275	0.780154534564779	101.187114534696	53.2516816041321	Upregulated
A930037H05Rik	0.190180218686605	0.0686128012436141	0.780154534564779	36.2624708657633	16.1219711926974	Upregulated
Rgs14	0.236968575693141	0.0686762228669026	0.780154534564779	90.7300023890738	47.2754321379917	Upregulated
Idua	0.197996450517514	0.0687029827299587	0.780154534564779	41.8398326158254	18.7163134166522	Upregulated
March5	0.30015240291829	0.0687811016578561	0.780154534564779	407.686554006123	261.116035327973	Upregulated
Bbc3	0.209767463586194	0.0688107967673138	0.780154534564779	60.6512049654653	29.0616067291403	Upregulated
Gm20342	-0.0681943826116416	0.0688927007695764	NA	0.549960905170455	8.29975085155649	Downregulated
Tent5b	0.0953154329533571	0.0689362864054803	0.780154534564779	13.2768144224485	3.00772156770851	Upregulated
Zfp703	-0.295434621259366	0.0689621753981601	0.780154534564779	137.31548191518	216.602441416537	Downregulated
Tusc2	0.257009726626165	0.0689976481917219	0.780154534564779	77.7427968486202	42.0867476900821	Upregulated
Gphn	-0.136568930793722	0.0690249850318511	0.780154534564779	7.33994603941788	22.2407591640529	Downregulated
Soat2	0.151347658288935	0.0691195434517223	0.780412041485541	27.1599405369897	10.0815705598951	Upregulated
Cox7b	-0.296325815376338	0.0692461546713804	0.780585025558594	884.514839597726	1288.46034751751	Downregulated
Pgp	-0.297783528861431	0.0692784465799727	0.780585025558594	202.578230305646	310.404934343566	Downregulated
Rps6	-0.295571799405101	0.0694825964181986	0.781480443836655	3818.36900151184	5432.81833099708	Downregulated
Sqle	-0.238239873181401	0.0695016636797614	0.781480443836655	36.4529251379652	70.1149060598381	Downregulated
Ivl	0.0567398603811448	0.0697107035385322	NA	6.54318007512328	0.68422018229245	Upregulated
Micos13	-0.30346136319973	0.0698669349701234	0.784776016456769	369.323394129471	553.652769200231	Downregulated
Ppan	-0.274853317809058	0.0699613988715096	0.784918430791032	64.4659824261717	110.576608718688	Downregulated
Ero1l	-0.294917636310689	0.0700239931819462	0.784918430791032	259.39325589897	415.486338952926	Downregulated
Atxn7l1	0.27679208629437	0.0702160770205103	0.786260973680751	119.808032612134	69.2239962056688	Upregulated
Clta	-0.294222825082984	0.0703402935283529	0.786299607834378	1743.32131215439	2564.76124125142	Downregulated
Slc2a1	-0.296620311852728	0.0703992846705978	0.786299607834378	271.062991428778	407.546537603955	Downregulated
Ifi30	-0.28922212747777	0.070436477331986	0.786299607834378	2182.01320717226	3533.61228790665	Downregulated
Slc25a1	-0.267952178995009	0.0705975347272842	0.787289225733089	56.1388161502573	101.075913505147	Downregulated
Psd3	-0.1268082704728	0.0706983382687315	0.787605565569587	7.58675109854201	22.2086835807219	Downregulated
Sla2	-0.0603184421084219	0.0708066245098227	NA	1.34672686946505	9.43654404687927	Downregulated
Thbd	0.182104705429844	0.0709666682325075	0.789785653727793	36.7560809840116	15.844012268213	Upregulated
Alox15	-0.0353277695388853	0.0710619888678873	NA	0	7.64048816664928	Downregulated
Plscr2	0.135275103510328	0.0711481217518309	0.789993636593552	26.8004339040212	8.8806261979105	Upregulated
Sqor	-0.237072129918973	0.071185908393663	0.789993636593552	44.8150402893664	90.9373098645356	Downregulated
Pira2	0.284003636347246	0.071203326024251	0.789993636593552	195.80179213545	118.306205549384	Upregulated
9430069I07Rik	0.0280708056843833	0.0717878154449735	NA	3.84972633619319	0	Upregulated
Hcar2	-0.275764047247327	0.0718124574615858	0.794023520119525	100.234843173687	170.613547458179	Downregulated
Cd36	0.175808862108509	0.0718203945749407	0.794023520119525	77.8983022453354	32.9744743229095	Upregulated
Igfbp6	0.285011352888818	0.0718337457898227	0.794023520119525	383.391282499547	232.938220367057	Upregulated
Calm3	-0.291613622201782	0.0719437144503691	0.794023520119525	599.040163060672	875.365175963062	Downregulated
AC149090.1	-0.284960876138102	0.0720015712592495	0.794023520119525	158.863111826621	252.235409130063	Downregulated
Rpa2	-0.204186646235858	0.0720870634995506	0.794023520119525	23.479266561563	52.9238076848772	Downregulated
Rps28	-0.290480937775916	0.0720878147819714	0.794023520119525	3986.39099445415	5650.93913454882	Downregulated
Uqcrh	-0.290938550931789	0.0721664810191732	0.794023520119525	1108.44239059523	1615.95663863965	Downregulated
F13a1	-0.187382502963538	0.0722237893312067	0.794023520119525	216.367893827062	484.81710644778	Downregulated
Stxbp1	-0.145028557299432	0.0726573690449663	0.797701213390159	11.1333215886889	29.4999435702793	Downregulated
Cadm1	-0.189747708961297	0.0727050402344935	0.797701213390159	39.7740924804234	80.8557393046404	Downregulated
Runx2	-0.199624727305497	0.0730348002421324	0.799707506282194	22.0198381182536	46.2811774478839	Downregulated
Abhd12	0.288190501597964	0.0730349998839528	0.799707506282194	170.637693982889	107.020087387956	Upregulated
Eml4	-0.259720898886939	0.0731731016561298	0.800413616003118	55.2293486121183	97.2735088332618	Downregulated
Pnpt1	0.233713109941264	0.0732585341982486	0.800542756118148	64.8818398460624	34.4391414374872	Upregulated
Fn1	-0.0337987206218684	0.0734556748383027	0.801891116984804	18.6986707757955	299.061694708271	Downregulated
Plgrkt	-0.292011051530279	0.0736700161266606	0.803221281897852	435.932869389403	646.885196499551	Downregulated
Tomm70a	0.281378678160824	0.0737252680340344	0.803221281897852	198.854752507349	122.012383471277	Upregulated
Daglb	0.264263096870539	0.074175118493975	0.806691750442518	104.90273738561	59.9442268358959	Upregulated
Aopep	0.284998688518291	0.0741921963066788	0.806691750442518	235.068727533574	146.979302039005	Upregulated
Id1	0.246226030180525	0.0743108103046125	0.80690091437054	155.230933690732	86.0265843411104	Upregulated
Pxdc1	-0.11337979763923	0.0743598561757823	0.80690091437054	8.98982875492924	31.6665818854382	Downregulated
Htt	-0.26545334021681	0.0744528982639844	0.807105047681258	67.2721377389462	117.112379273345	Downregulated
Plau	0.186177641775823	0.0745829373209277	0.807519896769726	80.6481067711877	36.1496918932183	Upregulated
Rabepk	0.249896583012866	0.0747050412779825	0.807519896769726	77.1150832450922	43.0418087109133	Upregulated
Gadd45b	0.288960058835123	0.0748331787671176	0.807519896769726	552.583095003178	369.20876474459	Upregulated
Ehd4	0.287849333955713	0.0748438332084604	0.807519896769726	502.759892849639	322.143625518024	Upregulated
Fnip1	0.268658573944916	0.0749121893192077	0.807519896769726	144.789531439878	84.7009408853503	Upregulated
Tmem86a	0.28110091546959	0.0749367769558221	0.807519896769726	179.571171950896	111.146762739548	Upregulated
Hgsnat	-0.244516515539908	0.0754124720444129	0.811608565117768	46.1054163719093	87.4770152837967	Downregulated
Rab22a	0.283686492466674	0.0754654887642843	0.811608565117768	169.537772172548	106.574632460872	Upregulated
Pdp2	-0.08902718985848	0.075737556342	0.813729693781192	2.44664867980596	12.4621050260274	Downregulated
Il3ra	0.262367114489404	0.0759479758616035	0.815184937357566	130.97630307631	76.5437285390089	Upregulated
H2afz	-0.282348031311895	0.076129981139034	0.815219321112253	1731.04526493249	2552.57358030347	Downregulated
Dnajc3	-0.273615232837873	0.0761748238127614	0.815219321112253	170.348085100894	286.482097067564	Downregulated
Il18	0.198502674064373	0.076176108732645	0.815219321112253	323.899879217296	156.761559416579	Upregulated
Lmo7	0.20526862714153	0.0762848478699925	0.815580286027953	63.9937742193588	30.7400816015405	Upregulated
B930036N10Rik	-0.233649583549649	0.0765315258465985	0.81741383156195	77.0801343696054	138.850562036447	Downregulated
Ctsl	0.254382112235478	0.0767161632971223	0.818554331526692	5915.87970773126	3420.37163790848	Upregulated
Lamp2	0.282262973051671	0.0767888731865378	0.818554331526692	864.714084080873	547.519745056984	Upregulated
Myh10	-0.0650060905744159	0.0768744496575998	NA	0.549960905170455	7.95764076041026	Downregulated
Rps3a1	-0.285468025887715	0.0769712599913768	0.819646229587217	5743.42501420708	8155.27141197483	Downregulated
Urm1	0.25662552358752	0.0770762480263415	0.819646229587217	128.459756645531	73.6998997343524	Upregulated
Atpif1	-0.28533194661245	0.0771598370479698	0.819646229587217	662.025315132099	978.579078653283	Downregulated
Plekhf2	0.27713366296528	0.0771928390598096	0.819646229587217	168.36009766385	104.101474484295	Upregulated
Plet1os	-0.0650030605372465	0.0774095402851827	NA	0.549960905170455	7.92556517707934	Downregulated
Nr4a3	-0.113201015587544	0.0774143268781306	0.820340128989167	4.89329735961192	17.1162258828051	Downregulated
Atp6v0e2	-0.0805533400583744	0.0774714074767345	0.820340128989167	1.8966877746355	10.5199074010341	Downregulated
Sft2d2	0.262996162491789	0.0775339107621654	0.820340128989167	110.895956555563	64.9725333671508	Upregulated
Cd300e	0.0748755321476422	0.0775599790858883	0.820340128989167	12.289594185952	2.14888729687011	Upregulated
Cenps	-0.105461664879991	0.0776818290604331	0.820830444484051	4.39968724136364	20.7119408828133	Downregulated
Dennd2a	0.0663035366894628	0.0776968364564769	NA	7.39629682634006	1.0584058567696	Upregulated
Id3	0.245630027951968	0.0779325400545448	0.821863956312812	96.3073641391359	54.2708937916251	Upregulated
Fam214b	0.250716957236463	0.0779990758491386	0.821863956312812	87.2825865087199	49.502706773415	Upregulated
P4ha2	-0.0811377231919526	0.0780064014453069	0.821863956312812	1.64988271551137	12.6830308697956	Downregulated
C730034F03Rik	0.173327110493596	0.0781381729673427	0.822017810476572	39.8867940542677	17.1091077968595	Upregulated
Abcc5	0.253200700114923	0.0781805050813427	0.822017810476572	95.9692594176028	54.6130038827713	Upregulated
Iffo2	0.229077670467583	0.0782888502632211	0.822017810476572	61.8288794741638	33.0635829869566	Upregulated
Cox18	0.240699045910849	0.0783774822043461	0.822017810476572	79.3363287772094	43.4872636379979	Upregulated
Hsph1	0.280805386443606	0.0784451558543972	0.822017810476572	326.525598135969	208.976189421779	Upregulated
Il12rb1	-0.183937331824378	0.0784746148509778	0.822017810476572	23.0634091416724	47.6424997265231	Downregulated
Slamf6	-0.188481641103821	0.0786642314102244	0.823210960657718	21.0326178817571	48.430064744754	Downregulated
Oit3	0.063848573690992	0.0789008137377014	NA	6.78998513424742	0.92298543750024	Upregulated
Gm9920	-0.0424120599966879	0.0790658245436314	NA	0	5.22787811718614	Downregulated
Rhcg	0.00943732958968333	0.0790802413228749	0.826768715291941	35.7474588360796	0	Upregulated
Phlpp2	0.12607907087485	0.0793936293292139	0.829247773003404	22.2666431773778	7.30549616144873	Upregulated
Aldoa	-0.279040359778729	0.0796321925744503	0.830017149418101	2835.76281157418	4006.18839195847	Downregulated
Tmem104	0.253843858162347	0.0796413971089038	0.830017149418101	98.5849604581753	57.1040012707877	Upregulated
Vipas39	0.261795952502961	0.079696303135519	0.830017149418101	117.192331571562	69.7299990598671	Upregulated
Tlr9	0.0881573447163963	0.0798208639852525	0.830518903456125	10.9428673164869	2.56226664062385	Upregulated
Pilrb1	-0.232927368233128	0.0799043418834243	0.83059264751288	57.6545953804889	110.904482637943	Downregulated
Gm14286	0.0953797810351188	0.0800897980566458	0.831247997840749	12.4800484581539	3.03979715103943	Upregulated
Csf1	0.20460149847155	0.080120288948506	0.831247997840749	84.0042229891326	41.5129904296738	Upregulated
Aim2	0.258706941832705	0.0802452175012986	0.831750476541106	128.212951586406	75.2465574270315	Upregulated
Tespa1	0.0984015300323382	0.0807409193609098	0.834093765305044	14.2426327475097	3.85943775260124	Upregulated
Lpp	-0.272105048253921	0.0807495726691258	0.834093765305044	116.945526512438	184.47968327852	Downregulated
Pmf1	0.267143764493515	0.0807964781900161	0.834093765305044	130.335042508731	79.9077963697549	Upregulated
Trmt10a	-0.147248195323062	0.0808100045998846	0.834093765305044	10.0897505652702	27.6753269531159	Downregulated
Cltc	-0.278723873785236	0.0808548541002039	0.834093765305044	351.92864640027	534.312871921551	Downregulated
Birc3	-0.230954928994983	0.081006270873742	0.834863680767959	67.8006967326812	130.080487153571	Downregulated
Pygl	-0.209245903984052	0.0812800106398688	0.835160200450363	70.3600469863315	144.131958387951	Downregulated
Ube2r2	0.278910577708191	0.081323858677099	0.835160200450363	254.373710001462	167.352736070221	Upregulated
Osbpl8	0.27740434915591	0.0813544052868683	0.835160200450363	231.275351984303	147.357090953031	Upregulated
Mbnl1	-0.272805183127528	0.0813680625742054	0.835160200450363	276.632498231456	440.125560387702	Downregulated
Fam217b	-0.143281369671838	0.0814190943141161	0.835160200450363	9.29298460097556	27.2619476093621	Downregulated
Vopp1	-0.142420057669601	0.0817651099183865	0.837318348352717	11.9300875529835	29.0295311458094	Downregulated
Pmm1	-0.226819920497847	0.0817835083188251	0.837318348352717	44.5332863547555	79.416029687448	Downregulated
Lmnb1	-0.23736706427093	0.081975678231199	0.838496283544522	100.516597108298	184.390486221322	Downregulated
Cd68	0.276896045157927	0.0822809694925492	0.838788025252342	2299.19711441669	1516.55541998105	Upregulated
Eps8	0.276492173675713	0.0823274000656049	0.838788025252342	326.955002519911	217.831858122304	Upregulated
Itprip	0.250763171354339	0.0823354752162343	0.838788025252342	99.7626349668739	57.9307599582951	Upregulated
Syncrip	-0.27050739266686	0.0823646854247585	0.838788025252342	131.322262745227	204.87798641397	Downregulated
H2-T23	0.267033461073599	0.0823899209941599	0.838788025252342	1901.15007406021	1179.3485826997	Upregulated
Eif1ax	-0.27626775463131	0.0828032479451936	0.84106325258228	298.244333877203	440.531733252359	Downregulated
Pgap2	0.262383420888616	0.0829575038199298	0.84106325258228	235.229924946956	145.471926408754	Upregulated
Pla2g7	-0.277011432634759	0.0830559355285786	0.84106325258228	476.517274798172	706.177278736485	Downregulated
Plpp1	-0.102165092245718	0.0830979119874825	0.84106325258228	3.54657049014687	14.8960693333275	Downregulated
Tcirg1	0.274932880028245	0.0831038508891637	0.84106325258228	536.162020546422	347.278128481504	Upregulated
Ctu1	0.125377879343887	0.0831978667748016	0.84106325258228	19.0232285332772	6.52504922916352	Upregulated
Itgb7	0.277977806207289	0.083247985390814	0.84106325258228	602.833538609943	412.503663275754	Upregulated
Celsr2	0.0262760753607496	0.0832853240895029	NA	4.04018060839514	0	Upregulated
Obscn	0.0262760753607496	0.0832853240895029	NA	4.04018060839514	0	Upregulated
Gm40770	0.0262760753607496	0.0832853240895029	NA	4.04018060839514	0	Upregulated
Olfr110	0.0262760753607496	0.0832853240895029	NA	4.04018060839514	0	Upregulated
St8sia5	0.0262760753607496	0.0832853240895029	NA	4.04018060839514	0	Upregulated
Prtn3	0.142563193925423	0.0833018771205754	0.84106325258228	64.4795293902231	25.8935072447772	Upregulated
Retreg1	-0.223821600245342	0.0833095854898478	0.84106325258228	48.6084158386374	94.1659572760123	Downregulated
Sbsn	0.189726269601861	0.0834260285354905	0.841069454794423	73.6676673647383	35.084167950503	Upregulated
Mdn1	-0.189991670138913	0.0835804023771499	0.841069454794423	22.5697990234241	46.3274892031062	Downregulated
Stam2	0.25008805690312	0.0835923874814162	0.841069454794423	119.223122831477	69.5482668853754	Upregulated
Lbp	0.0968399517016672	0.0836196156196792	0.841069454794423	14.7925936526801	3.99485817187059	Upregulated
Plvap	-0.0620498416946672	0.0837622328799765	NA	0.549960905170455	7.75095108853339	Downregulated
Rgs10	-0.274731874911858	0.0838392685944467	0.841900759207036	385.744468586227	583.117033947631	Downregulated
Bst1	-0.222497402919633	0.0838571251927914	0.841900759207036	211.707854562523	396.346190046479	Downregulated
Rragc	0.261438685436591	0.084130811902749	0.843140149281762	201.993320524989	123.555437924407	Upregulated
Cks2	0.273156632242053	0.0841356628318506	0.843140149281762	433.134569024012	284.967514958216	Upregulated
Ddx3x	-0.263805845871563	0.0843380965491823	0.844390537549962	154.702374696997	253.304536312326	Downregulated
D1Ertd622e	0.247842849951468	0.0845513943556039	0.844943521528885	138.732106535619	79.7830972759795	Upregulated
Lipa	0.217261707436973	0.0845818206001406	0.844943521528885	227.433480595494	121.014525541621	Upregulated
Zc3hav1	0.272592184753391	0.0846264595737106	0.844943521528885	233.73554762816	152.513699817609	Upregulated
Mdfic	0.270526190330725	0.0847214790048799	0.845116184605558	230.816690741541	148.704177059779	Upregulated
Dnase1l1	0.243606454584612	0.0848527839466197	0.845650155684322	106.193113468153	61.1843648671571	Upregulated
Xrn2	0.269465280017162	0.0851921395504652	0.847152379022759	312.288657405127	201.488961085838	Upregulated
Ugt1a7c	-0.0614918479732625	0.0852078271928888	NA	0.549960905170455	7.75806917447907	Downregulated
Cebpg	0.274230180240489	0.0852349071876327	0.847152379022759	216.539109118545	137.154336145758	Upregulated
D930030I03Rik	-0.147013338998428	0.0852372576704587	0.847152379022759	11.4928282216574	32.322329723948	Downregulated
Gm14010	0.0679418443819117	0.08535553507096	NA	7.09314098029374	1.16175069270803	Upregulated
Ssr4	-0.271896387354088	0.0854429837733695	0.8484215183268	1051.32420915586	1494.45008123627	Downregulated
Gpr85	-0.0813488940959598	0.0857363597563867	0.850557882875176	1.64988271551137	11.745809260404	Downregulated
Abhd16a	-0.242853119293508	0.0858314269834519	0.850724799991862	62.1883861071323	110.020690869719	Downregulated
Itpr1	0.183050123358602	0.0859891578932666	0.851511943327402	84.6026797338412	41.4025275077897	Upregulated
Pbk	-0.133808870956017	0.0861604209379642	0.851794075326255	10.3365556243943	27.9924795468768	Downregulated
Clec9a	-0.0971939255297642	0.0861746403375806	0.851794075326255	3.29976543102273	16.5282324505055	Downregulated
Ms4a6c	0.254417995849075	0.0863162906457279	0.851794075326255	3381.89243261368	2049.92412899357	Upregulated
Atox1	-0.27014258516298	0.0864222953321918	0.851794075326255	1484.77901007592	2255.91764273817	Downregulated
Rgcc	-0.221349226153626	0.0865108658997448	0.851794075326255	61.5257236281175	112.782440703123	Downregulated
Ctbs	0.238327849274098	0.0865193127191782	0.851794075326255	86.5985221182697	50.2581962083149	Upregulated
Plekhg2	-0.164282999065473	0.0865660308319242	0.851794075326255	14.7362428657579	35.7363125494646	Downregulated
Zfp983	0.101068797797094	0.0868194894043495	0.853515649451621	15.173502197084	4.20154784374746	Upregulated
Metrn	-0.185382207750235	0.0869015507897753	0.853550642942391	20.9762670948349	44.5385514088219	Downregulated
Tns4	-0.105250335142851	0.0871002054755422	0.854729723949071	4.9496481465341	21.3248918124983	Downregulated
Ccnj	0.0850486192019577	0.087534150411563	0.858213541411114	10.9428673164869	2.66561147656229	Upregulated
A3galt2	0.0291774653352864	0.0877321039426482	NA	3.24341464410055	0	Upregulated
A630023A22Rik	0.0291774653352864	0.0877321039426482	NA	3.24341464410055	0	Upregulated
Gda	-0.235639977893731	0.0877354429016114	0.859412135738037	255.119817195502	448.172221419008	Downregulated
Suv39h1	-0.128976983903629	0.0878664780545027	0.859920986396587	8.68667290888292	22.9891305130071	Downregulated
Hmox2	0.238364222183639	0.088094160105703	0.860637604052093	569.790917546128	333.066190937318	Upregulated
Casp8	0.26599965082311	0.0880980091336319	0.860637604052093	434.8814434186	282.266313051926	Upregulated
Atp5k	-0.269402467451628	0.0882574782562042	0.861421509048212	524.103521524826	763.277676767725	Downregulated
Endod1	0.232787458394846	0.0884152302950372	0.862187263675283	105.050387834941	60.6213289322427	Upregulated
Tnfrsf9	-0.212816994580401	0.0886609013854679	0.863106151371909	70.2123965370004	130.055441263035	Downregulated
Brd2	0.268725859095093	0.0886682213816263	0.863106151371909	512.470897801222	341.904108619554	Upregulated
Tmem248	0.258785752561617	0.0888608662375063	0.863797636176653	165.822149321635	104.400787666616	Upregulated
Gpr65	-0.238108118232877	0.0889530277911185	0.863797636176653	103.26640163415	181.86038355718	Downregulated
Sod3	0.204881940874612	0.0890143839185566	0.863797636176653	67.2935396503816	34.8774782786262	Upregulated
Mon1a	0.17034875346465	0.0890570357908606	0.863797636176653	34.8030424224539	15.986550773428	Upregulated
Zfp316	0.0999161027357411	0.0893001338283517	0.865052446689607	15.7234631022545	4.51158235156277	Upregulated
Trim14	0.162517428126901	0.0893455253961583	0.865052446689607	31.0660176601051	14.0051594791582	Upregulated
Nubp1	-0.261941384830057	0.0897470862010454	0.867795511388081	144.958583800644	221.787522624898	Downregulated
Gatad2a	0.260215707513976	0.0897884622745876	0.867795511388081	191.09894904804	122.393687231699	Upregulated
S1pr2	0.242506244511611	0.0900159515553923	0.86922152865167	103.859166362191	61.5835080390195	Upregulated
Tmem45b	0.0292260523144514	0.0901957055540295	NA	2.99660958497641	0	Upregulated
Mpo	0.0292260523144514	0.0901957055540295	NA	2.99660958497641	0	Upregulated
Gm10125	0.0292260523144514	0.0901957055540295	NA	2.99660958497641	0	Upregulated
Hsd17b12	-0.260134743744841	0.0902362067556618	0.869966168527091	161.175657021147	245.97759749989	Downregulated
Mospd3	-0.20199513695497	0.090318711993644	0.869966168527091	31.6723293521977	63.9462030937122	Downregulated
Gm26759	-0.104318585916464	0.0903331007327403	0.869966168527091	4.09653139531733	15.9544751900971	Downregulated
Atf4	0.265822517257639	0.0907526196999945	0.873232950440744	755.831842735223	505.383082372132	Upregulated
Fgd4	0.249273181852594	0.0908760657116199	0.873647623768738	101.884725889198	60.2792188410964	Upregulated
Igsf9	0.0792331744618229	0.0910370795800225	0.873948214946764	10.6397114704406	2.25223213280855	Upregulated
Nampt	-0.259326449285451	0.0910701339995333	0.873948214946764	389.749700319136	602.745965048893	Downregulated
Qrfp	0.125227334049817	0.0911701300242592	0.873948214946764	25.4537070345561	9.08731586978737	Upregulated
Creb3l3	0.0994678617353941	0.0912288442899455	0.873948214946764	15.173502197084	4.3048926796859	Upregulated
Arl2	-0.239706351094078	0.0913362709679257	0.874207107600578	70.6496558683265	115.843680505151	Downregulated
Cox6b2	-0.0583490029906957	0.0914555761174008	NA	0.549960905170455	7.72599359114815	Downregulated
Rpl5	-0.26159326569571	0.0914893640721683	0.87490224763121	2658.46354392566	3766.99174120919	Downregulated
Rassf1	0.265312008789452	0.0915846334241929	0.875043690001098	294.732712262543	198.687929190007	Upregulated
Gm47283	-0.252501263249873	0.0918150212910021	0.87647473792543	156.775969779783	245.361043330657	Downregulated
Dad1	-0.262908398867619	0.0921560011810493	0.878958070913639	585.347491218333	835.637520088124	Downregulated
Naip5	0.154705890468178	0.0923859365260037	0.879564078346942	37.4750942499486	16.9095362109283	Upregulated
Afg3l2	-0.214424229018497	0.0924605490845007	0.879564078346942	43.9619235381497	83.6246956171412	Downregulated
Abcg3	-0.209893247508428	0.0924622221604483	0.879564078346942	43.1651575738551	83.7601160364105	Downregulated
Jarid2	-0.195261130320597	0.0925663526197675	0.879784923107284	120.787397901247	238.836082494644	Downregulated
Gpr31b	-0.0397761650733506	0.092588790780556	NA	0	4.88576802603991	Downregulated
H2-Eb2	-0.0397761650733506	0.092588790780556	NA	0	4.88576802603991	Downregulated
Bhlhe41	0.138968860581825	0.0926914736105865	0.880204709666294	30.347004394168	11.9916926015574	Upregulated
Lilrb4a	0.265244536900425	0.093024575419363	0.882597040606225	1294.2806807033	892.032432072385	Upregulated
Prkar2b	-0.135351783555814	0.0935204597867907	0.884517499082326	9.29298460097556	26.3710377551928	Downregulated
Arpc5l	0.263160363157993	0.0935604654478681	0.884517499082326	299.076048716984	202.47609769	Upregulated
Kyat3	-0.0714538437256369	0.0936079207145403	NA	1.09992181034091	9.62899754686479	Downregulated
Gbp8	-0.236207739764141	0.0936406036681022	0.884517499082326	159.123463849796	267.138773335637	Downregulated
Pccb	-0.0971010231573816	0.0937226769817092	0.884517499082326	3.54657049014687	14.4185388229119	Downregulated
Timp2	0.237372258788441	0.0939264950758807	0.884517499082326	858.000485489749	514.334801036348	Upregulated
Serpinb6a	0.235790735339116	0.0939281095844889	0.884517499082326	921.790258472854	551.389815741929	Upregulated
Itpr3	0.18606217056619	0.0939413181934096	0.884517499082326	56.1602180616927	27.8357048697705	Upregulated
Trerf1	-0.19536959698722	0.0941263537191292	0.884517499082326	33.3999647660666	61.6690134635184	Downregulated
Hk3	-0.247941301986968	0.0941761838686964	0.884517499082326	227.178820588986	357.901469111627	Downregulated
Emc7	0.258955431340952	0.0942029397723381	0.884517499082326	448.082668073408	294.942225835775	Upregulated
Tanc2	-0.1084428807815	0.0942085534257456	0.884517499082326	7.58675109854201	21.738271156252	Downregulated
Psmd8	0.263988990189632	0.094245798338806	0.884517499082326	1090.12462836384	762.422180556982	Upregulated
Tspan13	-0.239908661556685	0.094502300838551	0.884517499082326	129.932732052891	219.695756801895	Downregulated
Itgb2	-0.24929015280451	0.0945582755374533	0.884517499082326	503.097997571172	798.971369194666	Downregulated
Slc25a11	-0.249193577409042	0.094564398955317	0.884517499082326	176.038148424801	284.10516584098	Downregulated
Zbtb7c	0.108829351468825	0.0945926761665776	0.884517499082326	17.62015087689	5.60206379166328	Upregulated
Zdhhc14	-0.0830345717046835	0.0946099375915336	0.884517499082326	2.19984362068182	13.1926369635421	Downregulated
Tlnrd1	0.187601613034804	0.0947424621691065	0.884995525055579	93.4313110753879	46.8941283775688	Upregulated
Klf6	0.263671707159066	0.0949182762773473	0.885566900240793	1818.51261369674	1296.60323529881	Upregulated
AI837181	0.23587168297116	0.0949752547602585	0.885566900240793	120.033435759823	72.8268292916227	Upregulated
Acot11	0.094141900807004	0.0951467839844535	0.885566900240793	13.5799702684948	3.65274808072437	Upregulated
Mfsd7a	0.138932513829842	0.0951950404219127	0.885566900240793	59.4735304567668	24.9562856353856	Upregulated
Prkag2	-0.0980262907930893	0.0952108623545928	0.885566900240793	3.84972633619319	17.4191423046748	Downregulated
Itgax	-0.209781834645851	0.095604736778662	0.887971639831871	141.0953105004	245.938492223764	Downregulated
Olfm1	-0.255944934013216	0.0956327407562881	0.887971639831871	177.046770572733	270.794859476458	Downregulated
Gmfg	-0.173536298958177	0.0957374720541464	0.88798051707782	415.383843747793	851.887970400447	Downregulated
Abcc4	-0.150316160349722	0.0958565697409527	0.88798051707782	13.0863601502466	31.5917977864333	Downregulated
Selenot	0.257376453865307	0.0959006655258509	0.88798051707782	269.201252529629	178.464240143103	Upregulated
Mdm2	0.254903242130389	0.0959667423909239	0.88798051707782	246.998815086557	160.852644338442	Upregulated
Cask	0.149115141116735	0.0960420388194166	0.88798051707782	28.372563921175	12.5012986953039	Upregulated
Alpk2	-0.134898418926529	0.0962454756103062	0.889105400434035	9.5397896600997	25.2413626458157	Downregulated
Sprr2f	0.0428653022727575	0.0965190906871427	NA	6.04956995687501	0.47753051041558	Upregulated
Fam241a	0.228312063488943	0.0965408004201877	0.891076505066809	327.454304654826	194.593329421746	Upregulated
Tmem170	0.0603490923657077	0.0965682866774805	NA	7.83355615766615	1.16175069270803	Upregulated
Speg	0.0976599764949709	0.0968495253474505	0.891344200688645	24.297434437293	7.03465532291002	Upregulated
Sdcbp	0.260430593202566	0.0968889017612348	0.891344200688645	1493.20749389234	1063.50824025465	Upregulated
Lamp1	0.257695362699218	0.0969910018782587	0.891344200688645	1885.75765750758	1355.66367036648	Upregulated
Osgin1	0.13763846603217	0.0970491218168909	0.891344200688645	25.2632527623542	10.1777973098879	Upregulated
Lims2	0.104798199245992	0.0970562228990264	0.891344200688645	15.4766580431303	4.88576802603991	Upregulated
Uaca	0.180559991433351	0.0970616696050176	0.891344200688645	51.5700765481271	25.693935658846	Upregulated
Ndufc1	-0.255366084740083	0.0971943395372237	0.891809328091336	414.293939815553	592.418245968392	Downregulated
Arl3	-0.237262499514402	0.0974100225400839	0.891908468573482	88.3261575321387	141.583927919219	Downregulated
Nacc2	-0.13062627539101	0.0974204247779505	0.891908468573482	9.78659471922384	24.8279833020619	Downregulated
Naa50	0.240597773600685	0.0974512333914556	0.891908468573482	296.221397564672	182.473334486865	Upregulated
Mocs2	0.24810787721924	0.097659626724137	0.892802377100815	183.442300198525	117.044624867135	Upregulated
Hmga2	0.214444913108818	0.0977131268968978	0.892802377100815	161.521616690064	90.8731586978737	Upregulated
Atp5mpl	-0.256296715658867	0.0980891792364324	0.895485848730252	492.409790261193	714.904556710536	Downregulated
Hnrnpd	-0.252079664959681	0.0984850713284699	0.898345789055749	278.719640278293	426.569282288875	Downregulated
Adprm	0.206362338716184	0.0986676566751457	0.899203206555399	80.2807451908351	45.2940408437218	Upregulated
Glrx	-0.254828094067435	0.0987526850031103	0.899203206555399	490.872609119526	728.671127720788	Downregulated
Man1a	-0.219283845168349	0.0989417765834773	0.899203206555399	49.3488310160099	87.4449397004658	Downregulated
Tppp3	0.186422033877286	0.0990981589644456	0.899203206555399	175.501734483682	92.3164715546144	Upregulated
Prep	-0.176216001864007	0.0991439368589641	0.899203206555399	21.8293838460517	46.249101864553	Downregulated
Gart	-0.226232552272202	0.0991685903699409	0.899203206555399	54.73573849387	93.0541215780748	Downregulated
Kdm5b	-0.183045438162781	0.0993033858273295	0.899203206555399	23.9728766798113	47.9596523202841	Downregulated
Urgcp	0.190203408927967	0.099446435526476	0.899203206555399	49.595636075134	26.4423070078003	Upregulated
Rasa3	0.232036968198305	0.0994513275686451	0.899203206555399	121.380162629288	74.2914964062003	Upregulated
Tatdn2	0.210663182660763	0.0994880762322145	0.899203206555399	85.7668072784883	47.8563074843457	Upregulated
Egln1	-0.251165222017332	0.0995441153949109	0.899203206555399	216.439954508752	320.935474676943	Downregulated
Casp12	-0.0761390096711864	0.0995726751606581	0.899203206555399	1.64988271551137	11.16493391405	Downregulated
Gpx1	0.254508759958641	0.0996546330745663	0.899203206555399	3251.79929992289	2287.69811399874	Upregulated
Col11a2	-0.0579190869685039	0.0996937954775986	NA	0.549960905170455	7.13800015884846	Downregulated
Zfp707	0.120518782019877	0.0997368773205014	0.899203206555399	21.9634873313314	8.02891001301778	Upregulated
1700109H08Rik	0.040191109955358	0.099926409036701	NA	4.5901415135656	0.23876525520779	Upregulated
Mgst1	0.156454486311744	0.10007831553462	0.90153398907036	314.091882586636	147.061292617107	Upregulated
Syce2	-0.210344015325585	0.100296707112341	0.902753391086491	58.6068667414986	98.830799458284	Downregulated
Cdk18	0.128533318390441	0.100417852061331	0.903096199721132	38.124209764912	14.7927244973891	Upregulated
A730011C13Rik	0.0478708345321658	0.100573244169055	NA	5.19645320565824	0.47753051041558	Upregulated
Parvg	-0.182342335004475	0.100650248743783	0.904388411976421	24.8259934310281	50.6573393801773	Downregulated
Tnnt2	0.189819523155596	0.100756919714665	0.904388411976421	103.824217486704	54.7127454791615	Upregulated
Bsg	-0.253479595480718	0.100879902861637	0.904388411976421	1020.40014992842	1426.72291612166	Downregulated
Nfkbiz	-0.251442062436064	0.100894246640982	0.904388411976421	225.65518641137	339.683863676926	Downregulated
Pdk1	-0.199986589593249	0.101076045633819	0.904629261302622	40.4153530480028	77.2600243046322	Downregulated
Rbmx2	0.186541554885883	0.101087515173612	0.904629261302622	62.4002422907696	32.3544053072789	Upregulated
Ascc3	0.228093227831712	0.101333985613217	0.906089165766862	141.369209487627	86.3794157577505	Upregulated
Abhd17a	-0.244471740295081	0.101696368879343	0.90800601055421	169.269565201989	259.437560455573	Downregulated
Dram1	-0.213377232831945	0.101715379458754	0.90800601055421	57.182387173676	99.3048151223021	Downregulated
Cldn15	0.05497755321	0.101720572035764	NA	7.69945267238638	1.16175069270803	Upregulated
Gm17655	0.102827108140757	0.101801454235487	0.908028885892082	17.62015087689	5.6733330442708	Upregulated
Exo5	0.126053890799881	0.10193213939237	0.908449304601015	20.9762670948349	8.19640601561805	Upregulated
Cnot6	-0.202630934136949	0.102539605231423	0.913114764685716	47.8116498743429	90.0072063410896	Downregulated
Cyp3a13	0.0901500371421396	0.102625333346933	0.913130318724388	13.2768144224485	3.62067249739345	Upregulated
2900060B14Rik	-0.12480242852478	0.102752634993529	0.913273129766858	8.19306279063465	23.4025098567609	Downregulated
Wincr1	0.193740727336877	0.102879080581082	0.913273129766858	97.1469339263013	52.5959337656223	Upregulated
Chsy1	-0.131343533982642	0.10289336742062	0.913273129766858	12.3459449728742	35.0128986978955	Downregulated
Ubc	0.2492326701936	0.103125874870325	0.914590242630545	3569.71028583167	2553.82786611348	Upregulated
Yeats4	-0.239658830458033	0.103397398618838	0.916250949619093	95.5883508731989	150.895772872323	Downregulated
Sh3glb1	0.252053676776895	0.103518707435836	0.916274476551373	1190.50142997019	856.242601288601	Upregulated
Pigh	0.141371268373172	0.103675048138041	0.916274476551373	25.8695644544468	11.307472419265	Upregulated
Tmem43	0.204679062250666	0.103696471671525	0.916274476551373	76.3746680677198	43.5442967187141	Upregulated
Fmn1	0.158137815762851	0.103737136083394	0.916274476551373	45.2737015321279	21.1502777239523	Upregulated
Sh3bgrl3	-0.25049466095354	0.103885875975338	0.916843449253126	3019.60662545306	4352.0727690054	Downregulated
Ftsj3	-0.22089083107266	0.104146245269333	0.918379985015333	58.4727632562189	96.6819121614139	Downregulated
Slc8b1	0.23210959311424	0.104228906604334	0.918379985015333	110.268242952035	68.864046703083	Upregulated
Gm7160	0.160341581270017	0.104419452859489	0.919091120176189	34.0626272450815	16.4640812838436	Upregulated
Zfp947	0.0726164059519968	0.104503168335308	0.919091120176189	10.2802048374721	2.11681171353919	Upregulated
Prkar2a	-0.200504196871067	0.104563203868109	0.919091120176189	43.0524560000107	78.4894410103996	Downregulated
Fabp7	0.0785274016382422	0.104948003182226	0.921116667423472	16.7670341256732	3.92358891926308	Upregulated
Smim14	0.245058867310625	0.105041318428279	0.921116667423472	274.341354948365	182.555236671815	Upregulated
Dcaf5	0.168946149992319	0.105047794316666	0.921116667423472	40.4931057463604	19.9814089452986	Upregulated
Egln3	-0.16573428027138	0.105164584140688	0.921397681999755	39.1813277523821	85.1748681562177	Downregulated
Gm31718	-0.160346519803864	0.105661537321188	0.925006356918906	17.7328524507343	38.9044120338277	Downregulated
Rps21	-0.24692977493871	0.106097752832706	0.928077929646027	3611.27838239098	4942.45619383836	Downregulated
Slc16a10	0.177646923103107	0.106495417699851	0.930807617886235	44.1523778103516	23.195820184884	Upregulated
Mcm5	-0.197644533166315	0.106865783188556	0.933294506513385	38.7091195455692	71.066363841121	Downregulated
Stc1	-0.0338151652044529	0.106877133740251	NA	0	5.37041662240116	Downregulated
Dpep2	0.220401001653675	0.107055658861399	0.934054050612945	143.872208954355	88.0899662134817	Upregulated
Gm14636	0.174465427866921	0.107202368209954	0.934054050612945	65.587306147948	33.3094663281101	Upregulated
Tecpr1	0.200996832111115	0.107210471366224	0.934054050612945	103.330607368456	58.0804165494558	Upregulated
Cnot6l	0.231661487996365	0.107369111928187	0.93468723298253	134.847431323939	85.4885059035812	Upregulated
Col9a3	0.0645317078830139	0.107737158431068	NA	7.33994603941788	1.29717111197739	Upregulated
Tnfrsf11a	0.21122731968409	0.107803153604134	0.937714951310198	87.2262357217977	51.2132572291461	Upregulated
Dnph1	-0.070023388267461	0.107919158567635	0.937973629980734	1.8966877746355	9.32608112499516	Downregulated
Pdcd2	0.221628353758178	0.108126338441317	0.938843444219409	127.35983483519	77.5842949843389	Upregulated
Timm17b	-0.229764336216611	0.108191928226517	0.938843444219409	86.6548729051919	139.317459614519	Downregulated
Gpr141b	-0.0369945246351941	0.108386855528169	NA	0	4.57573351822461	Downregulated
Sept3	-0.0369945246351941	0.108386855528169	NA	0	4.57573351822461	Downregulated
Atg13	0.190474566857752	0.108547582466529	0.941178520062656	56.8228805407075	31.0821916926868	Upregulated
Cd28	0.0618142044922591	0.108602686694082	NA	6.54318007512328	1.16175069270803	Upregulated
Mrpl52	-0.244572757911232	0.108934330570726	0.943779263980483	711.430496935031	999.644027739038	Downregulated
Gstt1	-0.176637937276766	0.109128555558614	0.944709223398738	52.8041018437478	94.3049809348299	Downregulated
Dusp3	0.235651156142002	0.109222610191444	0.9447712335812	158.95441148903	103.72368557027	Upregulated
Tirap	0.188367695466956	0.109346175386113	0.945088207450877	53.3326608374828	29.2041452343554	Upregulated
Gatm	-0.210806245296439	0.109680506783177	0.945905062515745	101.165712623261	168.386096036454	Downregulated
Atf7ip	0.223941773216736	0.109714663711721	0.945905062515745	154.455569637873	96.9385168280612	Upregulated
Crybg1	0.230070918551006	0.10972418870258	0.945905062515745	127.888393828925	81.4294965650488	Upregulated
Slc7a8	0.239636643727368	0.10978866815919	0.945905062515745	185.620741907771	123.762127596284	Upregulated
Cybc1	0.230933092470007	0.11007472873294	0.947136386111238	200.257830163736	129.118308046794	Upregulated
Vasp	-0.228928493057236	0.110105802634471	0.947136386111238	365.388060147537	577.679039705322	Downregulated
Pacsin1	-0.0670454684876671	0.110463303346521	NA	1.09992181034091	8.95189545051802	Downregulated
Stt3b	-0.223196666135326	0.110513097078067	0.949012611502244	70.7623574421708	113.448909867127	Downregulated
Rps27a	-0.245048513402054	0.110559057859707	0.949012611502244	8380.73674988499	11396.140099551	Downregulated
Slc4a7	-0.17646676226349	0.110679083597558	0.949012611502244	27.5757979568804	55.2651484817329	Downregulated
Myef2	-0.0789536673278802	0.110688202282142	0.949012611502244	2.19984362068182	12.3017271093728	Downregulated
Tspan33	-0.0831936892167301	0.110760324105247	0.949012611502244	2.99660958497641	12.5084167812496	Downregulated
Sik3	0.224115542859952	0.110989055043679	0.949515779388456	108.674711023445	68.3865161926674	Upregulated
Rpl10a	-0.244651270236729	0.111073917618029	0.949515779388456	4177.19680553425	5745.46459936166	Downregulated
Leprotl1	0.243305106843871	0.111114626840355	0.949515779388456	430.242806065496	300.890002958133	Upregulated
Zbtb8os	-0.234584459423652	0.11116836081684	0.949515779388456	114.667930193398	176.162093015524	Downregulated
Gm49747	0.0499967200145933	0.111390895533152	NA	4.89329735961192	0.580875346354015	Upregulated
Cct6a	-0.241446682358918	0.111402973172085	0.950772784379972	370.106613129715	529.209604504989	Downregulated
Zfp955b	0.132459770022988	0.111506317678063	0.950908385971433	25.8132136675246	10.8940930755113	Upregulated
Cd244a	-0.162256891236917	0.112214202505621	0.955206498957617	51.5272727252563	108.516830085865	Downregulated
Rpl13a	-0.241538907132579	0.112263611608851	0.955206498957617	5905.82684157646	8072.16713217008	Downregulated
Cdk20	0.180759231610205	0.112292392894182	0.955206498957617	52.2327390271419	28.3595471354083	Upregulated
Tkt	-0.232397165160707	0.112361732012029	0.955206498957617	573.232641409815	873.868521658304	Downregulated
Zfp72	0.0637756409081766	0.112430689719519	NA	7.58675109854201	1.40051594791582	Upregulated
Smim3	-0.219852740804703	0.112596883000191	0.955254328324127	72.7153960037285	117.903459137974	Downregulated
Ctc1	-0.164038085855254	0.112616574738742	0.955254328324127	20.7294620357108	43.0097331275824	Downregulated
Sept11	-0.222533933103683	0.112691498040054	0.955254328324127	76.2056157069532	121.142827874944	Downregulated
Rab11fip1	-0.181026427554501	0.112781702052734	0.955254328324127	39.3717820245841	77.092528302032	Downregulated
Eif3k	-0.241440986923914	0.11280663639917	0.955254328324127	1074.83842459291	1490.35926149386	Downregulated
Ier5	0.239877992402221	0.112919771160112	0.955394393004543	1115.16031504778	762.967553866759	Upregulated
Plag1	0.0486607755640293	0.113016950385184	NA	6.4868292882011	0.71629576562337	Upregulated
Clcn7	0.207207014193747	0.113040381061918	0.955394393004543	162.691436251379	96.4503533853025	Upregulated
Ldlrap1	0.22874816827851	0.113156385683645	0.955394393004543	143.555506144257	92.3307077265057	Upregulated
Cdk5rap3	-0.181612250291881	0.113174650803812	0.955394393004543	59.6639847289687	115.152342236913	Downregulated
Jag2	-0.05408519776776	0.113309157030036	NA	0.549960905170455	6.83508373697883	Downregulated
Gpsm2	0.136743721330154	0.113376180040791	0.956353146302191	27.5757979568804	12.5012986953039	Upregulated
Adam15	-0.219169676702013	0.113467077357413	0.956377931866006	97.7104417955232	160.988064757712	Downregulated
Psca	0.0964271303212261	0.113732550020645	0.956939620972863	14.4894378066338	4.88576802603991	Upregulated
Zfp984	0.184204322691974	0.113753692558655	0.956939620972863	53.0858557783587	29.4500285755088	Upregulated
Svbp	0.236089413242034	0.113797749463617	0.956939620972863	357.978216357145	241.448175736887	Upregulated
Gm41442	0.0867183632232604	0.113916187395129	0.957195290221976	11.9864383399057	3.41398282551658	Upregulated
Lamtor3	0.239134961243952	0.114065785139264	0.957210571397645	330.297571773804	226.819432395701	Upregulated
Med12l	0.084535901617215	0.114094077120514	0.957210571397645	10.8865165295647	3.03979715103943	Upregulated
Vps13b	-0.156145887886163	0.114322848160646	0.958390384002088	18.8327742610753	40.5757688202822	Downregulated
Maged2	-0.0359748169816929	0.114435420388082	NA	0	4.51158235156277	Downregulated
Rfng	-0.110572669646422	0.114491190930269	0.959062187199391	8.13671200371247	20.5622842916526	Downregulated
Mcfd2	0.226809646316814	0.115362798007131	0.965140926124197	161.873268375649	105.537580861939	Upregulated
Mcf2l	-0.105071406427165	0.115394390137171	0.965140926124197	5.74641411082869	18.8588519218672	Downregulated
Rps17	-0.240795545623949	0.11576849408896	0.967525623542863	2242.10955599137	3077.97375044378	Downregulated
Ivns1abp	-0.190123287492367	0.115988140633924	0.968616784264711	35.959315019717	64.4558091874587	Downregulated
Gm43914	-0.0356298308926538	0.11612175762938	NA	0	4.47238868228617	Downregulated
Tlr11	-0.0356298308926538	0.11612175762938	NA	0	4.47238868228617	Downregulated
Map3k9	0.0462535146097984	0.116327113224009	NA	5.44325826478237	0.68422018229245	Upregulated
Sarnp	-0.236214825092035	0.117382086651999	0.976487368717707	310.300669968082	446.140915129968	Downregulated
Sash1	-0.195834804990012	0.117419954423836	0.976487368717707	56.6887770554277	98.5171617109204	Downregulated
Fam49b	-0.21423190817014	0.117430667864474	0.976487368717707	625.873382909463	1005.21401594737	Downregulated
P3h3	-0.0828116551243303	0.117486234468436	0.976487368717707	2.99660958497641	11.9916926015574	Downregulated
Tgif1	0.226740300657216	0.117553325764095	0.976487368717707	186.742065629547	122.069416551993	Upregulated
Lmna	0.222274894927415	0.117592191041614	0.976487368717707	1563.77233889041	1001.66092106989	Upregulated
Lamtor4	-0.235647153319672	0.117606241766634	0.976487368717707	500.940957773361	732.4271322443	Downregulated
Copz2	-0.125006125940252	0.117649080568398	0.976487368717707	10.8865165295647	26.1572299973703	Downregulated
Tacc1	-0.179577401153448	0.117873650109614	0.97760503252619	81.3029143028185	153.101693249909	Downregulated
Ctla4	-0.0356381298775861	0.118115372959704	NA	0	4.40823751562433	Downregulated
Aldh5a1	-0.0356381298775861	0.118115372959704	NA	0	4.40823751562433	Downregulated
Armcx2	-0.0356381298775861	0.118115372959704	NA	0	4.40823751562433	Downregulated
Tacc3	-0.167472247872236	0.118188600292355	0.979412156007351	29.8533942759198	54.1176339609162	Downregulated
Tomm34	0.218041112222549	0.118271696940831	0.979412156007351	121.817421960614	77.7054792317169	Upregulated
Pdha1	-0.217733178221958	0.118558716111371	0.980491863477131	77.05873245817	121.876963052007	Downregulated
Relb	-0.215747521155938	0.118582625878033	0.980491863477131	78.5181609014794	127.183228507747	Downregulated
Ankfy1	0.225465914284188	0.118672610350033	0.980491863477131	175.418289768657	116.584933768159	Upregulated
Ubald2	0.229099250815135	0.118987184996321	0.981601006793257	371.043174595956	248.988922307146	Upregulated
Siglece	-0.105353869545838	0.119076707605037	0.981601006793257	8.24941357755683	27.1586027734237	Downregulated
Impdh2	-0.228653124179029	0.119264002833998	0.981601006793257	170.715446681247	250.139951674361	Downregulated
Hmgn3	0.198523991833404	0.119365786381176	0.981601006793257	124.848980421077	75.3249447655847	Upregulated
Ripk2	0.168867478604257	0.11944379147983	0.981601006793257	47.4521432413744	25.5122034843544	Upregulated
4833408A19Rik	-0.0966257499999982	0.119492468801192	0.981601006793257	4.64649230048778	16.018626356759	Downregulated
Flot1	-0.209982688537238	0.119563095084773	0.981601006793257	153.524700188299	252.684378903545	Downregulated
Stx16	0.208224964725101	0.119614324534408	0.981601006793257	201.886310967812	125.46555996607	Upregulated
Fkbp2	-0.226257960565213	0.119619363009387	0.981601006793257	461.582722712828	701.077526166321	Downregulated
Atp5g1	-0.234675867297553	0.119820288751078	0.982508295317095	997.336740786744	1370.98735521546	Downregulated
Btaf1	-0.197577431518031	0.120290189685141	0.984532056273947	46.5990264901576	79.996905033802	Downregulated
Thyn1	-0.216165576424006	0.120317592258935	0.984532056273947	84.0955226515416	130.493866497325	Downregulated
Ier3	-0.23268447295581	0.120338738415164	0.984532056273947	2230.9483436991	3248.79345721494	Downregulated
Fgr	-0.184659442116745	0.120587663802827	0.985749954640832	140.11378228057	251.779321270635	Downregulated
Dpm2	0.227904125837347	0.120668922066306	0.985749954640832	201.231503436181	134.609908916573	Upregulated
9530068E07Rik	0.225352993052836	0.120950802681908	0.985978945574818	193.073389521033	130.693438083256	Upregulated
Ssc4d	0.113862480775612	0.120954116361874	0.985978945574818	21.1667213670369	8.19640601561805	Upregulated
Zfp677	0.0981558428979689	0.120968997829192	0.985978945574818	14.6798920788358	5.02118844530927	Upregulated
Tnfsf13os	0.126651081806727	0.12116155556794	0.986808684412145	25.6791101822449	11.5141620911419	Upregulated
Atp2a3	0.0935931281207135	0.121737488098857	0.990757266541073	16.4424763681915	5.70540862760172	Upregulated
Nadsyn1	0.13153307675225	0.121987219792167	0.9920471509351	27.9567065012843	12.3658782760346	Upregulated
Ubd	-0.0693858803614109	0.122121295849908	0.992395253943236	1.64988271551137	10.3452933124882	Downregulated
Eif2b2	0.229671391074626	0.122241496330156	0.992504277738065	235.575884615874	161.925286367103	Upregulated
Zfyve27	0.174922588275186	0.12235628895682	0.992504277738065	51.3796222759251	28.1457393775858	Upregulated
Abcb8	-0.108853847989805	0.122495334352796	0.992504277738065	10.8301657426426	25.4943640729148	Downregulated
Oser1	0.211489298526453	0.122499838197782	0.992504277738065	123.376005013717	77.6234886536155	Upregulated
Rnaset2a	0.206843250211128	0.122767456313715	0.993931908040972	107.440685727825	67.5419180937204	Upregulated
Kcnj10	-0.0350847927157842	0.122904390938236	NA	0	4.3048926796859	Downregulated
Derl3	-0.0350847927157842	0.122904390938236	NA	0	4.3048926796859	Downregulated
Cfh	-0.119731636499069	0.122922178328468	0.993981491458822	13.4458667832151	36.6664160729105	Downregulated
Rp2	-0.188858301827447	0.122956415525808	0.993981491458822	57.3514395344425	102.216309940018	Downregulated
Pih1d1	-0.204870299866372	0.123050098940374	0.993999796269456	68.1816052770851	112.803883354111	Downregulated
Pmp22	0.147749962343998	0.123384916926164	0.995964515024636	59.2909311319489	28.8370776458239	Upregulated
Cln3	0.222238579002569	0.12347810622202	0.995977336017819	179.930678583865	119.125846150946	Upregulated
4930453N24Rik	0.215157025535962	0.123780962127073	0.997322429172609	116.261462121988	75.1182550937078	Upregulated
Ndufaf6	0.166082542181191	0.123828315955396	0.997322429172609	61.0535154213046	32.4969438124939	Upregulated
Ralgps1	-0.130800488527384	0.123953944520641	0.997595291467752	11.9864383399057	27.6040577005083	Downregulated
Gpr157	0.124763376863866	0.124377942064425	0.999870750400204	27.9567065012843	12.1663066901034	Upregulated
Nfe2	0.107984299842687	0.12481461009871	0.999870750400204	26.0386168152134	10.5591010703107	Upregulated
Plxna4os1	0.113349702524558	0.125004868998447	0.999870750400204	19.9326960714162	8.26767526822557	Upregulated
Arhgap10	0.208615720210539	0.125145912718119	0.999870750400204	125.21634200143	78.571431588501	Upregulated
1700094D03Rik	0.0923978154951697	0.125302203024852	0.999870750400204	15.7234631022545	5.05326402864019	Upregulated
Cpne2	-0.193044664410902	0.125357603245078	0.999870750400204	57.0482836883962	98.5777980311848	Downregulated
Fam174a	-0.209454036551227	0.125422352918282	0.999870750400204	197.430272939526	314.994992426832	Downregulated
Dot1l	0.158022020868594	0.125585477848989	0.999870750400204	84.9914432256291	43.6547596405982	Upregulated
Rab40c	0.135280298750116	0.125774835195966	0.999870750400204	30.9533160862607	14.1726554817585	Upregulated
Tfap2a	0.0862125199488814	0.126505884049959	0.999870750400204	17.5638000899678	5.36329853645549	Upregulated
Slc3a2	0.229929482890767	0.126757770763294	0.999870750400204	1306.63095153761	932.262487561973	Upregulated
Eva1b	-0.227636312408825	0.126766110736211	0.999870750400204	287.068208465643	408.401857028396	Downregulated
Tfam	0.19148714426943	0.126786544539335	0.999870750400204	83.3765093856045	49.3993619374765	Upregulated
Samd1	-0.198324578571154	0.126896139777518	0.999870750400204	55.4761536712425	89.3942554114047	Downregulated
Fam102b	-0.179804902726916	0.126942671969344	0.999870750400204	34.6125881502519	62.0360810520498	Downregulated
Ppt2	-0.212210563984081	0.127310085591468	0.999870750400204	99.7975838423606	156.850668080626	Downregulated
BC005537	0.228190840626104	0.127459519360623	0.999870750400204	586.906074271435	416.095863429364	Upregulated
Adam17	-0.210261447390687	0.127544757804048	0.999870750400204	101.997427463042	161.586779515505	Downregulated
Ccl9	0.224088338259141	0.127715701153116	0.999870750400204	1664.31386699609	1132.44662909098	Upregulated
Rbmxl1	-0.214344176827897	0.127769424450766	0.999870750400204	92.2885854421762	141.277496650952	Downregulated
Trp53inp1	0.110915238068933	0.127795199423883	0.999870750400204	20.4826569765866	8.33182643488741	Upregulated
Itpripl2	-0.204479587395027	0.128018189493325	0.999870750400204	72.35588937076	113.801741283767	Downregulated
Cenpx	-0.2241465121262	0.128172618037638	0.999870750400204	235.74493697664	343.774948598789	Downregulated
Psme2	-0.225776587555833	0.128338087844441	0.999870750400204	1297.32009411115	1841.25129795941	Downregulated
Usp34	-0.211592539951979	0.128390149500513	0.999870750400204	90.8291569988668	138.166430247305	Downregulated
Hyou1	-0.170670468885527	0.12851296802645	0.999870750400204	38.2718602142432	73.0014433801686	Downregulated
Rcan1	0.132966029846865	0.128782180215379	0.999870750400204	47.6639994250117	22.1124568307292	Upregulated
Aldh1a3	0.0370323941199066	0.128842726784369	NA	3.79337554927101	0.23876525520779	Upregulated
Cldn7	0.0370323941199066	0.128842726784369	NA	3.79337554927101	0.23876525520779	Upregulated
Flcn	0.181678131825861	0.128913120778499	0.999870750400204	61.0321135098692	35.8717329687339	Upregulated
Ghitm	0.22620067003883	0.128943267880149	0.999870750400204	413.730431946331	290.758517403468	Upregulated
Ift20	-0.223439635232456	0.1289967180945	0.999870750400204	177.787185750105	257.431211663918	Downregulated
Itm2c	-0.218096485901504	0.129096787951597	0.999870750400204	259.202801626768	390.483741562318	Downregulated
Lias	0.195716683605357	0.129116189906861	0.999870750400204	81.5925231848134	49.766429526008	Upregulated
Ttc39c	0.151161213539578	0.129230089316467	0.999870750400204	36.8124317709337	19.2330375963443	Upregulated
Nckap5l	-0.0674372292994408	0.12932840245923	0.999870750400204	1.64988271551137	10.1849153958336	Downregulated
Icos	0.0514641267909377	0.129381485985967	NA	7.69945267238638	1.29717111197739	Upregulated
Trim35	-0.192981786758919	0.129459703807509	0.999870750400204	58.3950105578613	99.3261693801391	Downregulated
Il24	0.10086166750793	0.129481509943755	0.999870750400204	25.1505511885098	9.04812220051078	Upregulated
Actg1	-0.215854082643832	0.129555389356652	0.999870750400204	7059.29157538753	10479.5749521536	Downregulated
1600020E01Rik	0.148885813084958	0.12964746702982	0.999870750400204	35.1625490554224	18.1033624869672	Upregulated
Lratd2	0.0822919059640136	0.129831610090353	0.999870750400204	11.1896723756111	3.48525207812409	Upregulated
Naa16	-0.149865490372253	0.129849350413291	0.999870750400204	19.9326960714162	41.537947927059	Downregulated
Vps26c	0.205971329272949	0.129907080587947	0.999870750400204	109.302424626974	69.587460554652	Upregulated
Rnaset2b	0.192389098999138	0.130187687843974	0.999870750400204	88.9110673127959	54.8018541432086	Upregulated
Tm6sf1	-0.188508201419418	0.130367000908093	0.999870750400204	166.836463486234	283.207137900865	Downregulated
Tyw5	0.153377331153519	0.130406532155186	0.999870750400204	46.1268182833447	23.7446199479071	Upregulated
Rpl38	-0.227917517489407	0.130770600706337	0.999870750400204	3401.94295289586	4589.53689628906	Downregulated
Atp5g3	-0.225637320812288	0.130828750146074	0.999870750400204	519.344327650494	719.626431973524	Downregulated
Cebpe	0.0912293297439472	0.130987250042471	0.999870750400204	27.7448503176469	9.97822572395669	Upregulated
Snd1	-0.208759216582895	0.131161014785915	0.999870750400204	87.7547947155328	137.179293643143	Downregulated
Tns2	0.139506495340549	0.131167173766007	0.999870750400204	49.5606871996472	23.6662326093539	Upregulated
Hspa5	-0.215597172462451	0.131189609032618	0.999870750400204	1274.12041855348	1899.23829546007	Downregulated
Padi2	0.135563647089883	0.131227265571527	0.999870750400204	31.5032769914311	14.999414169266	Upregulated
Pgm2	-0.168483117331208	0.131255004493951	0.999870750400204	32.2222902573681	60.9064059426727	Downregulated
Art3	0.051482239921761	0.131421655700815	NA	7.39629682634006	1.19382627603895	Upregulated
Serpinh1	0.19381133824415	0.131586454259251	0.999870750400204	229.308766458694	139.93752863015	Upregulated
Skint3	-0.0812135969165133	0.131679711675483	0.999870750400204	3.29976543102273	14.4114207369663	Downregulated
Dynlt3	-0.198012785166363	0.131684926080766	0.999870750400204	59.8758409126061	95.7767661353532	Downregulated
Zwint	0.208557574363912	0.131771108564796	0.999870750400204	150.78275060983	97.3447780858693	Upregulated
Kif19a	-0.0506274385331439	0.131928688075444	NA	0.549960905170455	6.28628397395573	Downregulated
Surf1	0.209949853127147	0.131941010436494	0.999870750400204	123.601408161405	81.1978493957867	Upregulated
Wbp1l	0.211199295967675	0.132073562779136	0.999870750400204	140.593845434767	92.9757342395216	Upregulated
Aig1	-0.163549493465525	0.132276091200047	0.999870750400204	74.1612774829866	127.846094432202	Downregulated
Sap30bp	0.204182954563557	0.132347414527044	0.999870750400204	133.353054005142	84.7864463098492	Upregulated
Snx11	0.160770309096409	0.132510509573921	0.999870750400204	49.4265837143674	26.4351889218546	Upregulated
Rnaseh2c	-0.216161818763242	0.132551502860407	0.999870750400204	218.427941945796	326.209664549351	Downregulated
Snrnp200	-0.206907027949718	0.132599972657274	0.999870750400204	82.0083806047041	128.06702027597	Downregulated
Smg7	0.192986038395783	0.132656970152602	0.999870750400204	79.9989912562242	49.0822093437156	Upregulated
Mthfd1	-0.153833675020263	0.132695658209302	0.999870750400204	24.7132918571837	45.1978140937291	Downregulated
Mgp	0.086024487592017	0.132794027507091	0.999870750400204	12.5363992450761	4.16947226041654	Upregulated
Alg6	-0.102375171011438	0.132875777783348	0.999870750400204	6.54318007512328	18.3813214114516	Downregulated
Smcr8	0.156566402480647	0.133131947610956	0.999870750400204	50.223349678662	26.3639196692471	Upregulated
Mcub	-0.207807354617799	0.133159700074674	0.999870750400204	299.540401976413	462.662117887678	Downregulated
Ppp4r2	0.221495859002856	0.13329006899049	0.999870750400204	261.826357614724	183.53885842958	Upregulated
Ostm1	0.191496635890326	0.13337016407433	0.999870750400204	106.397114704406	65.8100133801522	Upregulated
Hexim1	-0.174267910845743	0.133492408965044	0.999870750400204	34.5562373633297	59.9905385911182	Downregulated
Mthfd2	0.213452471829473	0.133581307418449	0.999870750400204	180.917898820361	120.76512735407	Upregulated
Tpbg	0.0716555047099493	0.133634410210872	0.999870750400204	11.6269317069372	2.936452315101	Upregulated
Klhl28	0.159353754086439	0.133655492564592	0.999870750400204	44.0396762365073	23.7054262786305	Upregulated
Fgfr1	0.146607319673529	0.13389438306358	0.999870750400204	51.2105699151586	25.7580868255079	Upregulated
Rmnd5a	-0.159314953467546	0.133958639446539	0.999870750400204	27.7099014421601	49.3922438515309	Downregulated
Abi2	-0.0874828762358534	0.133963103322719	0.999870750400204	4.39968724136364	17.0128810468667	Downregulated
Olfr432	-0.0335179001135341	0.133974478231911	NA	0	4.16947226041654	Downregulated
Rmdn3	-0.164474090718944	0.134169032427733	0.999870750400204	28.6193689802991	52.9737226796477	Downregulated
Clip4	0.0505949720546361	0.134175109070919	NA	7.28359525249569	1.16175069270803	Upregulated
Blnk	0.155099523817556	0.13425995758384	0.999870750400204	76.9110820088389	40.4866601562351	Upregulated
Lyz1	-0.0728043300786191	0.134464096514085	0.999870750400204	2.19984362068182	11.3395480025959	Downregulated
Pex13	0.177096574963911	0.134689932141401	0.999870750400204	60.7289576638229	35.839657385403	Upregulated
Rnf7	-0.220410650428965	0.13480459226672	0.999870750400204	288.133181400497	405.529467486807	Downregulated
Ero1lb	-0.15814402933207	0.134857229231167	0.999870750400204	25.3759543361985	49.0822093437156	Downregulated
Krt7	0.0835286670333423	0.1348754750321	0.999870750400204	11.4364774347352	3.62067249739345	Upregulated
Mag	-0.10933262236111	0.134900726412045	0.999870750400204	10.033399778348	22.8145164244612	Downregulated
Actn4	0.207439662336584	0.134902113201412	0.999870750400204	362.964976309883	237.114810713419	Upregulated
Polb	0.212410790803657	0.135151632578841	0.999870750400204	196.048597194574	132.403988538987	Upregulated
Retsat	-0.0760243481906542	0.135198613736645	0.999870750400204	2.74980452585228	12.907559953112	Downregulated
Nat9	0.201403364342588	0.135431331007786	0.999870750400204	150.423243976862	95.9335408124596	Upregulated
Zfp169	0.0802188448762067	0.135720092658916	0.999870750400204	12.4800484581539	3.65274808072437	Upregulated
Ldhb	-0.0900008258635588	0.136172996651882	0.999870750400204	6.04956995687501	21.5315814843752	Downregulated
Acvrl1	-0.210493297934472	0.136201482161944	0.999870750400204	130.313640597295	197.319488825422	Downregulated
Fnta	-0.179856773804138	0.136328231415754	0.999870750400204	49.405181802932	86.4399636848641	Downregulated
Mrpl28	-0.213569768104489	0.136475313906289	0.999870750400204	221.467355353644	315.78598389831	Downregulated
Rack1	-0.223154464003986	0.136535835780072	0.999870750400204	4860.96020484999	6518.48903147038	Downregulated
Pdcd1lg2	-0.160018940354889	0.136690126058493	0.999870750400204	118.222355630929	205.904405080559	Downregulated
Gca	0.117917903848003	0.136881596549097	0.999870750400204	26.2290710874153	11.745809260404	Upregulated
Ncapd2	-0.122161151301065	0.13694833822115	0.999870750400204	11.1896723756111	26.5064581744622	Downregulated
Mcat	0.160573491688008	0.137216295396959	0.999870750400204	44.892792987724	24.8351013880076	Upregulated
Gm37529	0.0507568225580195	0.137411132184275	NA	5.44325826478237	0.92298543750024	Upregulated
Vps8	-0.124998885051193	0.137921743484165	0.999870750400204	12.289594185952	28.7658083932164	Downregulated
Fbn1	0.0543969843505611	0.138243659553938	NA	8.13671200371247	1.43259153124674	Upregulated
Nt5dc2	-0.169166961313113	0.138611385961438	0.999870750400204	59.8544390011707	108.359967015608	Downregulated
Phf20	-0.176227119635724	0.13867332933252	0.999870750400204	38.7091195455692	67.2960347525669	Downregulated
Dtnbp1	0.215295303867212	0.138757729438954	0.999870750400204	229.604067357356	159.808474653564	Upregulated
Trappc6a	-0.213162830013829	0.138813873510972	0.999870750400204	164.834929085138	237.161122468641	Downregulated
Slc25a4	-0.215958790583489	0.138952387988748	0.999870750400204	407.321355356488	572.522254054441	Downregulated
Zfp622	-0.211952929931351	0.139126786929611	0.999870750400204	200.053828927483	290.83681634887	Downregulated
Gm11696	0.0624731717356768	0.139538868999881	NA	7.33994603941788	1.63928120312361	Upregulated
Tcf7l2	-0.191750097713442	0.13955668838199	0.999870750400204	73.6248635418675	119.396686989485	Downregulated
Dpp7	0.166441134729747	0.139575276453646	0.999870750400204	75.9238617723423	42.6996986197671	Upregulated
Plekhn1	0.150940921728683	0.139581285977432	0.999870750400204	63.9374234324366	33.5411134973722	Upregulated
Atp6v1a	0.21868869867045	0.139657562463817	0.999870750400204	408.43482413088	294.037079809715	Upregulated
Hgs	0.203174107751075	0.139703742095023	0.999870750400204	126.485316172537	82.965432932234	Upregulated
Vps18	0.194414512082684	0.139852002794997	0.999870750400204	94.3757274890137	59.9192693385106	Upregulated
Rogdi	-0.125975776510125	0.139869332429549	0.999870750400204	16.4424763681915	39.039832453097	Downregulated
Psph	0.152944384590277	0.139975591631227	0.999870750400204	189.577477801141	102.016738354087	Upregulated
Oat	-0.200559619117221	0.140002768844116	0.999870750400204	80.0553420431464	123.395060007753	Downregulated
Ksr1	-0.0664454465743769	0.140149827324719	0.999870750400204	1.64988271551137	9.59692196353387	Downregulated
Clk2	-0.132388264200386	0.140313739130544	0.999870750400204	15.2298529840062	31.0501161093558	Downregulated
Isyna1	-0.16203422978395	0.140391897466562	0.999870750400204	40.471703834925	76.2871238723615	Downregulated
Tmem126a	0.209006498067687	0.140624206464264	0.999870750400204	365.637028137377	246.583430343629	Upregulated
Coro1b	-0.145235940961921	0.140647215219878	0.999870750400204	22.6825005972684	46.4486734504842	Downregulated
Upk1b	0.0572736469783649	0.140738802748788	NA	6.54318007512328	1.29717111197739	Upregulated
Irgm2	0.185946838918249	0.140846462843696	0.999870750400204	126.823420894071	78.7425308306495	Upregulated
Mocs1	0.123519556810553	0.140957526913329	0.999870750400204	36.1283673804835	17.2445282161288	Upregulated
Erp29	-0.202687299395811	0.141040572876614	0.999870750400204	935.828093208628	1416.98345565291	Downregulated
Ifrd1	0.195205106936272	0.141187365227002	0.999870750400204	448.31592616848	286.863312434836	Upregulated
Yif1a	-0.208035215374943	0.141249702193017	0.999870750400204	121.592018812926	177.879761557201	Downregulated
Sele	0.0238995215814301	0.141405036445078	NA	2.44664867980596	0	Upregulated
St8sia6	0.0238995215814301	0.141405036445078	NA	2.44664867980596	0	Upregulated
Ptk6	0.0238995215814301	0.141405036445078	NA	2.44664867980596	0	Upregulated
Creb3l4	0.0238995215814301	0.141405036445078	NA	2.44664867980596	0	Upregulated
Stox2	0.0238995215814301	0.141405036445078	NA	2.44664867980596	0	Upregulated
Mmp10	0.0238995215814301	0.141405036445078	NA	2.44664867980596	0	Upregulated
Dclre1a	0.142329877957601	0.141577457032671	0.999870750400204	46.1268182833447	23.3561981015386	Upregulated
Lpcat1	-0.13765410823064	0.141665264405505	0.999870750400204	18.0360082967807	38.5694200286271	Downregulated
Rgs1	0.204584716399273	0.141698036400239	0.999870750400204	2156.2286809838	1443.14753855677	Upregulated
Lrrk1	-0.18458330837745	0.14173706653061	0.999870750400204	56.5760754815834	90.7092659348217	Downregulated
Traf1	-0.195195162320119	0.141914059874703	0.999870750400204	164.71437256391	260.884388158711	Downregulated
Tmem209	0.148634437677349	0.141959790971314	0.999870750400204	37.8560027943525	20.3947882890524	Upregulated
AY036118	-0.212705029637566	0.142125858768633	0.999870750400204	1018.1688865182	1459.46574327531	Downregulated
Ogfrl1	0.14547634879433	0.142197582875616	0.999870750400204	251.643144456329	134.299874408758	Upregulated
Rpl23a	-0.216540658973954	0.14231346292075	0.999870750400204	2622.22031204061	3507.08745996184	Downregulated
Stom	0.176288569727342	0.142546323236949	0.999870750400204	160.236932624189	97.49443467703	Upregulated
Ptprs	-0.136169128156537	0.14255975067341	0.999870750400204	16.6329306403934	34.5745618567565	Downregulated
Bckdk	-0.181113277084213	0.142646651422635	0.999870750400204	46.8458315492817	77.4809501484005	Downregulated
Plpp5	-0.139050533327691	0.142780935561468	0.999870750400204	21.1667213670369	39.2857157942505	Downregulated
Ptprj	-0.196039448207201	0.143187676587505	0.999870750400204	97.9572468546473	154.534284781156	Downregulated
Gpr161	0.0507830195427292	0.143206853093229	NA	6.4868292882011	1.0584058567696	Upregulated
Gar1	-0.179843826421623	0.143255988462998	0.999870750400204	67.2935396503816	106.079262539017	Downregulated
Wfdc2	0.202246644452386	0.143259198143109	0.999870750400204	881.345648566032	586.135476840834	Upregulated
Srsf5	-0.200923756037306	0.143898920039407	0.999870750400204	477.644290536616	723.59264101531	Downregulated
Fam160a2	0.0868934604043035	0.143932609564594	0.999870750400204	18.4169168411846	6.1437454687407	Upregulated
Klf5	0.151957817359089	0.143947612302036	0.999870750400204	61.793930598677	33.1348522395641	Upregulated
Dclre1b	0.138486105810362	0.144142750837066	0.999870750400204	32.9063546478184	16.8061913749898	Upregulated
Neurl1a	0.0880957052831838	0.144266666665197	0.999870750400204	18.6637219003087	6.4929736458326	Upregulated
Fgd3	0.155010710215931	0.144297697711975	0.999870750400204	47.5862467266541	26.1251544140393	Upregulated
Phospho2	0.15953255721474	0.144325247905848	0.999870750400204	49.7297395604138	27.8748985390471	Upregulated
Lyl1	0.125881740321932	0.14440205297897	0.999870750400204	70.4727485601759	34.7812515286334	Upregulated
Srgn	-0.205350123974741	0.144454672540176	0.999870750400204	3822.73214632675	5788.046363401	Downregulated
Rrm2	-0.163000217135438	0.144589484663205	0.999870750400204	35.3530033276243	60.9919113671716	Downregulated
Hfe	-0.169316432675923	0.144756405005931	0.999870750400204	42.8620017278088	76.0875522864303	Downregulated
Zwilch	-0.0912337234417538	0.144771707758913	0.999870750400204	6.24002422907696	16.2965852812433	Downregulated
Vta1	0.210816696858055	0.144833461416368	0.999870750400204	230.132626351091	161.479831440019	Upregulated
Bmp2	0.0599436970132472	0.144892470600523	NA	7.58675109854201	1.63928120312361	Upregulated
Sh2d6	0.0208081542206404	0.144912538946701	NA	2.74980452585228	0	Upregulated
Stfa1	0.0208081542206404	0.144912538946701	NA	2.74980452585228	0	Upregulated
Mrpl22	0.206620200840891	0.145338638260715	0.999870750400204	184.139911553026	127.14403483847	Upregulated
4930458B22Rik	-0.0323881086131802	0.145361619658053	NA	0	3.96278258853967	Downregulated
Gm16181	-0.0323881086131802	0.145361619658053	NA	0	3.96278258853967	Downregulated
Gm49662	0.0511499202427051	0.146139962359339	NA	8.3835170628366	1.43259153124674	Upregulated
Gm15491	-0.0458036414614893	0.146348734258076	NA	0.549960905170455	6.32547764323232	Downregulated
Kynu	-0.0882661193666552	0.146353536921195	0.999870750400204	5.49960905170455	19.1617683437368	Downregulated
Stard3nl	0.207038122768244	0.146362732492952	0.999870750400204	210.918943545612	146.248770101491	Upregulated
2310001H17Rik	0.173313312451987	0.146387833325362	0.999870750400204	84.3772765861525	51.6124004010085	Upregulated
Spata24	-0.057646174293999	0.146403577014876	NA	1.09992181034091	7.99683442968686	Downregulated
Ndufs2	-0.208062863115802	0.14640935698428	0.999870750400204	289.056195902688	417.382224822697	Downregulated
Rab44	-0.139191330405161	0.146446171188873	0.999870750400204	27.9353045898489	58.3191818046636	Downregulated
Klhl8	-0.0477164715029101	0.146680709690609	NA	0.549960905170455	5.97624946614043	Downregulated
Cad	-0.143238236604929	0.14681246902386	0.999870750400204	23.7260716206872	46.5092213775978	Downregulated
Emc9	0.172276407578551	0.146832385752297	0.999870750400204	67.215786952024	40.5579294088426	Upregulated
Ap3b2	0.071637761303588	0.146836345919711	0.999870750400204	10.033399778348	2.80103189583164	Upregulated
Gm45833	0.0641906265439559	0.146980648855477	0.999870750400204	13.2204636355263	3.34983165885474	Upregulated
Cpeb4	0.166277539713744	0.147035887209763	0.999870750400204	90.5474030642559	52.3358142525775	Upregulated
Atp1b3	-0.206829963050372	0.147591910500863	0.999870750400204	478.314807963015	690.197934442154	Downregulated
Dennd4a	-0.158658752984388	0.147629954623985	0.999870750400204	56.364219297946	103.834148492154	Downregulated
Emp1	0.194485089584432	0.147744104036739	0.999870750400204	719.048667823109	469.931758439946	Upregulated
Gas5	0.210137692644636	0.147780726700355	0.999870750400204	1351.8561572302	956.855220455224	Upregulated
Osgep	-0.185172259428556	0.147799294491048	0.999870750400204	103.26640163415	168.204452255113	Downregulated
Fst	-0.0644620986216116	0.148023650231717	0.999870750400204	2.44664867980596	10.2561846484411	Downregulated
C77080	0.148481893888876	0.148244063663514	0.999870750400204	49.1234278683211	26.3318440859162	Upregulated
Rnf216	0.187582353476579	0.148578638358193	0.999870750400204	90.885507785789	58.0661803775645	Upregulated
Pim3	-0.179505965086946	0.148631141371907	0.999870750400204	104.733685024843	163.988579846324	Downregulated
Vps37c	0.166731880917422	0.148781174786708	0.999870750400204	58.4727632562189	34.5745618567565	Upregulated
Pcca	-0.102403579175836	0.148794768644375	0.999870750400204	7.88990694458833	19.3684580156137	Downregulated
Fem1a	-0.134805337729492	0.148926829855328	0.999870750400204	17.1828915455639	35.1875127864415	Downregulated
Cox7a2l	-0.210409994654983	0.149171530874433	0.999870750400204	746.960407570806	1003.74934883279	Downregulated
Top2b	-0.190808627527544	0.14938759292569	0.999870750400204	70.7623574421708	108.666486677026	Downregulated
Smdt1	-0.212434026165227	0.149444765205692	0.999870750400204	1187.54546127736	1620.46092611896	Downregulated
Gbp5	-0.179806042126063	0.149503443932111	0.999870750400204	169.5513191366	275.000187346055	Downregulated
Inpp5k	0.189566808161854	0.149533724517984	0.999870750400204	110.134139466755	71.8646501848458	Upregulated
Slco4a1	0.0825250742302315	0.150362244358411	0.999870750400204	12.2332433990298	4.09820300780903	Upregulated
Topbp1	-0.182090328485623	0.150444687944094	0.999870750400204	52.7826999323124	83.7280404530796	Downregulated
1200007C13Rik	-0.0443318137782048	0.150550261125495	NA	1.34672686946505	6.38962880989417	Downregulated
Nsmce1	-0.20349811651203	0.150563211911175	0.999870750400204	147.630635628139	214.300294288958	Downregulated
Nfkb2	-0.205223231021203	0.150573962934142	0.999870750400204	182.490028837515	261.875128002421	Downregulated
Gm10553	0.0477295628231104	0.1506192472565	NA	5.19645320565824	0.92298543750024	Upregulated
Rps9	-0.212028032831491	0.150776681995486	0.999870750400204	8221.90346429694	11132.2123110017	Downregulated
Ccdc59	0.205483560192331	0.150888543134789	0.999870750400204	307.459565779821	220.287265080592	Upregulated
Nmi	0.191671503410135	0.15105796802595	0.999870750400204	390.629910998455	257.648622661289	Upregulated
5033406O09Rik	0.137908582529307	0.151096341154003	0.999870750400204	36.3965743510431	18.8909275051981	Upregulated
Akap12	0.0430091232098279	0.15110161238848	NA	4.34333645444146	0.580875346354015	Upregulated
Irgc1	0.123491328680109	0.151249616027725	0.999870750400204	29.7756415775622	14.7535308281125	Upregulated
Arhgap24	0.139045527024501	0.151257550013425	0.999870750400204	34.8593932093761	18.6200866666594	Upregulated
Bcl2l1	0.196441790622682	0.151329668464385	0.999870750400204	256.200500025124	170.663374059799	Upregulated
Triap1	0.195419589257927	0.151397874863891	0.999870750400204	122.995096469313	82.0816411640103	Upregulated
Specc1	0.169678073447828	0.151531615870339	0.999870750400204	75.4866024410162	45.1657385103981	Upregulated
Katnb1	-0.102483349547336	0.151575801913486	0.999870750400204	8.49621863668097	23.5058546926993	Downregulated
Trim26	0.194084013167995	0.15189745850213	0.999870750400204	125.991706054289	82.4415906665961	Upregulated
Anxa5	0.210976919882318	0.151926292088745	0.999870750400204	1580.12488175143	1185.95184248112	Upregulated
Apmap	-0.110659883197389	0.152125748421735	0.999870750400204	11.1333215886889	23.9833852031149	Downregulated
Dctd	-0.0998738410945502	0.152176043754209	0.999870750400204	7.88990694458833	19.5109965208287	Downregulated
Eid3	-0.0666575333077516	0.152278150482591	0.999870750400204	2.44664867980596	9.63611563281047	Downregulated
Tmsb15b2	-0.0313452065326595	0.152438756156284	NA	0	3.93070700520875	Downregulated
Srm	-0.187605433883475	0.152555293263645	0.999870750400204	99.4031283339054	149.341997093698	Downregulated
Hebp1	-0.113127833752562	0.152625536206567	0.999870750400204	30.2906536072459	61.2591489661621	Downregulated
Tnfrsf1a	-0.19112660909782	0.152814936380393	0.999870750400204	289.810158044111	443.297174718462	Downregulated
D630023F18Rik	0.0448641412699262	0.152822281628854	NA	5.99321916995283	1.02633027343867	Upregulated
Piwil2	-0.0811446887333722	0.153160777918306	0.999870750400204	6.4868292882011	16.3999301171818	Downregulated
Tceanc2	0.177702939109145	0.153408594787188	0.999870750400204	80.4926013744725	50.3936166275843	Upregulated
Gm12185	0.125053569611898	0.153513404313693	0.999870750400204	30.9533160862607	14.9922960833203	Upregulated
Ccdc167	-0.14267426106766	0.15357064783265	0.999870750400204	22.9293056563926	44.6882079999826	Downregulated
Gimap6	0.0768874400865138	0.153771826566323	0.999870750400204	14.0735803867431	4.51158235156277	Upregulated
Pkm	-0.208302314595015	0.154232332979353	0.999870750400204	3401.55066031812	4486.99271242979	Downregulated
Trp53bp2	0.150644088862235	0.154479259963877	0.999870750400204	46.3522214310334	26.4351889218546	Upregulated
Zfp688	0.153506761838299	0.154756316991534	0.999870750400204	46.7894807623595	26.6418785937315	Upregulated
Clec4a2	-0.18448649253831	0.154881245773074	0.999870750400204	320.854773792781	499.7275887393	Downregulated
Lrp8	-0.110588968375429	0.155516572287914	0.999870750400204	10.3929064113165	25.5193215703001	Downregulated
Tpm1	0.177524459110472	0.155532806166021	0.999870750400204	348.990550532933	219.613677830643	Upregulated
Atp13a3	-0.19260257943569	0.155740585917328	0.999870750400204	89.2919758571998	133.25570472388	Downregulated
Sde2	0.198106816675995	0.155816803045655	0.999870750400204	163.904059635564	113.060488020759	Upregulated
Zfp414	0.15423449210923	0.155851157679704	0.999870750400204	52.4231932993439	29.7850205807094	Upregulated
Fastk	-0.178165504223208	0.155892977585368	0.999870750400204	64.4096316392495	99.5934069791296	Downregulated
Pdxp	-0.0773087064245168	0.155994928962507	0.999870750400204	3.54657049014687	12.1591886041577	Downregulated
Chac1	0.122106432639027	0.156051916708062	0.999870750400204	27.7099014421601	13.4242841328042	Upregulated
Oga	0.19112857777328	0.156378915151966	0.999870750400204	168.40290148672	111.652853986897	Upregulated
Klf4	0.206285865262394	0.156488777433151	0.999870750400204	480.755764626153	349.957887736807	Upregulated
Tnfaip3	-0.191126852416113	0.156539223737798	0.999870750400204	87.1484830234401	131.035548174402	Downregulated
Mcrip1	-0.197196924837949	0.156750732816616	0.999870750400204	164.982579534469	242.709756419136	Downregulated
Tead4	0.106337445508038	0.156837157616917	0.999870750400204	24.6569410702615	10.6232522369725	Upregulated
Snx1	0.19934967536184	0.156868877277288	0.999870750400204	258.427437573909	180.374362184765	Upregulated
Padi4	0.119182896772693	0.156909544635774	0.999870750400204	28.1257588620508	13.8305453906123	Upregulated
B4galt5	0.199234245454938	0.157210688436979	0.999870750400204	190.951298598709	132.596442038973	Upregulated
Dntt	-0.0418589056320024	0.157323861916079	NA	1.34672686946505	6.56424289844012	Downregulated
Abhd18	-0.112261184533945	0.157458948095471	0.999870750400204	11.4928282216574	27.7002844505011	Downregulated
Meig1	0.0393156559550461	0.157527887351489	NA	4.34333645444146	0.47753051041558	Upregulated
Braf	-0.139906703132276	0.157540342358582	0.999870750400204	25.4323051231207	50.4577677942461	Downregulated
Aqp8	-0.0310004630698329	0.157617546212194	NA	0	3.82736216927032	Downregulated
Hadhb	-0.146724492077787	0.157993057764224	0.999870750400204	52.0208828435045	97.5764252551314	Downregulated
Mrpl32	0.208524982268113	0.15806400052625	0.999870750400204	321.914054710968	230.518492231648	Upregulated
Akap9	-0.183069572885892	0.158642017394625	0.999870750400204	85.5763530062864	128.013590434802	Downregulated
Tmem127	0.177743372287975	0.158674242108763	0.999870750400204	85.1954444618825	54.5809282994404	Upregulated
Prss32	0.0435085910538928	0.158887743057346	NA	5.93686838303065	0.92298543750024	Upregulated
Vangl1	0.0788380983010304	0.158940597805702	0.999870750400204	16.2170732205028	5.36329853645549	Upregulated
Mertk	0.182026153674205	0.159026581527243	0.999870750400204	98.4159080974088	63.7787070911119	Upregulated
Tbrg1	0.189015707472432	0.159115008471256	0.999870750400204	342.59502090714	228.066688512908	Upregulated
Ankrd28	0.109434596044014	0.159615438999204	0.999870750400204	27.9003557143621	12.469223111973	Upregulated
Mllt6	-0.139235493720604	0.159768423312724	0.999870750400204	27.7662522290823	51.0101707968174	Downregulated
4930532G15Rik	-0.0551927264094578	0.159769609758035	NA	1.09992181034091	7.65472433854063	Downregulated
Fanca	0.135659595811416	0.159856272603416	0.999870750400204	62.6605943139452	34.2502911770499	Upregulated
Mcm3	-0.186587903475354	0.159957282521321	0.999870750400204	89.4260793424796	132.140265786394	Downregulated
Tesk1	0.187973433444313	0.160181731547306	0.999870750400204	129.213718786954	87.0707540259886	Upregulated
Plcl1	-0.0456469502395457	0.160312860061571	NA	0.549960905170455	5.70540862760172	Downregulated
S1pr3	-0.0456469502395457	0.160312860061571	NA	0.549960905170455	5.70540862760172	Downregulated
Il18rap	-0.0769202856928781	0.160445081113259	0.999870750400204	3.84972633619319	14.7535308281125	Downregulated
Smyd2	-0.122523203119434	0.161093013024492	0.999870750400204	26.2504729988507	47.902619239568	Downregulated
Ccdc125	0.0893384969178587	0.161122747890734	0.999870750400204	15.5893596169747	6.28628397395573	Upregulated
Hprt	-0.198547327930997	0.161143456444351	0.999870750400204	215.868591692146	307.411448947748	Downregulated
Tfrc	-0.122308093323819	0.161154868986808	0.999870750400204	16.0266189483008	30.9788468567483	Downregulated
Foxo1	-0.112429912960151	0.161314769134772	0.999870750400204	11.9864383399057	26.3460802578076	Downregulated
2900076A07Rik	0.0739234600591913	0.161475867816918	0.999870750400204	10.3365556243943	3.27856240624722	Upregulated
Taf2	-0.128132877953353	0.161528054218794	0.999870750400204	16.6329306403934	33.5482315833179	Downregulated
Ist1	0.191975176791382	0.161543057176398	0.999870750400204	204.298010772131	140.735814973874	Upregulated
Ndufb5	-0.203034108393034	0.161695422684014	0.999870750400204	548.535059447399	736.860238864159	Downregulated
Clec4d	0.196135330535367	0.161759764790574	0.999870750400204	691.915821214222	482.358184643095	Upregulated
4930523C07Rik	0.193261451685041	0.161826088482642	0.999870750400204	157.248177986596	108.07137515878	Upregulated
Msrb1	0.160089471460473	0.162120125678124	0.999870750400204	2009.07218909746	1213.59869709045	Upregulated
Itga6	0.167392530980352	0.162239981270716	0.999870750400204	191.565465238186	117.629103453038	Upregulated
Slc35d2	0.114999174111331	0.162378855419792	0.999870750400204	28.5066674064547	13.3850904635276	Upregulated
AI467606	0.170393701809318	0.162417635655046	0.999870750400204	71.5591234064654	44.8485859166372	Upregulated
Dhcr7	-0.135515934765189	0.162454683454611	0.999870750400204	21.4698772130832	38.8402608671658	Downregulated
Thop1	-0.1443832221414	0.162456979477821	0.999870750400204	27.7099014421601	47.6567358984145	Downregulated
Alpk1	-0.128084859966403	0.162488450949909	0.999870750400204	16.8797356995176	32.9281625676872	Downregulated
Arg2	0.160380883281759	0.162643919491155	0.999870750400204	97.0263774050729	59.7517733359104	Upregulated
Acad12	0.0758521534265268	0.162724560976761	0.999870750400204	11.9300875529835	3.85943775260124	Upregulated
Tmem202	0.0755976394554818	0.162849619883931	0.999870750400204	14.0735803867431	4.47238868228617	Upregulated
Ppp2r2a	0.189722435167389	0.162865140986602	0.999870750400204	167.359330463302	113.281413864527	Upregulated
Vamp1	-0.0746375325341694	0.162965588933275	0.999870750400204	3.54657049014687	12.0879193515502	Downregulated
Gas7	-0.17060150154114	0.16297739808418	0.999870750400204	50.942362944599	82.0638017525707	Downregulated
Scn1b	-0.0783528332582418	0.163022091662255	0.999870750400204	4.9496481465341	17.8075641510433	Downregulated
Fam83f	0.0888215343333758	0.163070657114653	0.999870750400204	18.4169168411846	7.07384899218662	Upregulated
Npnt	-0.0855893657565943	0.163295135492569	0.999870750400204	5.44325826478237	14.999414169266	Downregulated
Snx18	-0.194510004075587	0.163381940064136	0.999870750400204	184.308963913793	266.771528960804	Downregulated
Tmsb10	0.166393372454571	0.163461327003327	0.999870750400204	7224.42590383703	4471.06354830968	Upregulated
Prkrip1	0.191748107371594	0.163483537782743	0.999870750400204	152.601685686108	104.98166301297	Upregulated
Lrrfip2	0.190355418767374	0.163792304858197	0.999870750400204	186.685714842625	127.571650354115	Upregulated
Card11	0.13026695720546	0.164014799295098	0.999870750400204	37.7996520074303	19.7355256041452	Upregulated
Irf2bpl	0.182250726685553	0.16403138698517	0.999870750400204	117.932746748934	77.4346383931782	Upregulated
Aste1	-0.0994536964424164	0.164306557582059	0.999870750400204	8.19306279063465	20.7297802942529	Downregulated
D930028M14Rik	0.0323141057010655	0.164332661104443	NA	5.38690747786019	0.47753051041558	Upregulated
Ckm	-0.0304040700200564	0.16437036968885	NA	0	3.72401733333188	Downregulated
Ndufb2	-0.195147725054647	0.164498040053144	0.999870750400204	238.057482171166	340.913368775844	Downregulated
Mfsd6	0.126240004368867	0.164637050683802	0.999870750400204	32.165939470446	16.7669977057133	Upregulated
S1pr4	0.0850692481550089	0.164728900739737	0.999870750400204	13.8831261145412	5.33122295312457	Upregulated
Lpgat1	-0.168223775403046	0.164822199245291	0.999870750400204	48.4957142647931	78.2293214973547	Downregulated
Syngr4	0.0389191348423899	0.16484750818698	NA	4.5901415135656	0.580875346354015	Upregulated
Selplg	0.164600340049299	0.165139137736546	0.999870750400204	478.849058973417	297.315642215962	Upregulated
Llgl2	0.0719501265132291	0.165157206435784	0.999870750400204	10.5833606835184	3.27856240624722	Upregulated
Nufip1	-0.194220532631608	0.165339099576878	0.999870750400204	148.371050805511	210.889914702989	Downregulated
Gm16315	0.0843400848571521	0.165471676864929	0.999870750400204	14.1299311736653	5.33122295312457	Upregulated
Uqcrb	-0.199620185603307	0.165628651575046	0.999870750400204	782.608711797092	1051.74819482235	Downregulated
Idh3a	-0.17580869153319	0.165635853546362	0.999870750400204	60.4258018177766	93.3320805025591	Downregulated
Tmem154	0.105187761551042	0.165672026921253	0.999870750400204	40.5844054087693	19.24015568229	Upregulated
Eef1b2	-0.20070851953874	0.165871492783519	0.999870750400204	2569.42406514425	3379.18108278198	Downregulated
Nrip1	-0.177458081968177	0.166319178508959	0.999870750400204	67.7657478571944	103.484920315062	Downregulated
Irgm1	0.185573956794653	0.166357391350115	0.999870750400204	459.382879092146	311.385041254933	Upregulated
Asgr2	-0.0442492402260993	0.166391382271042	NA	0.549960905170455	5.6733330442708	Downregulated
Etv3	-0.170229764950292	0.166502981128543	0.999870750400204	63.0415028583491	102.030974525978	Downregulated
Itpr2	0.155079248989457	0.166517149253031	0.999870750400204	58.529114043141	35.9038085520648	Upregulated
Fnbp4	0.178034774562889	0.166532433856984	0.999870750400204	92.8385463473467	61.1451711978805	Upregulated
Pdia3	-0.19438182201971	0.166598909258062	0.999870750400204	572.210472297831	816.133641653241	Downregulated
Cobl	0.0279968307289351	0.16660412527983	NA	4.04018060839514	0.23876525520779	Upregulated
Pcdh17	0.0279968307289351	0.16660412527983	NA	4.04018060839514	0.23876525520779	Upregulated
H2afj	-0.199795712513768	0.166777395988752	0.999870750400204	811.595442357744	1078.56837913733	Downregulated
Tap2	-0.188479187383373	0.16680840546844	0.999870750400204	252.68102346308	369.048563614237	Downregulated
Ikbke	-0.165691069426537	0.166933811591617	0.999870750400204	53.7485182573735	88.3928826353513	Downregulated
Ing4	0.185528050058908	0.167295277678491	0.999870750400204	126.654368533304	86.3865338436962	Upregulated
Cox6a1	-0.199414630170812	0.167406265720751	0.999870750400204	678.502740375777	919.974996624491	Downregulated
Ino80b	0.172743337060997	0.167407543314146	0.999870750400204	86.4080678460677	56.2985968411172	Upregulated
Impdh1	-0.103968573217575	0.167460309242609	0.999870750400204	15.4203072562082	30.3730140130091	Downregulated
Plekhm3	0.174234053991975	0.167719628925381	0.999870750400204	85.4422495210066	55.2651484817329	Upregulated
Ms4a6b	0.168214432991515	0.167746323651611	0.999870750400204	1881.07325662541	1193.59584549417	Upregulated
Eef2	-0.19950576696029	0.167961299558239	0.999870750400204	1417.6745585425	1893.26231117338	Downregulated
Arhgef6	-0.130160282356271	0.167963939053306	0.999870750400204	24.0855782536557	48.8184865911225	Downregulated
Zc3h12c	0.102114122528305	0.168118362305839	0.999870750400204	21.1667213670369	9.32608112499516	Upregulated
Hgf	0.083036475118327	0.168167949579088	0.999870750400204	15.173502197084	5.49871895572485	Upregulated
Fbl	-0.193708675994756	0.168452839202922	0.999870750400204	233.722000664109	323.301772971184	Downregulated
Clasp2	-0.142049216599518	0.168629388075187	0.999870750400204	28.6757197672213	53.1091430989171	Downregulated
Vsig4	-0.0251053784850084	0.168719568662641	NA	0	4.7753051041558	Downregulated
Cdkl3	0.0646015840236923	0.168742743923425	0.999870750400204	10.2802048374721	2.90437673177008	Upregulated
Il1r2	-0.0542952580689519	0.169059832676659	0.999870750400204	142.214471291459	552.102508268004	Downregulated
Slc39a14	-0.149863227882964	0.169106567532762	0.999870750400204	42.63659858012	70.0863453229046	Downregulated
Alg14	-0.129699896178137	0.169305593638234	0.999870750400204	18.5296184150289	35.5616984609186	Downregulated
Bcl7b	0.187114321789695	0.169313752741261	0.999870750400204	146.608466516156	100.883460005161	Upregulated
Nbdy	0.163968234201369	0.169326954913591	0.999870750400204	81.7266266700932	50.5931882135155	Upregulated
Lars2	-0.195085530997091	0.169344523683077	0.999870750400204	519.062573715883	712.545641681693	Downregulated
Tle1	0.13355563290042	0.169846089130204	0.999870750400204	35.6561591736706	19.678492523429	Upregulated
Rnd1	-0.12421272915838	0.169958912089644	0.999870750400204	18.2264625689826	34.6957461041345	Downregulated
5830428M24Rik	-0.0694987480722767	0.170188081238563	0.999870750400204	3.79337554927101	11.2041275833266	Downregulated
Rad51	-0.101644282855914	0.170454366725269	0.999870750400204	9.78659471922384	21.5244633984295	Downregulated
Pigp	-0.166387466724739	0.170597636270572	0.999870750400204	51.132817216801	79.7011066978781	Downregulated
Gzma	-0.0676062906510878	0.17068045326529	0.999870750400204	3.54657049014687	12.6616766119586	Downregulated
Lrp4	0.0871666322285051	0.170835500947848	0.999870750400204	14.4330870197116	5.80875346354015	Upregulated
Slc39a13	-0.142840505384203	0.170884481187578	0.999870750400204	36.0934185049967	59.8658394973427	Downregulated
Gja1	-0.117087444274931	0.171126479495865	0.999870750400204	18.1701117820604	33.9295353437407	Downregulated
Dync1i2	0.196806783824739	0.171158015186638	0.999870750400204	532.889349043502	397.236923114346	Upregulated
Aqp3	0.0665423422611492	0.171477574035806	0.999870750400204	9.5397896600997	2.83310747916256	Upregulated
Mapk6	0.177829514248445	0.171514665908777	0.999870750400204	172.880341426442	114.118893877528	Upregulated
Morc3	0.188321287328763	0.171852261193655	0.999870750400204	233.164184811554	164.042098080643	Upregulated
Vcp	-0.195481160477878	0.172191052195722	0.999870750400204	403.061463617071	553.674211851219	Downregulated
Tsn	-0.193696594506302	0.172213392145073	0.999870750400204	229.357262298232	314.699105697758	Downregulated
1110002L01Rik	-0.0629607767555292	0.172232278002479	0.999870750400204	2.44664867980596	9.08731586978737	Downregulated
Cstb	0.199212788220714	0.172237722061955	0.999870750400204	3442.29273405432	2617.95615495428	Upregulated
Krt19	0.114980742155368	0.172421886795777	0.999870750400204	27.5757979568804	14.1797735677042	Upregulated
Arpc3	-0.192609519730915	0.172622891772068	0.999870750400204	2140.33104288387	2954.25784620957	Downregulated
Tgfb1	-0.192342712856985	0.172829173782578	0.999870750400204	724.981210344706	1007.69789524944	Downregulated
Dynlt1b	0.0477937570116677	0.172856677429156	NA	5.69006332390651	1.0584058567696	Upregulated
Fcho2	-0.180446729415964	0.172911775798598	0.999870750400204	94.6011306367024	142.072179755128	Downregulated
Ppm1m	-0.172763613576208	0.173132302580881	0.999870750400204	80.7743553090834	126.349351734293	Downregulated
Csrp2	-0.148765515834163	0.173145516409708	0.999870750400204	39.0900280899732	63.1016049947651	Downregulated
Tmem71	0.128095778772266	0.173319526750803	0.999870750400204	36.2624708657633	19.7034500208142	Upregulated
Gm26885	0.0928586367946772	0.173637075309325	0.999870750400204	16.3297747943471	6.89923490364067	Upregulated
Phactr2	-0.112793207850155	0.173686496641602	0.999870750400204	15.892515463021	35.8717329687339	Downregulated
Plcl2	0.165179220894656	0.173706892267936	0.999870750400204	73.5685127549453	47.2754321379917	Upregulated
Hnrnpa0	-0.195144764534299	0.173773767187215	0.999870750400204	474.797494331687	634.943242106462	Downregulated
Phlda3	0.0973869107570898	0.173836968472048	0.999870750400204	17.9796575098585	7.95764076041026	Upregulated
Gm5547	0.141734358949708	0.173871961494408	0.999870750400204	56.9569840259873	32.3152116380023	Upregulated
Slc2a8	-0.0839191064188539	0.173888573496404	0.999870750400204	5.19645320565824	15.405675427074	Downregulated
F11r	0.175081693067301	0.17389374916119	0.999870750400204	120.323044641818	79.2164581015168	Upregulated
G430095P16Rik	0.0877441052553658	0.17390157315018	0.999870750400204	20.2922027043847	8.60978535937179	Upregulated
Itprid2	0.173144144629644	0.173942787946034	0.999870750400204	98.1477011268493	65.1400293697511	Upregulated
Fosl2	-0.17053636926027	0.173992185087181	0.999870750400204	142.638183658734	223.373373986854	Downregulated
Gabbr2	-0.0291318127197042	0.17407245650249	NA	0	3.69194175000096	Downregulated
Gm568	-0.0291318127197042	0.17407245650249	NA	0	3.69194175000096	Downregulated
Ddx18	-0.181341460732446	0.174151079421442	0.999870750400204	99.9316873276404	146.875957203067	Downregulated
Fbxo7	0.160380205145591	0.174665691643906	0.999870750400204	74.4430314175975	46.1778326119455	Upregulated
Ms4a4a	-0.130187667707011	0.174751189010857	0.999870750400204	21.8293838460517	41.8230249374891	Downregulated
Apol10b	-0.0394917034575717	0.174897770859321	NA	1.34672686946505	6.1437454687407	Downregulated
Rps15	-0.196587513372662	0.17503579803208	0.999870750400204	3927.80769255481	5143.6812553853	Downregulated
Rbbp6	-0.1890575273307	0.175244643589455	0.999870750400204	167.641084397913	234.360090572809	Downregulated
Ankrd66	0.126562028019473	0.175268615144363	0.999870750400204	32.1095886835238	17.2837218854054	Upregulated
Mrpl41	-0.182128343766618	0.175276111454889	0.999870750400204	106.474867402764	155.311128473893	Downregulated
AC160336.1	0.0896310290364691	0.175354793254819	0.999870750400204	16.8233849125954	6.86715932030975	Upregulated
Cebpa	0.173895048017545	0.175531666459424	0.999870750400204	108.068399331353	72.1960389504981	Upregulated
Mpdu1	0.18524330006985	0.175621751016712	0.999870750400204	183.611352559291	128.295064205684	Upregulated
Cmtr1	0.183621923902029	0.175675482197027	0.999870750400204	155.330088300525	108.317258499934	Upregulated
Ifngr1	-0.166686944090566	0.175742227009387	0.999870750400204	174.6700196439	275.299323742075	Downregulated
Rrm2b	0.133503653618101	0.175990773418867	0.999870750400204	41.5930275567013	23.1887020989383	Upregulated
Hspg2	-0.112152510087088	0.176034828864031	0.999870750400204	13.8831261145412	28.4308163880158	Downregulated
Top2a	-0.166527808673499	0.176111200330177	0.999870750400204	140.770752742918	211.923274669223	Downregulated
Nosip	0.175103154786769	0.176153058520939	0.999870750400204	116.430514482754	78.7389275911012	Upregulated
Timm29	0.126900728649537	0.176221628161356	0.999870750400204	37.9901062796322	20.1880986171755	Upregulated
Smug1	0.0881645909549407	0.17625024540285	0.999870750400204	18.4169168411846	7.34468983072533	Upregulated
Gins2	-0.152124484609182	0.17646683862319	0.999870750400204	39.6963397820658	64.0958596848729	Downregulated
Gmpr2	-0.167107543580191	0.176658163620927	0.999870750400204	57.7886988657686	90.9373098645356	Downregulated
Magt1	-0.188264672168304	0.176796316328952	0.999870750400204	160.110684086293	224.702620682162	Downregulated
Gm44275	0.0944738355085613	0.176854945279272	0.999870750400204	19.0232285332772	8.33894452083308	Upregulated
Zfp994	0.121885812197221	0.177003372703137	0.999870750400204	29.4161349445937	15.6444406822818	Upregulated
Egr1	-0.179328018178775	0.177146353949352	0.999870750400204	247.787726103468	363.941516171826	Downregulated
Tlcd2	0.0899493230141681	0.17735950298143	0.999870750400204	18.966877746355	7.79014475780999	Upregulated
Pakap.1	0.121235287931682	0.17752581385412	0.999870750400204	51.7041800334069	26.570609341124	Upregulated
Twist2	0.116355565879295	0.17754784038224	0.999870750400204	32.5468480148499	16.3999301171818	Upregulated
Kalrn	0.0619407239588962	0.177653143914113	0.999870750400204	9.04617954185142	2.69768705989321	Upregulated
Tmem8	-0.134054447132283	0.177946762915433	0.999870750400204	23.4229157746409	42.2292861952971	Downregulated
Dennd1c	0.16327900739307	0.177999390719879	0.999870750400204	85.6676526686953	55.6785278254866	Upregulated
Fbxl4	0.0731145051445251	0.178006247704081	0.999870750400204	10.8865165295647	3.82736216927032	Upregulated
Rpl22l1	-0.190037469401836	0.178082696743899	0.999870750400204	1148.93196725564	1568.97322481173	Downregulated
Thoc6	-0.174938616576057	0.178098315008272	0.999870750400204	81.4584196995336	122.272502984321	Downregulated
Fdft1	-0.152133734706174	0.178111766204772	0.999870750400204	37.0592368300579	61.7331646301802	Downregulated
Trem2	0.159246279109909	0.178131990213872	0.999870750400204	510.469363400126	322.118402841186	Upregulated
Tmem131l	-0.127824278032694	0.178399351893643	0.999870750400204	27.6321487438025	53.9216656145332	Downregulated
Foxred2	0.0642456987088328	0.178579566484372	NA	8.43986784975879	2.56226664062385	Upregulated
B9d2	-0.165047251223112	0.178832602533729	0.999870750400204	82.480588811517	131.527314856709	Downregulated
Vdac1	-0.187777036430711	0.178873076809304	0.999870750400204	327.110507916626	442.34202530448	Downregulated
Rad9a	0.157132310618072	0.178954724950727	0.999870750400204	63.1192555567066	39.5565566327892	Upregulated
Tmem218	0.101599004572249	0.179144470891556	0.999870750400204	20.9199163079127	9.66819121614139	Upregulated
Rgs16	0.0186381194889867	0.179185157706107	NA	2.6934537389301	0	Upregulated
D230022J07Rik	0.0186381194889867	0.179185157706107	NA	2.6934537389301	0	Upregulated
Lrrc31	0.0186381194889867	0.179185157706107	NA	2.6934537389301	0	Upregulated
Gm38973	0.0186381194889867	0.179185157706107	NA	2.6934537389301	0	Upregulated
Ctxn1	0.0186381194889867	0.179185157706107	NA	2.6934537389301	0	Upregulated
Pldi	0.0186381194889867	0.179185157706107	NA	2.6934537389301	0	Upregulated
Atcayos	0.0186381194889867	0.179185157706107	NA	2.6934537389301	0	Upregulated
Wfikkn2	0.0186381194889867	0.179185157706107	NA	2.6934537389301	0	Upregulated
Serpinb1c	0.0186381194889867	0.179185157706107	NA	2.6934537389301	0	Upregulated
Gm7102	0.0186381194889867	0.179185157706107	NA	2.6934537389301	0	Upregulated
2310043M15Rik	0.0186381194889867	0.179185157706107	NA	2.6934537389301	0	Upregulated
Usp5	-0.152606601264929	0.179211199791776	0.999870750400204	38.7091195455692	64.3845399348511	Downregulated
Cd3d	-0.0288786782972361	0.179249231508519	NA	0	3.58859691406253	Downregulated
Gm29946	-0.0288786782972361	0.179249231508519	NA	0	3.58859691406253	Downregulated
Ldha	-0.192433379430943	0.179307880255839	0.999870750400204	2242.74296161157	2919.45902044895	Downregulated
Myo10	-0.126222660181023	0.179387299319984	0.999870750400204	23.6133700468428	41.3775700104044	Downregulated
Gm4285	0.0707054884858217	0.179607418350721	0.999870750400204	10.0897505652702	3.48525207812409	Upregulated
Bcas1	-0.0398980544148643	0.17968388943665	NA	0.549960905170455	5.84794713281674	Downregulated
Cndp2	0.193645424966988	0.179773379515736	0.999870750400204	909.080481005578	690.048101064691	Upregulated
Rap1gds1	-0.165932456285592	0.179923048178733	0.999870750400204	72.6026944298842	109.521806101467	Downregulated
2410131K14Rik	0.127215774203108	0.180000909770089	0.999870750400204	35.5998083867485	19.4397272682212	Upregulated
Gps2	0.177275130438014	0.180003343639447	0.999870750400204	130.010484751249	89.6009450832816	Upregulated
Tbc1d2b	-0.138589600407162	0.180151062499232	0.999870750400204	33.6253679137554	61.3768183671426	Downregulated
Cx3cr1	-0.129150164619265	0.180353808150123	0.999870750400204	30.1565501219661	53.0093131093761	Downregulated
Nfil3	-0.171772971500473	0.180452226731041	0.999870750400204	225.118772470251	340.752990859189	Downregulated
Tm9sf4	0.180183745518297	0.180687153726705	0.999870750400204	135.587846501311	94.3833682733831	Upregulated
Zfp395	-0.124833091127531	0.180898050364524	0.999870750400204	18.8327742610753	36.6201043176882	Downregulated
Zbtb32	0.123476111406056	0.180974846333758	0.999870750400204	38.7868722439268	20.4589394557142	Upregulated
Plin3	0.184627638066038	0.181126043543831	0.999870750400204	221.107848720675	158.497067369695	Upregulated
Lpar1	0.10218536713768	0.181220878531783	0.999870750400204	20.6731112487886	9.70026679947231	Upregulated
Acly	-0.181264043816053	0.181411095918362	0.999870750400204	123.410953889203	177.25969254157	Downregulated
L1cam	0.0608378995435503	0.181543428967239	NA	8.19306279063465	2.35557696874698	Upregulated
N4bp2	-0.114911428285512	0.181564372666166	0.999870750400204	14.4330870197116	28.6232698880013	Downregulated
Ptpn18	-0.144242824375613	0.181677190029696	0.999870750400204	704.185379643973	1173.53622599662	Downregulated
Ppil2	0.178167416249009	0.181754458930533	0.999870750400204	157.036321802959	109.389900528595	Upregulated
Cst3	-0.146311089296684	0.182188816392935	0.999870750400204	6068.63701340237	9478.99151385605	Downregulated
Bri3bp	-0.175227696949847	0.182356825185619	0.999870750400204	87.4516388694865	129.324997718671	Downregulated
Ptgs2os	-0.0923346279190735	0.18242996830045	0.999870750400204	8.68667290888292	19.0263479244675	Downregulated
Ear2	-0.0732325163059905	0.182432083232222	0.999870750400204	4.39968724136364	15.5019021770668	Downregulated
Ptcd1	0.1179097452067	0.182540106627301	0.999870750400204	28.6193689802991	15.1989857551972	Upregulated
Pik3cg	-0.137308684398311	0.182879625017419	0.999870750400204	38.5750160602895	70.3287138176607	Downregulated
Kpnb1	-0.171447424882807	0.182999305037282	0.999870750400204	106.439918527277	153.739601676979	Downregulated
Eid2	-0.0286036669141108	0.183097066557498	NA	0	3.51732766145501	Downregulated
Psma8	-0.0286036669141108	0.183097066557498	NA	0	3.51732766145501	Downregulated
Ceacam1	0.0867886862813931	0.183118787712658	0.999870750400204	20.8421636095551	9.08731586978737	Upregulated
Mgmt	-0.0709787903137069	0.183180065104647	0.999870750400204	3.54657049014687	11.5141620911419	Downregulated
Tomm6	-0.190146290378855	0.183472358509974	0.999870750400204	629.041207785923	840.701505442258	Downregulated
Fxyd3	0.0463992399858413	0.18368836804717	NA	5.19645320565824	1.0584058567696	Upregulated
H2-M3	0.175331107259223	0.183899985967928	0.999870750400204	342.952364609392	236.847573114428	Upregulated
Zfp319	0.123282706643623	0.184256722476036	0.999870750400204	32.9627054347406	18.0320932343597	Upregulated
Vmn1r43	0.0305147704904941	0.184262636155693	NA	2.99660958497641	0.23876525520779	Upregulated
Tomm40	-0.179898661301266	0.184441171357063	0.999870750400204	191.522661415315	267.683793072811	Downregulated
P2ry10b	0.120276956546745	0.184514746976052	0.999870750400204	31.3691735061514	17.0770322135286	Upregulated
Fgd2	-0.150421382230107	0.184542420232174	0.999870750400204	48.6084158386374	81.5257233150415	Downregulated
Xpot	-0.140303857777196	0.184543353020823	0.999870750400204	33.3999647660666	54.1746670416323	Downregulated
Parva	0.117824777713376	0.184684601856487	0.999870750400204	38.2369113387564	19.7034500208142	Upregulated
Rps8	-0.181670488101528	0.184777281250157	0.999870750400204	9491.83923889462	12613.3913679359	Downregulated
Gspt1	-0.183828111352693	0.184924119429934	0.999870750400204	185.261235274803	255.510368296762	Downregulated
Naa80	0.150526691337566	0.185004417682277	0.999870750400204	59.8194901256839	36.9230207395578	Upregulated
Seh1l	-0.155564812696218	0.185039722008566	0.999870750400204	55.1515959137607	90.1176692629737	Downregulated
Gm44836	0.02964442248198	0.185051385704567	NA	3.24341464410055	0.23876525520779	Upregulated
C230013L11Rik	0.02964442248198	0.185051385704567	NA	3.24341464410055	0.23876525520779	Upregulated
Colec12	0.02964442248198	0.185051385704567	NA	3.24341464410055	0.23876525520779	Upregulated
Gm16104	0.110072488361072	0.185498300697083	0.999870750400204	34.9371459077337	17.180377049467	Upregulated
Ppp3cb	-0.157695274752829	0.18556807309216	0.999870750400204	49.2361294421655	75.9699712786005	Downregulated
Mastl	0.0723010402397457	0.185607026129818	0.999870750400204	11.9300875529835	4.09820300780903	Upregulated
Tbcb	-0.182023889897704	0.185607263639537	0.999870750400204	491.682922047872	691.09227074957	Downregulated
Stmn1	-0.169192324746303	0.185688425967127	0.999870750400204	170.390888923765	251.975112830716	Downregulated
Dlst	-0.180055985821645	0.18570667515722	0.999870750400204	140.918403192249	197.522663650901	Downregulated
Mrpl20	-0.18668273632121	0.185829542685605	0.999870750400204	369.795602336284	503.540714736679	Downregulated
Kmt2d	0.152374024881239	0.18585224736582	0.999870750400204	83.8701195038528	51.8440475702706	Upregulated
Npc1	0.174840791525226	0.18590224726726	0.999870750400204	129.481925757514	89.1483720702512	Upregulated
Ndufb10	-0.185011978896657	0.185954946382879	0.999870750400204	503.634411512291	693.333693163733	Downregulated
Rpl11	-0.188007571395097	0.185975752094493	0.999870750400204	6539.89328727656	8447.26646417001	Downregulated
Map1lc3b	0.189867771114612	0.18599230365054	0.999870750400204	1242.69922012184	950.24826904111	Upregulated
Rpl12	-0.185810865538207	0.186005410390151	0.999870750400204	5506.5630793701	7320.42452978558	Downregulated
Slc22a23	0.0955689146924076	0.186010761182593	0.999870750400204	26.2504729988507	11.5783132578037	Upregulated
Zfp113	0.0693104063039632	0.186158430391197	0.999870750400204	11.9300875529835	3.89151333593216	Upregulated
Dtna	0.0520093442921189	0.186219070287846	NA	7.03679019337156	1.63928120312361	Upregulated
Tmlhe	0.0520093442921189	0.186219070287846	NA	7.03679019337156	1.63928120312361	Upregulated
Lsm5	-0.181526169473062	0.186304220405781	0.999870750400204	152.298529840062	211.32464830458	Downregulated
Sh2d3c	0.11047715962952	0.18631884667805	0.999870750400204	32.2786410442903	16.8703425416517	Upregulated
4833411C07Rik	-0.0284074557743538	0.186340283911927	NA	0	3.48525207812409	Downregulated
Gcsam	-0.0284074557743538	0.186340283911927	NA	0	3.48525207812409	Downregulated
Rbbp8	-0.168164299174096	0.18634577944692	0.999870750400204	87.811145502455	133.234350466043	Downregulated
Trim21	0.126892751761666	0.186422195695789	0.999870750400204	47.5084940282965	26.9056013463245	Upregulated
Rpl35a	-0.188957587344876	0.186591331405697	0.999870750400204	6174.30691790944	7972.54876769356	Downregulated
Fam192a	0.180485386426093	0.186706448139134	0.999870750400204	166.844318433618	118.676787984313	Upregulated
Top1	-0.184096703330886	0.187097509106433	0.999870750400204	376.507834772174	519.028292348704	Downregulated
Gm28707	-0.0604224937014907	0.187207095462008	0.999870750400204	2.19984362068182	10.0815705598951	Downregulated
Lsm6	-0.179696362281131	0.187269046089731	0.999870750400204	198.001635756132	282.195043799318	Downregulated
Atp5a1	-0.18775121360704	0.187440939016871	0.999870750400204	705.458679676513	930.092157614115	Downregulated
Rpl4	-0.187961781695557	0.187904255900804	0.999870750400204	2387.99115429421	3107.2490765376	Downregulated
Cblb	0.129246093994124	0.188140481414528	0.999870750400204	51.5137257612049	28.6553454713323	Upregulated
Zfp326	-0.144703746511338	0.188170146982087	0.999870750400204	34.5562373633297	56.3698660937247	Downregulated
Zcchc10	0.162129121113483	0.188299022698096	0.999870750400204	91.5695721762392	59.7767308332956	Upregulated
Rab5if	0.178889982634035	0.188518590507278	0.999870750400204	889.293272452777	632.968968898138	Upregulated
Ilvbl	-0.137057095628135	0.188573983574628	0.999870750400204	32.7722511625386	58.2550306380018	Downregulated
Clec1b	0.067117740513237	0.188603462251042	0.999870750400204	21.3008248523166	7.07384899218662	Upregulated
Adi1	0.124401217801226	0.188766448832968	0.999870750400204	40.4367549594382	22.2086835807219	Upregulated
[truncated: 14,116 more rows]
